# Supplementary material for: Interrogation of RNA-protein interaction dynamics in bacterial growth
Source: Mol Syst Biol. 2024 Mar 26;20(5):573–89. doi: 10.1038/s44320-024-00031-y (PMC11066096; doi:10.1038/s44320-024-00031-y)
Supplement: Supplementary file 2 — Dataset EV1 [file 44320_2024_31_MOESM2_ESM.xlsx]

## Sheet: README
TITLE:	LFQ quantification of protein abudance across E. coli growth curve
DESCRIPTION:	For the growth curve experiments (n = 5 for each phase), the protein abundance was quantified by label-free quantification (LFQ) and data analysis was performed using the pRoloc R package. Category refers to 'Group' label in Figure 1.
	Note: peptides filtered if mapping to either: no protein, multiple proteins, contaminants. Peptides summated to aggregate data into protein-level quant.

## Sheet: LFQ growth curve heatmap data
UNIPROTKB	Lag_1	Lag_2	Lag_3	Lag_4	Lag_5	Exp_1	Exp_2	Exp_3	Exp_4	Exp_5	Sta_1	Sta_2	Sta_3	Sta_4	Sta_5	category
P00350	-1.04217	-1.09874	-0.228912	-1.12927	-1.00372	1.07924	1.37029	1.78051	1.4178	0.663684	-0.345325	-0.281095	-0.408772	-0.238898	-0.534616	CATEGORY_5
P00363	0.70799	0.846092	0.871302	1.35404	0.866604	0.811631	0.324986	0.204199	0.276779	0.208698	-1.18582	-1.60106	-1.30237	-1.25419	-1.12888	CATEGORY_1
P00370	-1.01281	-0.60257	-1.08276	-1.303	-1.23619	-0.134415	-0.0746566	-0.331795	-0.307527	-0.161095	1.30384	1.3832	0.962139	1.44994	1.14771	CATEGORY_6
P00393	0.772713	1.32321	1.0855	1.29096	0.878478	-1.17163	-0.920685	-0.89946	-1.18198	-0.999457	-0.860063	1.13952	0.0801142	0.190251	-0.727472	CATEGORY_2
P00448	-0.906722	-1.29414	-1.0075	-1.087	-1.03882	1.31309	1.30719	1.13513	0.916483	1.45736	-0.269888	0.160849	-0.636147	-0.161541	0.111666	CATEGORY_5
P00452	0.505353	0.934754	-0.30086	0.607269	0.450884	1.43991	0.907969	0.450998	0.908228	-0.638245	-0.729127	-1.3136	-1.19866	-2.04464	0.0197625	CATEGORY_4
P00490	0.686355	1.23345	1.111	1.44894	1.60683	-0.185636	-0.34065	0.00724822	0.226221	-0.923135	-1.10092	-0.71201	-0.922032	-1.37466	-0.761003	CATEGORY_1
P00509	-0.695565	-0.267919	-0.259137	-0.732887	-0.821994	2.11563	0.762772	1.34633	1.47872	-0.22425	0.25014	-1.51724	-0.412666	-0.500922	-0.521012	CATEGORY_5
P00547	0.287747	-0.422932	-0.122511	0.204525	0.18316	-0.941944	-1.05843	-0.814783	-1.38384	-1.41792	1.84378	1.1897	0.6731	0.575374	1.20498	CATEGORY_3
P00550	1.78743	0.992815	0.874234	-0.0381207	0.75905	-1.10813	-0.738198	-1.42693	-0.234145	-1.29551	0.871223	-0.0014978	1.00671	-0.486634	-0.962301	CATEGORY_2
P00561	0.12322	-0.321423	-0.113936	-0.580768	-0.881074	-0.63772	-0.875834	-1.10478	-0.789093	-1.22252	1.39983	1.27847	1.3451	1.2479	1.13263	CATEGORY_3
P00562	0.28703	1.02223	-1.26183	-1.49914	-1.78712	0.653784	-0.833784	-0.290634	0.0701127	-0.509459	1.11119	1.07749	1.30389	0.496192	0.160044	CATEGORY_6
P00579	0.0312304	-1.22737	-1.97912	-0.901016	0.452491	2.11095	1.10648	0.537931	-0.0760832	1.02222	0.185555	-0.368303	-0.292559	-0.0759436	-0.526468	CATEGORY_5
P00582	0.0977953	1.52923	1.0647	1.33244	1.13894	0.22965	0.821331	0.279668	-0.707768	-1.31375	-1.33982	-0.54064	-1.1043	-0.75118	-0.736297	CATEGORY_1
P00722	1.43039	1.66413	1.23496	1.11611	1.29404	-0.550445	-0.751858	-0.52356	-0.815592	-0.589908	-0.730702	-0.825917	-0.834167	-0.712745	-0.404733	CATEGORY_1
P00803	0.229087	-0.692631	-0.519356	0.499305	0.944785	1.07351	0.99964	-1.00131	0.776453	0.948209	0.885518	-1.53899	-1.44159	-1.44537	0.282724	CATEGORY_4
P00805	1.26389	1.03718	1.24889	1.28176	1.32097	0.145597	-0.0873036	-0.210478	-0.203653	-0.272927	-0.961005	-1.3514	-1.09684	-1.08313	-1.03156	CATEGORY_1
P00811	1.93735	-0.080604	-0.174048	-0.257635	-0.909863	0.280224	-0.760551	0.371808	-0.580846	-1.58619	1.75219	0.275905	-0.74156	-0.727092	1.20091	CATEGORY_3
P00861	-0.356435	0.435678	-0.400569	-0.250223	-0.604892	-0.743538	-1.44023	-0.733107	-0.5494	-1.39489	0.799683	1.53884	1.46875	1.23793	0.992402	CATEGORY_3
P00864	-1.45094	-1.55346	-1.3101	-1.07779	-1.02516	1.27929	0.543616	1.14589	0.807404	0.63039	0.258588	0.92298	0.524308	0.247292	0.0576926	CATEGORY_5
P00887	-0.839471	-0.746333	-0.630264	-0.350251	-0.11766	1.52173	1.71173	1.17439	1.21599	0.865084	-0.762344	-1.11014	-0.663039	-1.01793	-0.251493	CATEGORY_4
P00888	-0.872432	-0.748195	-0.642277	-0.645142	-0.655513	-0.557805	-0.464041	-0.607473	-0.855093	-0.732329	1.43936	1.1825	1.29689	1.35518	1.50637	CATEGORY_6
P00893	-1.23517	-0.757685	-1.25909	-1.10872	-1.40381	-0.0451721	-0.0952838	0.272828	0.186668	-0.286717	0.721043	1.36583	1.40138	0.970968	1.27292	CATEGORY_6
P00894	-1.10299	-1.82212	-1.172	-0.224975	-1.45083	-0.0400255	0.30025	0.211645	0.184815	-0.0409803	1.12232	1.08836	0.477859	1.08916	1.37951	CATEGORY_6
P00895	-0.634873	-0.852059	-0.853725	-0.642579	-0.737167	1.48572	1.29244	1.31239	1.35218	1.32505	-0.622002	-0.700826	-0.293961	-0.7982	-0.632384	CATEGORY_5
P00903	0.0921924	1.49674	0.874991	1.05503	-0.414434	-0.0676431	-0.374509	1.43832	0.114758	-1.5724	-0.27627	0.345593	-0.358805	-0.200185	-2.15338	CATEGORY_1
P00904	-0.822144	-0.822489	-0.639042	-0.835672	-0.882418	1.38577	1.42033	1.27222	1.43029	1.26726	-0.593562	-0.613716	-0.459095	-0.531637	-0.576105	CATEGORY_5
P00909	-0.760202	-0.527075	-0.698617	-0.754325	-0.587371	1.44538	1.27703	1.45809	1.40541	1.21998	-0.654703	-0.739286	-0.615316	-0.734294	-0.73469	CATEGORY_4
P00914	-1.1631	0.0426096	-0.608854	-2.15573	-1.22092	0.492533	0.396284	0.674513	0.600805	-0.500028	1.7586	-0.127609	1.13777	0.480173	0.192954	CATEGORY_6
P00926	1.50462	1.53099	0.589429	1.45928	0.481841	-1.41364	-0.457996	-0.54062	-0.627663	-1.75919	-0.789222	0.189293	-0.043099	0.0513564	-0.175384	CATEGORY_2
P00934	-0.164882	-0.282649	-0.567134	-0.648457	-0.438453	-1.09597	-0.817859	-0.974059	-0.604216	-0.997335	1.28633	1.44273	1.07443	1.44005	1.34747	CATEGORY_3
P00935	-1.26369	-1.44398	-1.6668	-1.06856	-1.30032	0.672855	0.672757	0.357084	0.555123	0.657067	0.771345	0.740093	0.806873	0.767887	0.742271	CATEGORY_6
P00936	0.00466805	-0.0313665	-0.212705	-1.75913	-0.911819	1.59949	0.134148	0.426283	0.862362	-0.749997	0.686008	1.56424	0.649869	-1.31182	-0.950224	CATEGORY_5
P00944	-1.43335	1.07191	-2.0454	1.17935	0.106277	-0.570748	0.0766789	-0.584858	0.694682	0.22269	0.613832	0.400843	0.453618	1.18089	-1.36641	CATEGORY_6
P00946	-1.38914	-0.883436	-0.752343	-1.42648	-0.905883	-0.33444	0.0302094	0.263864	-0.193851	-0.433352	1.18152	0.950998	1.18648	1.13892	1.56694	CATEGORY_6
P00954	-1.57997	0.255051	-0.335963	1.15652	-0.191489	1.14446	0.633173	1.6912	-0.653138	-0.0436548	-0.124354	1.17977	-1.34668	-1.15543	-0.629503	CATEGORY_4
P00956	0.260089	1.86173	1.65309	0.53945	1.27962	0.671615	-0.483975	-0.587995	-0.236619	-0.621032	-1.248	-0.635919	-0.456443	-0.705385	-1.29023	CATEGORY_1
P00957	1.27716	1.12602	0.42111	0.778436	0.32371	1.48928	0.67114	-0.410009	-0.399024	-0.238998	0.220422	-1.18782	-1.43286	-1.60771	-1.03086	CATEGORY_1
P00959	-0.621009	0.529644	-0.232651	-0.235597	0.173477	0.526214	-0.0949128	-1.0942	-0.884054	-2.15083	0.796576	0.439372	-0.333093	1.19991	1.98116	CATEGORY_3
P00960	0.57714	1.5466	1.48463	0.997788	0.698377	0.0171516	-0.362642	-0.104175	0.616652	-0.329056	-1.83636	-0.213603	-1.05266	-0.601624	-1.43821	CATEGORY_1
P00961	0.878619	0.994802	1.10234	1.25548	1.23588	0.375959	0.0235197	0.224706	0.0946536	-0.238999	-1.38343	-0.827357	-0.785022	-1.26131	-1.68984	CATEGORY_1
P00962	1.04392	1.41855	1.00181	1.11574	0.875284	0.870663	-0.069948	-0.329022	-0.29152	-0.268742	-1.0354	-0.479594	-1.64723	-1.5548	-0.649701	CATEGORY_1
P00963	-1.51746	-1.01047	-1.14412	-1.0318	-1.24556	0.0380091	0.093677	0.184309	0.120121	-0.189406	0.880415	1.41937	1.18883	1.14281	1.07128	CATEGORY_6
P00968	-0.72655	-0.130441	-0.614747	-0.660059	-0.679255	1.87425	1.2943	1.30165	1.28177	0.832236	-0.671315	-0.698335	-0.553055	-0.870542	-0.979906	CATEGORY_4
P02358	1.01426	0.571569	1.52975	1.47155	1.31764	0.221217	0.187184	-0.609636	-0.447453	0.0225668	-0.889935	-1.37006	-0.89219	-1.16448	-0.961979	CATEGORY_1
P02359	0.879149	0.977813	1.25425	1.42671	0.9052	0.371534	0.459187	0.174265	-0.280073	-0.127957	-1.04259	-1.35248	-1.33724	-1.18209	-1.12567	CATEGORY_1
P02413	0.673633	0.884217	1.8384	1.22417	1.13789	0.65775	-0.231716	-0.232986	-0.264757	-0.59527	-0.750492	-1.44121	-1.15622	-1.12602	-0.617383	CATEGORY_1
P02916	1.17826	1.53756	1.42427	1.09973	1.02832	-0.366078	-0.330242	-0.108677	0.259711	-0.843397	-0.691062	-1.21513	-1.00244	-1.079	-0.891811	CATEGORY_1
P02918	2.02721	1.26287	1.09677	0.531973	1.06263	-0.566548	-0.468286	-0.925298	0.055178	0.18348	-0.958448	-0.619181	-0.770247	-0.444188	-1.46791	CATEGORY_1
P02919	-0.334645	1.29609	-0.373148	-1.13722	0.13442	1.91528	0.433998	0.827335	0.315293	0.864101	-0.245197	-0.964567	0.1615	-1.15649	-1.73675	CATEGORY_4
P02924	1.06669	1.09639	1.13292	0.885324	1.36256	-0.0042501	0.239699	0.27111	0.139369	-0.129906	-1.40776	-1.2113	-1.36764	-1.26061	-0.812603	CATEGORY_1
P02925	1.10194	1.10381	1.47306	1.29501	1.33445	-0.137792	-0.0527706	-0.430684	-0.160668	-0.236108	-0.961086	-0.980079	-1.25058	-1.06831	-1.0302	CATEGORY_1
P02929	-0.928581	-0.877839	-0.319867	-0.701962	-0.568865	-0.720376	-0.286965	-0.574797	-0.916034	-0.793769	1.07196	1.46714	1.44267	1.35597	1.3513	CATEGORY_3
P02930	-0.965967	-1.70419	0.790912	0.338467	-1.13672	0.90534	2.0289	-0.277368	0.924196	0.311168	-0.293717	-0.77045	-0.987108	0.703115	0.133419	CATEGORY_5
P02931	0.449433	0.552787	1.26729	0.970576	1.0418	0.906778	0.690413	0.0324241	0.163678	0.36223	-1.10069	-1.53098	-1.2398	-1.19214	-1.37379	CATEGORY_1
P02943	1.19483	1.06242	1.21139	1.37201	1.22616	0.0874173	-0.30532	-0.127756	0.0039673	-0.0767168	-1.3631	-1.15139	-1.11514	-1.04264	-0.976122	CATEGORY_1
P03004	1.61368	0.0345477	-1.42288	0.555923	-0.150761	-0.157938	0.942541	2.10159	-0.555481	-0.0827714	-0.620834	-1.00169	0.415092	-0.368731	-1.30229	CATEGORY_4
P03007	-1.65722	-0.808578	-1.32574	2.42711	1.1405	0.506059	0.715473	0.0322674	0.139903	-0.380625	-0.103129	-0.650012	0.372416	-0.028251	-0.380169	CATEGORY_4
P03018	0.519527	2.09141	-1.23965	0.499367	-0.121798	-0.781591	-0.629405	1.49029	0.876935	0.345611	-1.21524	-1.15043	0.155245	-0.781595	-0.0586733	CATEGORY_1
P03023	-0.745722	-1.37246	-0.577451	1.58926	-0.974568	0.0186931	0.966872	0.46192	0.631388	-0.248438	0.4936	1.87399	-0.103142	-1.42423	-0.589721	CATEGORY_6
P03024	1.46021	0.781684	0.412133	0.815252	0.925765	0.649156	0.402827	-0.876916	0.345036	-0.823163	0.136859	-0.315443	-0.101224	-1.80338	-2.0088	CATEGORY_1
P03813	-1.4507	0.10859	-1.27271	-0.861502	-1.82421	-0.743799	1.04663	0.293486	0.718177	1.35073	0.667742	0.914497	-0.131228	0.349028	0.835277	CATEGORY_6
P03817	-1.18899	-2.04292	-0.535394	1.04679	1.54	1.44505	0.499833	-0.517634	1.12268	-0.579325	-0.0943989	-0.515378	0.222561	-0.0408625	-0.362012	CATEGORY_5
P03835	0.9033	-0.762301	0.896577	0.913793	1.06942	-0.873801	1.23942	0.673388	0.47526	0.328801	-0.515968	-1.92158	-1.12807	-1.2233	-0.0749348	CATEGORY_1
P03841	1.0318	1.25537	1.25267	1.63332	1.41671	-0.772602	-0.276471	-0.389977	-0.278707	-0.640397	-0.61297	-1.00121	-1.05282	-0.568522	-0.996201	CATEGORY_1
P03960	1.38151	1.22582	1.24258	0.987734	1.22294	0.29852	-0.129442	-0.321669	-0.192829	-0.648202	-0.247358	-1.07392	-1.15497	-1.25952	-1.3312	CATEGORY_1
P04036	-0.129393	1.42345	-1.09649	0.417524	-0.364703	-0.573388	1.05729	1.2535	1.22409	0.199345	0.213752	-0.154525	-1.88663	-0.0819149	-1.50192	CATEGORY_4
P04079	0.267972	0.809622	0.556275	0.738089	0.464521	0.16653	0.777408	0.872133	0.811049	0.642465	-2.00732	-0.508198	-0.425363	-1.22085	-1.94433	CATEGORY_1
P04128	-1.05858	-1.07233	-0.930864	-0.871213	-0.977338	-0.260512	-0.241545	-0.401167	-0.350957	-0.382866	1.31464	1.38887	1.20432	1.30163	1.33791	CATEGORY_6
P04335	-1.88037	-1.03741	-0.346968	-1.24188	-0.71043	0.583514	0.511313	0.341286	-0.814804	-0.36312	0.912511	1.71489	1.03012	0.762506	0.538841	CATEGORY_6
P04391	-1.20687	-1.41789	-1.42328	-1.16463	-0.651149	0.253705	0.0822344	-0.485266	-0.0278786	0.498374	1.19706	0.998617	1.1728	1.11886	1.05532	CATEGORY_6
P04395	-1.823	-1.05433	-1.1564	-1.35875	-0.657476	0.100766	0.496288	-0.307265	0.201693	0.853079	1.33938	0.705142	0.583184	0.896764	1.18092	CATEGORY_6
P04425	-1.02582	-0.029813	0.105959	-0.853176	0.0607316	0.364467	1.72303	0.453631	1.2095	0.580835	-0.111846	-0.622316	-2.54152	0.314575	0.371762	CATEGORY_5
P04693	-1.11765	-1.07069	-0.856541	-0.913993	-1.45218	-0.045931	0.0916914	-0.615913	0.411623	-0.394421	0.962156	1.3936	1.2331	1.2243	1.15084	CATEGORY_6
P04805	-0.643149	1.20438	1.54179	0.860786	1.66426	-0.27034	-0.324983	-0.0622085	-0.968643	-1.39397	-1.21636	-0.748085	0.868269	0.104671	-0.616425	CATEGORY_2
P04816	0.405517	1.00572	-0.362563	0.526763	-0.443249	0.849032	-0.528721	-0.935318	-2.27004	-0.149746	-0.499308	0.544496	-0.596527	0.43469	2.01925	CATEGORY_3
P04825	-0.575331	0.234139	0.538155	-0.882167	-0.187697	1.15267	0.97404	-0.625633	0.392844	0.849798	-1.68102	0.96263	1.35049	-0.892821	-1.61009	CATEGORY_5
P04846	-1.19105	-1.1111	-1.13471	-0.829051	-1.22053	-0.0468788	-0.10771	-0.10378	-0.0057621	-0.389054	1.31761	1.28047	0.98384	1.06465	1.49305	CATEGORY_6
P04949	0.595955	0.863621	0.177724	0.696061	0.738577	-1.17073	1.15556	-0.707015	-0.195272	-1.58155	-1.2383	0.187269	-0.937503	1.85734	-0.441734	CATEGORY_2
P04951	-1.43303	-0.145902	1.33375	1.76677	-0.112076	0.177953	0.66868	0.631087	0.808278	-2.00946	-1.06442	-0.339381	0.116486	-0.425924	0.0271823	CATEGORY_2
P04968	-0.867973	-0.503184	-1.39963	-1.27225	-1.10536	0.63964	1.80659	0.839876	0.302881	-0.785327	-0.0765772	0.523745	1.6686	0.0232854	0.205683	CATEGORY_6
P04982	1.00334	1.13345	1.38774	1.58038	1.0065	0.0829593	-0.201647	-0.246266	-0.0678072	-0.280424	-0.979075	-0.973019	-1.43975	-1.21503	-0.791349	CATEGORY_1
P04983	1.44557	1.53708	1.12595	1.26317	1.09765	-0.158197	-0.357353	-0.216767	-0.409965	-0.437925	-0.777499	-0.829109	-1.16858	-1.17502	-0.939019	CATEGORY_1
P04993	0.191917	-1.0481	-0.977443	-0.200793	-2.19446	1.5517	0.561548	0.870545	0.711314	0.0242954	1.43489	-0.118674	0.0429942	-0.986074	0.136329	CATEGORY_5
P04994	0.865725	1.72026	0.373216	1.36406	-0.0012929	-0.266278	1.36	0.14562	-1.68512	-0.947375	-0.830537	-0.037838	-0.566298	-1.23915	-0.254986	CATEGORY_2
P04995	0.384568	-0.78876	-0.621858	1.50016	0.400828	-0.0916865	-1.3633	-0.683657	-1.24806	0.287708	-0.792541	1.35343	0.739384	1.69153	-0.767754	CATEGORY_3
P05020	-1.77035	-1.21103	-0.255292	-0.129638	-1.26917	1.54354	1.04566	1.47182	0.945733	0.506688	-0.287158	-0.220354	-0.183216	-0.698216	0.510991	CATEGORY_5
P05041	0.518755	2.40633	-0.200789	-0.659285	-0.20183	-0.318196	0.00173183	1.27002	0.758721	-1.40507	-0.73399	0.64432	-0.307094	-1.40625	-0.367365	CATEGORY_1
P05042	-0.313409	-0.706349	-0.228822	-0.218795	-0.479301	1.28924	1.7985	1.21179	1.08516	1.04691	-1.42342	-0.767962	-0.970612	-0.684593	-0.638339	CATEGORY_4
P05050	-0.361187	0.537409	-1.30379	-0.218583	-0.622672	-0.339795	0.00812604	0.938297	0.819666	-0.061736	1.56567	0.935917	1.22252	-1.76634	-1.35351	CATEGORY_6
P05052	-0.883539	-1.11747	-1.69525	-0.555831	-0.894748	-0.477238	-0.281498	-0.443771	0.289877	0.0640231	1.3715	1.264	1.43364	1.01704	0.909264	CATEGORY_6
P05055	1.60567	0.766078	1.48823	1.08788	0.672904	0.392785	0.278976	-0.621478	-0.661051	-0.0323709	-0.57503	-1.7058	-1.06419	-1.14935	-0.483247	CATEGORY_1
P05100	0.131096	-0.616173	0.124155	0.859712	0.0287139	1.10977	0.838484	1.17846	1.13174	-0.739675	0.722357	-0.557846	-2.19527	-1.08855	-0.926972	CATEGORY_4
P05194	-0.908932	-0.810369	-1.07053	-0.737308	-1.41595	0.141114	0.197798	1.8464	-0.239182	0.0720996	-0.362014	1.83243	1.31601	0.244692	-0.106259	CATEGORY_6
P05458	-0.316358	0.173394	-1.46078	-1.22143	-0.303385	1.16429	0.561417	0.296343	0.452199	0.715842	1.1495	0.543981	0.69626	-2.35925	-0.0920168	CATEGORY_5
P05459	-0.593686	-0.89038	0.546727	0.597882	-1.76212	0.0096978	2.01494	1.45518	0.921823	-0.449304	-0.0703739	-0.287827	-1.23587	-0.456933	0.200249	CATEGORY_5
P05523	-0.113963	1.44096	-0.348195	1.21944	-0.385303	0.810853	0.730436	-0.0982634	1.20172	0.155425	-0.913603	0.0627206	-1.14782	-2.28477	-0.329635	CATEGORY_4
P05637	-0.394606	-0.832959	-0.539866	0.102724	-2.44857	1.84284	0.274833	0.473183	1.54284	0.164206	0.559552	0.0859466	-0.541851	-0.361519	0.0732558	CATEGORY_5
P05706	-0.861716	-0.796462	-0.669101	0.4962	-0.27472	-0.0021702	-1.41506	-0.274028	-1.10601	-1.04914	0.779179	1.26499	1.44833	1.47702	0.982694	CATEGORY_3
P05707	0.652091	1.47911	1.28071	0.932412	1.02109	0.70306	-0.403869	0.138979	0.155586	-0.175256	-0.784239	-1.07843	-1.62723	-0.995439	-1.29857	CATEGORY_1
P05719	0.560641	1.49552	0.0349634	0.523215	1.13617	-1.60078	-0.571147	1.73262	0.0629785	-1.50183	0.147041	0.12589	-0.855645	-0.901668	-0.38796	CATEGORY_2
P05791	-1.13859	-0.899299	-1.75226	-0.762995	-1.49055	0.915606	-0.268941	0.980797	0.213376	-0.0153022	0.90748	0.873123	0.215786	1.13912	1.08265	CATEGORY_6
P05793	-1.09287	-1.18274	-1.55137	-1.14203	-1.63402	0.633485	0.0843398	0.720904	0.6697	0.306122	0.694817	0.986933	0.84479	0.786665	0.875275	CATEGORY_6
P05804	1.49717	1.68418	0.729444	1.00969	1.49093	-0.796041	-0.439867	-0.751791	-0.262437	-0.13423	-0.480735	-1.04974	-0.417731	-1.03927	-1.03957	CATEGORY_1
P05824	0.982518	0.586712	-0.205235	1.08279	-0.268427	0.449769	0.0861654	0.550258	-1.35171	-1.81965	-0.59836	0.103147	1.14853	1.00273	-1.74923	CATEGORY_2
P05825	-0.203537	-0.193077	-0.185559	-0.186545	-0.130137	-1.01324	-1.11985	-1.13871	-1.11581	-1.00909	1.31573	1.22667	1.04757	1.32933	1.37625	CATEGORY_3
P05827	-0.168993	0.861408	0.40068	-0.211086	2.04449	0.74236	-0.761257	0.892186	-0.560126	0.286766	-1.13526	-1.82843	-0.502682	-0.934284	0.874228	CATEGORY_1
P05852	1.47463	0.936939	0.983711	0.933306	1.69448	-0.505535	0.068443	-0.435394	-0.776003	0.234681	-0.317764	-0.745528	-1.3446	-1.4491	-0.752273	CATEGORY_1
P06129	0.442383	0.602935	0.547181	0.486185	0.870946	1.10019	0.947034	0.26993	0.51881	0.832724	-1.36988	-1.3747	-0.975987	-1.6566	-1.24116	CATEGORY_4
P06136	-0.936137	-0.800978	-0.0477903	-0.667018	-0.609592	0.887022	0.85023	-0.938401	0.404878	0.245348	0.653166	-1.90306	1.80688	-0.239987	1.29544	CATEGORY_6
P06149	-0.249344	-0.479928	1.2079	0.033034	-0.320737	0.409101	0.726015	0.710891	1.09633	-0.73165	-1.27286	1.41335	-1.46043	0.657464	-1.73913	CATEGORY_4
P06282	0.112316	1.15348	0.586108	-0.583975	0.0277223	1.1727	1.71659	1.12195	0.354701	-0.321253	-0.841821	-1.3929	-0.667066	-1.43693	-1.00164	CATEGORY_4
P06610	-1.4999	-1.2721	-1.39124	-0.956321	-1.27572	0.143132	0.25686	0.326809	0.44374	0.166991	0.969126	1.23392	0.76504	0.989856	1.09981	CATEGORY_6
P06611	-1.07489	-0.27943	-0.355293	0.749726	-1.32029	-0.950979	-0.36081	-0.524683	-0.144868	-1.25555	0.124166	1.44104	1.60961	1.20203	1.14022	CATEGORY_3
P06612	0.811087	1.79582	0.381228	-0.0294013	1.27648	1.22148	0.281697	0.222644	-0.116146	-0.230104	-1.03541	-0.791675	-0.924081	-1.40655	-1.45707	CATEGORY_1
P06616	2.13993	-0.295586	0.302156	-0.256294	0.667881	0.876512	-0.705748	1.41244	-1.40995	-0.567937	-0.668795	0.100224	0.428141	-0.525891	-1.49708	CATEGORY_1
P06709	-0.246189	1.55242	0.285371	0.689651	1.33135	0.509052	-1.33863	-0.375562	1.06649	-1.71726	0.363283	0.399181	-1.41333	-0.65566	-0.450156	CATEGORY_2
P06710	-0.228594	1.66269	-0.721418	1.54709	0.509061	-1.2729	0.785161	-0.382271	0.426016	-1.76599	0.384238	-0.36755	0.623613	-1.28383	0.0846846	CATEGORY_2
P06715	-0.18413	0.132343	-1.22799	0.783372	-1.07819	1.79918	-0.430801	0.663497	1.66255	0.533169	0.210625	0.309557	-1.32622	-0.650953	-1.19602	CATEGORY_5
P06720	1.21568	1.41364	1.20633	1.25047	1.06078	-0.0122372	-0.032742	-0.103528	-0.185313	-0.222138	-1.1441	-1.07195	-1.26461	-1.05976	-1.05051	CATEGORY_1
P06721	-0.888458	-1.12807	-1.29594	-1.53062	-1.46318	0.430216	-0.0229472	0.397442	0.261854	0.242714	1.25435	1.16468	0.760956	0.639985	1.17703	CATEGORY_6
P06722	0.450989	0.86119	-2.24365	-1.9887	0.670029	0.52213	0.61545	0.452602	0.906793	-0.223871	0.62144	-0.645949	0.170577	-0.806196	0.637171	CATEGORY_5
P06846	1.20361	0.778924	1.27646	1.21435	1.28754	0.147515	-0.234068	-0.0209526	0.176414	-0.143582	-1.36043	-0.761887	-1.66099	-0.787919	-1.11498	CATEGORY_1
P06959	1.00928	0.937359	1.77841	1.10809	1.23356	0.063336	0.0779412	-0.329799	-0.222816	-0.275983	-1.20121	-1.27034	-1.1062	-1.04647	-0.755177	CATEGORY_1
P06961	2.32429	0.478464	-0.0055284	-0.0981686	0.526819	0.239805	0.08097	0.997662	0.133267	-0.120953	-0.0163441	-1.75302	-1.65968	-1.07671	-0.0508764	CATEGORY_1
P06966	2.45815	-0.987869	1.03257	-0.111278	-0.708895	0.42516	-0.720075	1.26097	-0.429121	-0.400204	-0.303854	-1.39858	0.131765	-0.703266	0.454524	CATEGORY_1
P06968	0.32311	0.386976	0.792015	1.23126	0.7562	0.633604	0.73558	0.411837	0.181176	0.687119	-1.45402	-1.12151	-2.25996	-0.445727	-0.857645	CATEGORY_1
P06971	-0.137655	0.543497	-0.765364	0.00698841	-0.81394	-0.821982	-1.18082	-1.17871	-0.625991	-0.910784	1.01581	1.91158	1.22714	0.680949	1.04929	CATEGORY_3
P06983	1.26555	-0.120773	-0.002343	0.895485	1.58951	-1.20958	0.966428	0.499373	-0.763884	-0.268267	-0.445111	-0.468137	-2.08408	-0.627858	0.773689	CATEGORY_2
P06986	-2.00085	-0.3595	-1.18904	-0.216885	-1.32487	-0.0919482	0.562118	0.489705	0.18978	-0.778528	1.31811	1.29994	0.166716	0.725568	1.20969	CATEGORY_6
P06987	-0.701244	-1.54934	-1.33019	-0.65256	-1.72991	0.182785	0.300736	0.142757	0.587373	0.271892	0.386737	1.39983	1.59977	0.761251	0.330098	CATEGORY_6
P06988	-0.406822	-1.17145	-0.874758	-0.691889	-1.55754	-0.230235	-0.101777	-0.190189	-0.276954	-0.746876	1.1831	1.59267	1.37362	1.17613	0.922966	CATEGORY_6
P06989	-1.12345	1.34179	0.0397695	-1.76574	0.523169	-0.465272	0.672926	-0.628408	-1.85013	-0.0848858	0.504293	0.602538	1.44636	0.51779	0.269259	CATEGORY_3
P06992	0.854174	1.18833	0.358939	1.15889	0.775001	-0.0212188	0.766544	0.670387	0.625431	-0.678539	-0.748519	-0.589767	-1.296	-2.08682	-0.976837	CATEGORY_1
P06993	0.704704	2.06781	1.10378	0.00991183	0.849162	0.185044	-0.828678	-0.714773	0.5058	0.302906	-1.61515	-0.426813	0.139744	-0.760176	-1.52327	CATEGORY_1
P06996	-0.147995	0.101928	0.348426	0.280094	0.0957597	0.102166	-1.41365	-1.58373	-1.03964	-1.67983	0.794984	0.511569	1.0365	1.2336	1.35983	CATEGORY_3
P06999	-1.11153	-0.807807	-1.24886	-0.90505	-1.84075	0.97105	0.762788	0.141783	-0.023988	-0.619911	0.816135	0.993533	1.03899	0.942659	0.890957	CATEGORY_6
P07000	-1.15074	0.574273	-0.170806	0.259316	-1.09984	1.19839	-0.381651	0.30175	0.423605	0.624325	-1.45611	1.71217	1.19959	-0.67222	-1.36205	CATEGORY_5
P07001	-0.328079	-0.446138	-1.36384	-0.538824	-0.191997	0.602023	2.07424	1.66419	1.32492	0.0286418	-0.320559	-0.358255	-0.380366	-1.31904	-0.44693	CATEGORY_5
P07003	-1.29278	-1.47622	-1.00441	-1.19405	-1.36246	0.360948	0.263619	0.27249	0.187233	0.0998361	0.773977	1.15474	1.39557	0.926997	0.894509	CATEGORY_6
P07004	0.554267	1.5774	-0.986061	0.113863	1.30487	-0.861174	0.924002	-0.0425598	-2.24464	-0.169187	0.216033	-0.687083	0.560333	0.572041	-0.832106	CATEGORY_2
P07012	0.508865	1.06213	0.922281	0.657255	1.18165	0.83797	0.683813	0.0682076	0.508383	-0.412433	-1.06779	-2.0034	-0.612148	-0.971272	-1.36352	CATEGORY_1
P07013	-1.93529	-0.162884	0.788276	1.65438	-0.0089505	-0.324458	0.102289	1.47653	-1.36297	1.04846	-0.194186	-1.20255	-0.251752	0.182639	0.19046	CATEGORY_4
P07014	0.74307	1.15389	1.04409	0.946007	1.07427	0.422625	0.225907	0.312452	0.328918	0.251987	-1.3424	-1.36689	-1.31596	-1.29364	-1.18433	CATEGORY_1
P07021	0.434781	1.16181	0.519704	0.75253	0.15071	0.77272	1.18373	0.129298	0.278042	0.743035	-2.02441	-1.60514	-1.18648	-0.746428	-0.563903	CATEGORY_1
P07023	-0.815734	-0.686894	-0.66628	-0.664055	-0.668819	-0.426399	-0.819212	-0.470363	-0.88721	-0.673799	1.38798	1.43174	1.41258	1.29803	1.24844	CATEGORY_6
P07024	-1.36037	-1.20733	-1.48719	-1.10571	-1.23491	0.428368	0.476756	1.06377	0.545787	0.058743	0.249839	1.27831	1.28904	0.615739	0.389158	CATEGORY_6
P07026	-0.725827	-1.80772	-1.59166	-0.558325	-0.330747	-0.811936	0.867614	0.642538	-0.408589	0.550196	1.27222	1.28739	1.00527	-0.187158	0.79674	CATEGORY_6
P07102	-0.580524	-0.632118	-0.747116	-0.703232	-0.559695	-0.593686	-0.880845	-0.537328	-0.840673	-0.722763	1.32074	1.43844	1.36151	1.33036	1.34694	CATEGORY_3
P07109	-0.801774	0.938837	-1.3212	-1.05604	-1.44423	-0.334143	-0.267394	0.9031	-0.610344	1.46152	-0.216893	-0.523437	0.795314	1.26403	1.21266	CATEGORY_6
P07117	0.562602	0.416517	0.252483	-0.232449	0.629236	1.18895	-1.16965	0.48598	-0.221491	-0.558591	0.56548	0.0347963	-2.71664	-0.520081	1.28286	CATEGORY_1
P07118	0.916283	1.69309	1.55907	0.409476	1.15037	0.45369	-0.10593	-0.392045	-0.100317	-0.738397	-0.401839	-1.05502	-1.24437	-0.669177	-1.47489	CATEGORY_1
P07395	0.699641	1.02737	0.155701	0.163617	0.827595	1.11499	0.635603	0.461916	0.447321	0.987074	-1.16506	-1.02252	-1.37539	-1.56567	-1.39219	CATEGORY_4
P07464	1.4698	0.333847	1.31904	1.4802	0.25428	0.0960941	0.0387931	-0.866928	0.0147446	0.319242	0.0712451	-1.96616	-1.58009	-0.401194	-0.582912	CATEGORY_1
P07604	1.99237	0.749854	-0.595673	0.136065	0.734353	-1.15566	-0.681531	-0.401867	-0.299404	-2.17786	0.204746	0.380905	-0.308226	0.227031	1.1949	CATEGORY_3
P07623	-1.09318	-1.12501	-1.55118	-1.35471	-1.5734	0.46765	0.529057	0.520719	0.703805	0.360804	0.753554	0.826887	0.797754	0.99117	0.746081	CATEGORY_6
P07639	-0.074379	0.141201	-0.351644	2.06838	0.0579905	-0.864005	-1.86074	0.488326	-1.60108	-0.711952	0.48551	-0.0134899	1.01434	0.753575	0.467978	CATEGORY_3
P07648	1.69428	1.31064	0.257614	-0.687233	0.614445	0.385301	0.0221251	-2.0872	0.062761	-0.0343859	0.21476	0.0562549	0.765549	-1.4189	-1.15601	CATEGORY_2
P07649	0.340746	2.33594	0.0583371	0.596556	0.881583	0.28728	-0.214641	-1.82144	-0.606797	-0.227031	-1.28429	-0.606529	0.9414	-0.720909	0.0397882	CATEGORY_2
P07650	-0.572548	0.217686	-0.821904	-0.622366	-0.938966	-0.666694	-0.722107	-0.452702	-0.566842	-1.25558	0.846326	1.42024	1.03818	1.59295	1.50432	CATEGORY_3
P07658	-0.584447	-1.5779	-1.65467	-0.260735	-0.759143	0.0874335	-0.0886952	-0.0679792	0.0467788	1.16882	1.2388	-0.574599	2.00217	0.517673	0.506487	CATEGORY_6
P07762	-2.00095	-0.649879	-0.944593	-1.76235	-0.827858	0.645503	0.0989945	0.986267	0.568731	0.498726	0.0941944	0.94507	1.12538	0.649695	0.573059	CATEGORY_6
P07813	0.8986	1.77355	1.09872	0.742863	0.968679	0.35637	0.229333	0.403473	-0.314597	-0.446899	-1.13317	-1.27787	-1.40158	-1.06483	-0.832634	CATEGORY_1
P07821	-0.648391	1.33429	-1.3794	-0.587408	-0.943668	0.36748	-0.323307	0.868405	1.15489	-1.83308	0.142616	1.49214	0.498937	-0.555105	0.411605	CATEGORY_6
P07862	1.18239	0.78265	0.135939	1.37792	0.566276	-0.882785	0.41203	0.558285	0.17704	-2.37096	0.0838303	-0.0672359	-1.19367	-1.12636	0.364642	CATEGORY_2
P07913	-0.440598	1.434	0.936738	0.653298	1.16463	1.16293	0.295708	0.389455	0.259401	0.181451	-1.00561	-1.4055	-1.34385	-1.12298	-1.15907	CATEGORY_1
P08142	0.984255	1.64086	0.470659	1.89197	1.1007	-0.154699	-0.258659	-0.521139	-0.504872	-1.14296	-1.20197	-0.544461	0.0520059	-0.812125	-0.999556	CATEGORY_1
P08178	-0.449574	-1.17249	-2.20821	-0.535858	-1.43204	1.08569	0.697942	1.07565	0.118774	-0.213232	0.845728	0.778219	0.568877	0.825778	0.0147521	CATEGORY_6
P08179	1.49492	0.588285	-0.0229045	0.0442457	0.941904	0.612686	-0.454873	1.29497	1.10902	-0.036168	-0.603976	-0.68762	-1.21632	-1.41515	-1.64903	CATEGORY_1
P08189	0.404385	1.52561	1.47383	-1.44727	-1.23242	0.921955	-0.785194	-1.85985	0.361517	0.29627	-0.418022	0.607288	0.185115	0.00510324	-0.0383132	CATEGORY_3
P08191	-1.40249	-0.692699	-1.32574	-0.333388	0.132867	-0.374387	-0.401521	-0.608138	-0.831532	-0.49938	1.36018	1.14399	1.29702	1.27119	1.26402	CATEGORY_6
P08192	1.17749	0.698991	-0.800939	1.00446	0.308153	0.365876	1.0043	1.25746	0.631397	-0.531679	-0.102033	-1.14025	-1.55022	-1.69186	-0.631143	CATEGORY_1
P08194	0.938515	1.18286	1.20266	1.08756	1.0993	0.250217	0.0305999	0.141056	0.265495	-0.0062786	-1.04534	-1.21764	-1.37335	-1.25226	-1.30339	CATEGORY_1
P08200	-1.01188	0.0367069	-0.066862	-0.337462	-0.40934	1.56747	1.30051	1.5994	1.0979	0.73624	-1.15013	-0.831497	-0.60586	-0.946127	-0.979088	CATEGORY_4
P08201	-0.726868	-0.729845	-0.791968	-0.312226	-0.304997	1.7804	1.13303	1.29765	1.39628	1.01739	-0.484474	-1.04166	-0.66046	-0.845779	-0.726476	CATEGORY_4
P08202	0.970479	1.59859	0.973138	0.476439	1.43137	0.494517	0.619474	-0.181073	-0.650045	-0.312342	-0.955356	-1.11193	-1.33392	-1.26593	-0.75341	CATEGORY_1
P08204	1.80693	1.0382	1.3984	1.13356	1.08687	-0.189512	-0.697242	-1.01498	-0.278082	-0.345739	-0.874173	-1.18147	-0.380197	-0.913827	-0.588723	CATEGORY_1
P08244	0.880351	0.160762	0.716526	1.34836	0.712228	0.170701	1.02193	0.538479	-0.0405493	0.67593	-1.69296	-0.5958	-0.899223	-1.40209	-1.59465	CATEGORY_1
P08245	-0.543418	-0.2386	0.202861	1.42103	1.32073	1.26387	1.35669	-0.420957	-0.298593	0.694702	-1.0861	-1.41921	-0.487979	-1.45978	-0.305238	CATEGORY_4
P08312	0.663749	0.366293	0.187749	1.08768	1.11836	1.421	0.538063	0.381815	0.386871	0.157848	-1.09516	-1.78291	-1.23901	-1.16913	-1.02322	CATEGORY_1
P08331	0.0105604	-0.39657	-2.24566	-0.183983	-1.38506	0.364322	0.137988	1.14578	-0.520043	-0.830213	0.593442	1.6406	0.0180741	0.734536	0.916234	CATEGORY_6
P08337	1.38161	1.15176	0.317172	1.70164	-0.0500322	-1.46892	1.09468	-0.463724	-1.05688	0.468595	-0.0780672	-1.08333	-1.18408	-0.435027	-0.295411	CATEGORY_1
P08368	-0.269905	0.444918	0.782479	1.66092	0.758577	0.671589	0.25487	1.01469	0.167132	-1.82546	-0.910173	-0.803612	-0.654814	-1.68011	0.388895	CATEGORY_1
P08373	1.22849	1.01932	0.531128	1.75123	0.767959	0.3151	-0.568457	-0.842672	0.392999	-0.21647	-1.04815	-1.00488	-1.93453	-0.550516	0.159449	CATEGORY_1
P08390	-0.618686	1.28257	-0.361111	-0.797735	-1.04824	0.417273	1.25148	1.38069	1.05325	0.846487	-0.708615	0.466735	-1.35343	-0.434608	-1.37606	CATEGORY_4
P08394	-1.24429	1.97863	0.179348	-1.94455	0.407654	-0.0438418	0.511594	-1.28873	0.451798	0.605346	0.168353	0.537528	0.914259	-0.889198	-0.343893	CATEGORY_6
P08395	1.06809	0.639982	0.0919855	0.885898	1.07979	-0.491191	-1.76973	-1.67166	-0.676556	-0.455066	1.03852	-0.225242	0.966021	-1.10061	0.61977	CATEGORY_2
P08400	2.16355	-1.05354	-0.534352	0.998922	0.0340053	0.0503361	0.309793	-0.175802	0.651826	-0.275971	0.796336	-0.231959	-0.281714	-0.10277	-2.34867	CATEGORY_1
P08401	1.15812	-1.98165	-1.17481	-0.0196036	-0.101295	0.252779	0.52182	-1.26735	0.935025	0.16246	1.44019	-1.01445	0.785969	-0.453199	0.755996	CATEGORY_6
P08506	-0.861242	-0.510775	-1.57457	-1.21409	-1.6677	0.0515994	1.29824	1.02539	0.661729	-0.531264	0.247098	1.03532	0.289837	0.710439	1.03997	CATEGORY_6
P08622	1.34195	0.965055	0.658454	0.140969	0.286824	1.0056	1.15715	0.261405	-0.344735	0.137365	-0.160207	-0.766625	-1.30752	-1.40923	-1.96646	CATEGORY_1
P08660	-0.0215318	0.475883	-1.63954	-0.592494	-0.617222	-0.364214	-1.35963	-1.05594	-0.448386	-0.169408	1.26119	1.5071	1.07564	1.20833	0.740223	CATEGORY_3
P08839	-0.77946	0.383809	0.770663	-0.979382	-0.98111	0.857835	-0.171044	-0.671089	-1.26495	-1.45378	0.30144	1.22386	1.56028	1.3273	-0.124367	CATEGORY_3
P08957	2.04333	1.00955	0.270585	1.42913	1.00285	-0.19463	-0.164852	-0.634789	-0.679953	-0.151099	-0.32054	-1.03635	-1.57618	0.0366626	-1.03372	CATEGORY_1
P08997	-1.18871	-1.07988	-1.63946	-1.30064	-1.29149	0.782652	0.603582	1.45774	0.904932	0.186573	0.687783	0.448721	0.288598	0.643288	0.496312	CATEGORY_5
P09029	0.410629	0.312928	-0.42155	0.978919	0.568554	0.340273	0.304909	1.4298	0.29572	0.588387	-2.39472	0.284516	-0.336097	-0.522073	-1.8402	CATEGORY_4
P09030	0.969821	0.677406	0.493283	1.23521	0.503167	-0.0964828	0.602449	1.10413	0.748604	-0.475442	-0.854608	-0.980742	-2.12449	-0.470625	-1.33167	CATEGORY_1
P09053	0.186663	1.51357	-0.501748	0.365141	0.826754	0.79922	-0.0841899	1.39871	0.943088	-0.127398	-1.07801	-1.12282	-2.01354	-0.483324	-0.622116	CATEGORY_4
P09099	-1.50586	-1.09648	-1.26813	-0.729662	-0.232061	-0.367337	0.0224433	-0.5919	0.114729	-0.190698	1.66352	1.67944	0.897047	0.557553	1.04738	CATEGORY_6
P09126	1.66157	0.389622	-0.398763	0.801172	0.219369	-1.84143	-0.0216152	-1.56581	-1.20876	0.183131	0.524603	0.272407	0.537305	-0.816236	1.26344	CATEGORY_2
P09127	-0.599377	-0.27766	0.504285	0.914949	0.521848	2.11515	0.731665	-0.426476	0.280775	0.178302	-0.139969	-1.40867	-1.74792	-1.22617	0.579266	CATEGORY_4
P09147	-0.920524	-0.505611	-1.01846	0.289809	-0.204792	-0.494511	-0.808951	-0.544258	-0.725131	-1.00779	0.767388	0.726082	0.612072	1.63978	2.1949	CATEGORY_3
P09148	2.83482	0.864011	-0.20549	0.196941	0.205357	-0.367319	0.690347	-0.402574	0.346632	-1.60902	-0.931305	-0.350372	-0.568085	-0.192491	-0.511444	CATEGORY_1
P09151	1.30596	1.50293	0.842418	0.959282	1.22406	-0.0878422	0.426742	-0.10211	-0.312105	-0.0462515	-1.13551	-0.956573	-1.06597	-1.23979	-1.31524	CATEGORY_1
P09152	0.597353	0.49937	0.494546	0.519942	0.517867	0.854598	0.817659	0.85001	0.847396	0.761825	-1.49513	-1.26595	-1.39008	-1.39403	-1.21538	CATEGORY_4
P09155	1.21942	1.68147	1.14223	0.931294	1.23277	-0.834337	-0.069761	-0.407518	-0.371292	-0.233952	-0.963202	-0.85813	-0.671835	-1.67443	-0.122726	CATEGORY_1
P09158	-2.16976	0.131973	-0.0585111	0.435467	-0.94903	-0.826145	0.967527	1.60843	1.50466	0.298675	-0.723237	0.159024	0.697435	-0.601148	-0.475363	CATEGORY_5
P09163	-1.61796	-0.147862	-1.7445	0.0221152	-0.726164	0.497822	-0.80665	1.8235	0.348931	-0.108299	0.57557	1.67029	0.431423	-0.333831	0.115613	CATEGORY_6
P09169	-1.31155	-0.985086	-1.57812	-1.33781	-1.23279	1.08137	0.0249142	0.726674	0.207513	0.292323	1.08036	0.459734	0.670825	0.798673	1.10297	CATEGORY_6
P09323	0.478973	1.57344	1.75204	1.02557	0.814237	-0.436493	-0.157899	-0.712067	0.470588	-0.200208	-1.60655	-0.311209	-0.358741	-1.13859	-1.1931	CATEGORY_1
P09372	-0.323906	0.663543	0.710693	1.88232	0.278475	1.25095	0.0800571	-0.104362	0.0830069	0.0602612	0.430208	-2.21447	-0.911111	-0.802429	-1.08323	CATEGORY_1
P09373	-0.849329	-0.758091	-0.732003	-0.817488	-0.859415	-0.298995	-0.529985	-0.589845	-0.499681	-0.811545	1.3342	1.29489	1.24253	1.40643	1.46833	CATEGORY_6
P09391	-0.566577	1.78121	1.65946	-0.411048	-0.884911	0.173795	1.81351	0.147497	0.0269994	-0.690502	-0.465726	-0.134206	-0.433249	-0.494854	-1.5214	CATEGORY_1
P09394	0.964589	1.25985	1.23449	1.06795	1.16536	0.147276	0.150381	0.117633	-0.0148699	-0.0164738	-1.13505	-1.3049	-1.25135	-1.17945	-1.20544	CATEGORY_1
P09424	-0.0029435	-0.812815	-0.782458	-0.431503	-1.29523	0.332207	-0.985867	0.42958	-0.780679	-1.42777	1.13538	1.19466	1.21301	0.714191	1.50023	CATEGORY_6
P09546	0.953845	0.923701	1.01111	-0.308738	0.211128	0.91664	0.515636	0.138052	0.952912	0.921148	-1.19614	-1.08775	-0.999284	-1.14254	-1.80972	CATEGORY_4
P09549	-0.289728	1.08296	1.23409	0.411548	-0.0940453	0.971893	1.22093	0.686033	-0.765763	0.298035	-1.65689	-0.0190349	-1.36233	-1.69075	-0.0269445	CATEGORY_1
P09551	-0.83126	-1.00311	-1.32502	-1.31177	-1.28449	-0.0914992	0.0609239	-0.0008669	-0.0207021	0.0720013	1.25744	1.65572	1.25853	0.661493	0.90261	CATEGORY_6
P09831	-0.701699	-0.726584	-0.705041	-1.97409	-1.32041	1.26503	0.364974	-0.24354	0.697082	1.1208	-0.170618	0.683041	1.55906	0.50569	-0.353684	CATEGORY_5
P09832	-1.59788	-1.54204	-1.29473	-1.07834	-0.998932	0.951701	0.624662	0.121089	0.00969879	0.654354	0.757596	0.913362	0.690101	0.832477	0.95687	CATEGORY_6
P09833	-1.08849	-0.41674	-0.911229	-0.181265	-0.748059	-0.685138	-0.625618	-0.520974	-0.984357	-0.484351	1.31725	1.31343	1.51707	1.24605	1.25243	CATEGORY_3
P09835	-0.966693	-1.45691	0.635196	-0.198602	0.80358	1.20089	-0.252965	-0.855385	-0.920622	0.282531	1.41052	-0.557974	0.583309	-1.26853	1.56165	CATEGORY_6
P09980	-0.409636	1.52939	0.592595	0.571327	0.762584	-0.79426	-0.283556	0.937863	1.12722	-0.70844	0.416601	0.449356	-0.906541	-2.01603	-1.26847	CATEGORY_1
P0A698	-1.41247	-1.29795	-1.21737	-1.40603	-1.17924	0.845107	0.178733	0.480656	0.399542	0.0282789	0.601055	0.951958	1.01279	1.07783	0.93711	CATEGORY_6
P0A6A0	-0.615664	1.74762	0.00331901	0.912492	-1.59335	-0.681857	0.38205	-0.159941	0.875925	-0.420822	-0.743996	1.87605	-0.631808	-1.06282	0.112808	CATEGORY_3
P0A6A3	0.892721	1.47819	1.30936	1.42907	1.34062	-1.00168	-0.758866	-0.775425	-1.05969	-1.13263	-0.478733	-0.101962	-0.649727	-0.46397	-0.02727	CATEGORY_2
P0A6A6	1.33018	1.46382	1.2115	1.07187	1.19348	-0.328672	0.171956	-0.130593	-0.466751	-0.229759	-0.948114	-1.02286	-1.12663	-1.16633	-1.02309	CATEGORY_1
P0A6A8	0.411545	0.629025	1.41014	1.62961	0.47178	0.712833	0.753473	0.296938	0.0680991	-0.453842	-1.24385	-1.40537	-1.17847	-1.24274	-0.859175	CATEGORY_1
P0A6B4	0.333101	0.841996	1.22516	0.522975	1.04478	1.12726	0.387234	0.831251	0.232896	-0.788608	-0.738685	-0.603834	-1.31012	-1.74989	-1.35551	CATEGORY_1
P0A6B7	0.586511	0.595383	0.93736	0.698353	0.749938	0.825287	0.776746	0.649037	0.514923	0.403102	-1.15804	-1.66045	-1.18419	-1.33759	-1.39637	CATEGORY_1
P0A6C1	-0.392097	-0.171821	-1.24904	-0.576869	-1.25598	1.14948	1.11599	1.80315	1.50812	0.725753	-0.664658	-0.142347	-0.329408	-0.782221	-0.73806	CATEGORY_5
P0A6C5	-0.919238	-0.197647	-1.1617	-0.40256	-0.749573	-1.19915	-0.80925	-0.307445	0.356784	-0.850647	1.40156	0.879456	1.29892	1.18867	1.47182	CATEGORY_6
P0A6C8	-1.5332	-0.936663	-1.30399	-0.662772	-1.25896	-0.617421	0.267696	-0.0244285	0.744204	0.64802	1.32552	1.44882	1.22519	0.210425	0.467559	CATEGORY_6
P0A6D0	0.0771053	1.99106	0.26017	0.339208	0.291122	0.611077	-1.82035	-0.806733	-0.950411	-1.00665	-1.04472	0.688565	-0.3934	1.22229	0.541657	CATEGORY_2
P0A6D3	-1.87199	-0.496773	-1.25818	-0.888496	-1.34505	0.487045	0.872502	0.33449	0.0321658	-0.267854	1.04489	1.3145	0.123888	0.63687	1.28198	CATEGORY_6
P0A6D7	0.67086	0.800716	1.43561	1.31891	1.48567	0.409819	-0.327037	0.146651	-0.690045	-0.308059	-1.13053	-0.773023	-0.370744	-1.81359	-0.855203	CATEGORY_1
P0A6E1	-1.64331	-0.966867	-1.50771	-1.59862	-0.229071	0.447116	0.0969466	0.163859	0.541475	1.13694	0.532085	0.759303	1.59826	0.442575	0.227009	CATEGORY_6
P0A6E4	-1.07675	-1.72266	-0.98893	-0.695756	-1.6026	0.32404	-0.0960401	0.523675	0.390333	-0.107756	0.878766	1.0828	1.33947	0.781769	0.969644	CATEGORY_6
P0A6E6	-0.589793	0.00437865	-0.325697	1.16098	-0.116386	0.698988	1.38397	1.89304	0.639829	0.276551	-0.932732	-0.673319	-1.59012	-1.2194	-0.610288	CATEGORY_4
P0A6E9	-0.56325	-0.265444	-0.623201	-0.360619	-0.294797	-1.10516	-0.98284	-0.595203	-0.782672	-1.0359	1.22227	1.48881	1.27141	1.35313	1.27346	CATEGORY_3
P0A6F1	-1.03513	-0.474034	-0.959694	-0.612877	-0.677059	1.32444	1.13153	1.76799	1.46751	0.881304	-0.371329	-0.772176	-0.708004	-0.763767	-0.198691	CATEGORY_5
P0A6F3	1.23091	1.10367	1.02583	1.1504	1.06532	0.248813	0.0382249	0.167711	-0.0251687	0.151069	-1.13399	-1.36567	-1.36428	-1.13418	-1.15866	CATEGORY_1
P0A6F5	0.317481	0.848202	1.77113	1.19949	1.01017	0.606719	0.213858	-0.482262	-0.144321	-0.987017	-0.301605	-1.4825	-1.55934	-1.10159	0.0915841	CATEGORY_1
P0A6F9	1.06662	-0.0541942	0.897094	0.803047	1.01492	1.16227	1.09692	0.605803	-1.22305	-1.30648	-0.836663	-1.49475	-1.04022	-0.329155	-0.362159	CATEGORY_1
P0A6G3	-0.264327	-0.707898	-1.32365	-0.830403	-1.12465	0.212974	-0.857606	-0.0971021	0.0782286	-0.882989	0.0964103	1.33676	1.42745	1.47938	1.45743	CATEGORY_6
P0A6G7	-0.366813	-0.0246346	0.054276	-1.22838	0.0111336	0.678262	0.773619	0.467412	-0.935088	-1.73675	-0.440559	2.09015	-0.799312	0.0491818	1.4075	CATEGORY_6
P0A6H1	-0.473762	-0.714265	-0.813046	0.624662	-0.729485	2.10951	1.13008	1.5369	0.543448	0.352144	-0.586282	-1.06552	-0.130656	-0.683877	-1.09984	CATEGORY_4
P0A6H5	1.17085	0.0413551	0.890832	0.864959	0.799409	0.654346	0.834522	-0.105023	-0.271574	0.990341	-0.89864	-2.09084	-0.71123	-0.754123	-1.41518	CATEGORY_1
P0A6H8	1.09602	2.73556	-0.0742591	-0.428469	-0.713292	-1.30332	-0.0041192	-0.743488	-0.192895	-0.633932	0.208147	0.660595	0.608999	-0.196861	-1.01869	CATEGORY_2
P0A6I0	1.07105	-0.152353	0.38457	0.0989919	-0.003562	0.373661	2.07094	-0.303927	0.767951	0.591334	-0.374011	-1.27535	-2.1077	-0.989899	-0.151696	CATEGORY_4
P0A6I3	1.25334	1.79968	0.783536	1.47926	1.07022	-0.846944	-0.518351	0.0359618	-0.182305	-0.740198	-1.2554	-0.658359	-0.851047	-0.646182	-0.723221	CATEGORY_1
P0A6I6	-1.22037	0.318445	-1.88433	-1.17264	-1.6325	0.311221	1.19873	0.946064	0.925624	0.191014	0.00078284	0.430159	0.710262	0.898008	-0.0204646	CATEGORY_5
P0A6I9	0.318027	2.60188	0.037421	-0.808007	-0.822056	-0.993313	0.724614	0.242945	-0.336751	-0.426671	0.713035	-0.50906	-1.61239	0.129606	0.74072	CATEGORY_2
P0A6J1	-1.15679	-1.66039	-1.73303	-0.588709	-1.41515	0.696589	0.703563	0.319766	0.444386	0.539693	0.783831	0.682538	0.855774	0.788515	0.739413	CATEGORY_6
P0A6J3	-0.31133	1.76914	0.0173976	0.0855148	-1.0489	-1.23018	-0.298539	0.284491	-0.468322	-2.19792	0.238358	1.28566	0.451692	0.658083	0.764857	CATEGORY_3
P0A6J5	-0.684188	1.21327	1.21527	0.198266	0.262458	0.668031	0.648141	0.939439	0.914841	-0.0623105	-1.91024	-0.465672	-1.72043	-0.20911	-1.00776	CATEGORY_4
P0A6J8	-0.719003	-0.425396	-1.00999	0.189497	-2.10448	0.963623	0.372184	0.683766	0.0506514	-1.1336	1.4612	0.400098	-0.496229	0.216325	1.55137	CATEGORY_6
P0A6K1	0.436855	0.375319	0.463515	1.23028	1.23247	0.350168	-1.19563	-1.47035	0.683474	-1.32688	1.39175	-0.598772	0.0463043	-0.149102	-1.46942	CATEGORY_2
P0A6K3	1.26048	1.71567	1.13375	0.444553	0.391216	0.0354489	0.719777	-0.665157	-0.406667	-1.20352	-1.15585	-1.2554	0.721589	-0.470038	-1.26585	CATEGORY_2
P0A6K6	-0.542397	0.247132	-0.634841	-0.236305	0.00189175	-0.885005	-0.643293	-0.698951	-1.2028	-1.47784	1.56686	1.46581	0.668438	1.12426	1.24704	CATEGORY_3
P0A6L0	0.0551262	1.35711	-1.40002	0.518397	-0.380818	-0.393193	-0.614244	-0.931053	-0.719189	-1.61447	0.920421	1.37343	1.27366	0.889489	-0.334645	CATEGORY_3
P0A6L2	-0.484059	0.0424938	-0.953098	-0.649676	-0.904417	-1.09314	-0.290639	0.00405669	-0.650303	-1.27048	1.45883	1.53239	0.747218	1.01866	1.49217	CATEGORY_3
P0A6L4	1.38407	1.471	1.00174	1.04581	1.24262	-0.318489	-0.0408275	-0.119193	-0.194934	-0.0092247	-0.876582	-1.14392	-1.35237	-1.17633	-0.913373	CATEGORY_1
P0A6L7	1.38866	1.23189	1.12927	1.20231	1.29055	-0.122081	-0.289304	0.050967	-0.237067	-0.207833	-0.92179	-1.13792	-1.15301	-1.01577	-1.20887	CATEGORY_1
P0A6L9	1.22004	0.799797	0.361158	1.48618	0.483832	0.131313	0.860618	0.546018	0.38368	0.0690514	-1.07536	-1.31746	-1.33669	-1.30799	-1.30418	CATEGORY_1
P0A6M4	-0.438054	-0.2834	0.370031	-0.330618	-1.77932	-0.693702	1.47683	1.37626	-0.718797	-0.735905	-0.0693416	1.64304	-0.0984483	1.12746	-0.84604	CATEGORY_6
P0A6M8	1.14688	0.65802	1.58552	1.28283	0.791952	0.517681	0.452588	-0.419289	-0.170411	-0.389788	-0.795346	-1.61638	-1.27585	-1.19937	-0.569039	CATEGORY_1
P0A6N4	0.974512	1.30182	-0.430892	1.41124	1.55943	0.250215	-1.31482	0.210519	0.163796	-0.0636323	-0.0458678	-1.07873	-0.409226	-0.845655	-1.68272	CATEGORY_1
P0A6N8	1.54298	1.19387	1.34048	1.16691	0.658854	0.06347	-0.16103	-0.758495	-0.333634	-1.33579	-0.219869	-1.72493	-0.485548	-0.916439	-0.0308317	CATEGORY_2
P0A6P1	0.229233	0.915409	1.58804	1.07348	0.870575	0.495659	0.691942	0.121783	0.101857	-0.635147	-0.651476	-1.28487	-1.74194	-1.53538	-0.23916	CATEGORY_1
P0A6P5	1.43008	0.450229	1.04344	0.415356	1.3787	0.938623	-0.624871	0.909529	-1.63649	-0.226159	-1.18409	-0.483178	-0.452663	-0.93567	-1.02283	CATEGORY_1
P0A6P7	0.0784819	2.09959	-2.20083	0.325993	0.391329	0.538787	-0.720227	-0.957305	0.34781	-0.754258	0.505713	1.00303	-0.0392191	-0.862758	0.243859	CATEGORY_3
P0A6P9	-1.57207	-1.3344	-0.850045	-1.16757	-0.81529	1.21488	0.500898	-0.0359653	0.134977	-0.543696	0.734341	0.541747	0.984129	0.50552	1.70255	CATEGORY_6
P0A6Q3	1.16782	0.54065	0.800011	1.01912	0.690784	0.848657	0.591084	0.238409	0.593307	-0.268004	-1.22985	-0.680036	-1.08766	-1.2368	-1.9875	CATEGORY_1
P0A6Q6	-0.939084	0.748529	0.673408	-0.698719	-0.31678	0.367376	1.77383	1.65536	1.02086	-0.18063	-1.29383	-1.25809	-0.296096	-0.249948	-1.00619	CATEGORY_4
P0A6R0	-0.660981	-0.599496	-1.67379	0.350834	-0.847822	1.29845	0.490257	1.11188	1.51993	-0.204787	-0.984646	1.49785	-0.815249	-0.401585	-0.0808454	CATEGORY_5
P0A6R3	1.8	1.39597	0.20607	1.54451	0.626674	-0.0653552	-0.0793986	0.458782	-0.135419	-0.969477	-0.770544	-1.09691	-0.728763	-1.30948	-0.876648	CATEGORY_1
P0A6S0	0.811074	1.03912	1.33506	1.0242	1.01221	0.212934	0.265634	0.368368	0.0953216	-0.112142	-0.964144	-1.9497	-1.28909	-1.04986	-0.798972	CATEGORY_1
P0A6S7	-0.940609	-0.710382	-1.89743	-0.748461	-1.51997	0.498892	0.287174	0.607883	0.0122504	-0.449789	1.19307	1.21473	0.431173	0.777821	1.24364	CATEGORY_6
P0A6T1	-1.56875	-0.834886	-0.971866	-0.927293	-1.15887	-0.022015	-0.127074	0.0489987	0.0648802	-0.501062	1.21203	1.03742	1.18309	0.9788	1.5866	CATEGORY_6
P0A6T3	1.51586	0.771557	1.48394	1.62427	1.16657	-0.206327	-0.467239	-0.785401	-0.553742	-1.04279	-0.791438	-0.744424	-0.603368	-0.405989	-0.961476	CATEGORY_2
P0A6T5	-0.630695	0.730975	-0.268048	0.08187	-0.897712	0.773739	1.69881	1.23253	1.28576	0.525933	-0.783145	-1.76019	-0.726085	-0.957918	-0.305825	CATEGORY_4
P0A6T9	-1.05619	-0.359759	2.80797	-0.242126	-0.0403308	-0.0147241	-0.19732	-1.27579	-0.904724	-0.553061	-0.241452	0.887324	0.0205479	1.07919	0.0904605	CATEGORY_3
P0A6U3	1.15849	0.862395	1.61657	0.902505	1.06288	0.294018	0.25397	-0.187148	0.118608	-0.191846	-0.906703	-1.3246	-1.12634	-1.08346	-1.44935	CATEGORY_1
P0A6U5	0.855116	2.56104	0.0207217	1.0757	0.847671	-0.579563	-0.294492	-0.0689331	0.0287845	0.115374	-0.782871	-0.874341	-0.599868	-1.15493	-1.14942	CATEGORY_1
P0A6U8	-1.15868	-1.47262	-1.56149	-1.16324	-1.26913	0.644512	0.428182	0.461072	0.624605	0.266362	0.728967	1.11218	0.941511	0.986848	0.430935	CATEGORY_6
P0A6V1	-1.34178	-0.969895	-1.51256	-0.875399	-1.18253	1.29843	1.53806	0.311792	1.16578	0.810424	-0.156395	0.624444	0.0992653	0.410985	-0.220616	CATEGORY_5
P0A6V5	0.910046	1.53988	1.17118	1.13683	0.716951	0.0559677	0.376889	0.417872	0.0653122	-0.440633	-1.31052	-1.11448	-1.2046	-1.1813	-1.1394	CATEGORY_1
P0A6V8	-1.30737	-0.616753	-2.37259	-0.356746	-1.22198	0.677305	0.859377	1.13577	-0.241765	0.286437	0.692635	0.719093	0.550296	0.692433	0.503861	CATEGORY_6
P0A6W0	0.43102	1.80163	0.679328	-0.0325922	1.01284	0.358074	0.352123	1.01817	0.333242	-1.82883	-0.344623	-0.911515	-1.0542	-1.46767	-0.346986	CATEGORY_1
P0A6W5	0.707593	0.602887	1.41913	1.30401	1.65103	0.611225	-0.370019	-0.619287	0.28891	-0.426939	-0.6943	-1.04689	-1.14961	-1.28398	-0.99376	CATEGORY_1
P0A6W9	-0.252767	-0.461676	-0.96142	0.490332	-1.20183	2.23417	1.08448	1.36585	0.200113	0.506643	-0.718789	-0.0207295	-0.864125	-0.18061	-1.21963	CATEGORY_5
P0A6X1	-1.13205	-1.46011	-0.942712	-0.10713	-1.42299	0.203275	-0.41202	-0.627707	0.268896	0.352698	0.508427	1.57151	0.562548	1.7293	0.908064	CATEGORY_6
P0A6X3	-2.18564	-0.630876	-0.228477	-0.348963	-1.07102	1.06363	-0.534235	-0.691842	-0.345975	0.101661	0.686274	1.46828	1.30395	0.430214	0.983024	CATEGORY_6
P0A6X7	0.4242	0.0559212	0.419246	1.18589	0.820635	-0.720771	-0.741707	-1.1344	1.64923	-1.98533	0.753051	0.647345	-1.24373	-0.0964554	-0.0331258	CATEGORY_2
P0A6Y1	-1.88721	0.452347	-0.0976324	-0.840653	0.256026	1.01868	-0.490737	0.482641	0.790269	0.781936	-0.192335	0.964051	1.12539	-2.09801	-0.264759	CATEGORY_5
P0A6Y5	-1.70125	-0.200344	-0.239785	-0.593786	-1.53237	0.0826026	-0.243256	0.638605	-0.574004	-0.958257	1.26178	1.0277	1.07079	0.322331	1.63924	CATEGORY_6
P0A6Y8	0.601081	0.722594	1.43951	1.75584	1.14833	-0.194159	-0.364551	-1.12796	-1.18926	-0.915075	0.317643	-0.985434	-0.876279	-0.891779	0.559489	CATEGORY_2
P0A6Z1	0.885117	0.769648	0.988587	0.87112	0.707908	0.582239	0.698075	0.316235	0.430653	0.458553	-1.2185	-1.43777	-1.29787	-1.5116	-1.2424	CATEGORY_1
P0A6Z3	0.71473	1.31443	0.762976	0.72169	1.11082	1.13727	-0.779567	0.574151	0.159235	-0.14717	-1.15885	-1.53352	-1.22707	-1.36616	-0.282957	CATEGORY_1
P0A6Z6	-1.11989	-0.800015	0.375999	1.31122	-0.950571	0.748446	0.238937	1.29348	1.94951	-0.772921	-1.47303	0.234401	-0.347032	-0.532634	-0.155902	CATEGORY_4
P0A705	1.26289	1.17941	1.04145	0.844332	0.84391	1.08419	0.217779	-0.688136	-0.427416	0.110911	-0.919826	-1.68244	-1.13882	-1.13426	-0.593983	CATEGORY_1
P0A707	0.686462	-0.241788	-0.775459	1.22548	-0.0274816	0.705043	1.2643	1.45521	0.156364	0.990004	-1.50596	-0.91659	-1.07808	-0.995418	-0.942078	CATEGORY_4
P0A712	-0.414999	-0.3234	-0.580529	-0.266516	-0.509677	1.383	1.24091	1.49077	1.06782	1.41603	-0.598055	-0.897161	-0.901899	-1.19605	-0.910238	CATEGORY_4
P0A715	-1.47848	1.27876	1.32366	1.52663	0.667982	0.45188	0.639995	-0.708723	0.514447	-0.894168	-1.04079	-0.8282	-1.20937	-0.444561	0.200923	CATEGORY_1
P0A717	0.991601	1.65413	-0.231206	1.15067	0.331433	-0.121355	0.498127	1.09772	-0.0649095	0.219315	-1.25579	-0.841454	-1.60073	-1.52848	-0.299075	CATEGORY_1
P0A720	1.50691	1.99692	0.362586	1.5107	0.604376	-0.747416	0.0200377	0.0428207	-0.746054	-0.43396	-0.82918	-0.998663	-1.14793	-0.531278	-0.609863	CATEGORY_1
P0A722	0.75132	0.368229	1.2567	1.54504	0.120147	-0.179311	-0.25498	-1.00649	-0.344529	0.365391	-2.76006	-0.0650156	-0.356333	0.439234	0.120665	CATEGORY_2
P0A725	-0.929813	-1.73443	-0.642393	-1.15561	-0.787084	2.02632	0.621612	1.03617	1.28052	-0.0206704	0.590887	-0.3407	-0.189234	0.228285	0.016139	CATEGORY_5
P0A729	-0.918757	-0.817679	-1.26833	-0.675005	-1.26663	-0.426552	-0.506825	-0.100732	-0.451041	0.122426	1.18367	1.32711	0.925855	1.38063	1.49184	CATEGORY_6
P0A731	0.875297	-0.0292375	0.992154	1.3104	0.166996	0.467194	0.804001	-0.319764	0.825509	0.389632	-1.87496	-1.62421	-0.610067	-1.47234	0.0993904	CATEGORY_1
P0A734	-0.616771	0.0643572	-0.618186	-0.981319	-0.607793	-0.166691	1.665	0.972287	1.01662	1.34264	-1.37898	0.651252	0.360675	-0.0109336	-1.69217	CATEGORY_5
P0A738	0.403658	-0.136642	0.419755	0.913013	0.640516	0.942012	0.898156	1.09256	0.561328	0.72991	-1.08347	-1.71894	-1.14523	-1.42537	-1.09126	CATEGORY_4
P0A742	-0.662875	-0.933412	-0.549744	-1.25533	-2.26967	0.348846	1.35506	-0.100564	0.852626	-0.324535	1.07266	0.316604	0.550088	0.686621	0.91362	CATEGORY_6
P0A744	-1.05283	-0.644769	-1.12856	-1.27874	-1.52957	0.294686	0.456081	0.0628941	0.194773	0.629092	0.879648	2.33646	0.266991	0.42832	0.0855337	CATEGORY_6
P0A746	0.318863	-0.254148	0.770649	0.761414	0.120267	0.957408	1.37965	0.496754	0.786552	0.870998	-1.25949	-1.24507	-0.797585	-1.13247	-1.77379	CATEGORY_4
P0A749	0.25109	0.918151	0.814006	1.26542	1.12351	0.544101	0.658062	0.719783	-0.0189061	-0.17525	-1.04764	-2.02218	-1.04581	-1.13407	-0.850266	CATEGORY_1
P0A752	-1.25233	-0.482279	0.299248	-1.26901	1.42477	-2.307	0.679287	-0.68877	0.345702	0.542331	0.706807	0.841489	0.0863056	0.48103	0.592408	CATEGORY_3
P0A756	-0.657807	-2.11467	0.801817	-0.826658	0.24217	0.503353	0.660877	0.103328	1.90192	1.26501	0.456846	-0.862475	-0.704607	-0.230639	-0.538461	CATEGORY_5
P0A759	-0.445762	0.28452	-0.663159	-0.694693	-0.589337	-1.82192	-0.273462	-0.351511	0.384583	-1.30074	1.3825	1.21232	0.257097	0.981978	1.63758	CATEGORY_3
P0A761	1.10054	1.5633	0.698799	1.30041	1.18209	-0.0516373	0.209495	0.217432	-0.121801	-0.596126	-1.16417	-0.761724	-0.987299	-1.15046	-1.43885	CATEGORY_1
P0A763	0.832924	0.769849	0.894418	1.10279	0.905952	0.381917	0.64861	0.555656	0.298588	0.25028	-1.26608	-1.44686	-1.23132	-1.32698	-1.36973	CATEGORY_1
P0A772	1.34111	0.951409	-0.60391	1.34458	1.51431	-1.83452	-0.94169	-0.591861	-0.859256	0.0135311	0.287854	-0.239213	-1.02998	0.125328	0.522315	CATEGORY_2
P0A776	-0.477277	0.984088	0.0339559	1.71394	-0.45454	0.0467548	-1.18562	-0.564917	-0.656919	-0.767916	-1.36355	1.86833	-0.661721	0.840677	0.644714	CATEGORY_3
P0A780	1.20744	0.744712	0.747353	1.123	1.81216	-0.561481	0.192366	0.454133	-0.446128	-0.814234	-0.311109	-1.8912	-0.970914	-0.743695	-0.542398	CATEGORY_1
P0A784	-1.34984	-2.10993	-0.0385271	0.449149	-0.502066	-0.722013	0.220476	-0.76458	-0.290571	0.467171	0.645517	1.56853	1.40628	0.978419	0.0419819	CATEGORY_6
P0A786	-1.39504	-1.211	-1.56781	-1.00407	-1.17675	0.73291	0.967994	1.3951	1.20844	0.680889	0.266239	0.342723	0.17457	0.264543	0.321267	CATEGORY_5
P0A790	2.6621	1.368	0.0708532	0.742979	-0.018484	-0.349802	0.0161603	0.00704102	0.118485	-0.100294	-0.76944	-0.948861	-0.68034	-0.79592	-1.32248	CATEGORY_1
P0A794	-0.909219	-0.528817	-1.61232	0.275926	-0.764881	0.947671	0.233012	0.340137	-0.995907	-0.931483	1.72723	-0.369392	1.36645	-0.0864395	1.30803	CATEGORY_6
P0A796	-1.73585	-1.41751	-1.61725	-0.210195	-1.08773	0.0454063	0.866221	1.00294	0.476804	0.340296	0.0929284	1.19226	0.985395	0.711536	0.354734	CATEGORY_6
P0A799	-1.37381	-1.51341	-0.237013	-0.667815	-0.832612	0.344731	-0.207713	-0.526054	0.256126	-0.850925	1.26481	0.778674	0.604275	1.00906	1.95167	CATEGORY_6
P0A7A2	1.19697	2.09271	0.532689	1.51573	0.559987	-0.515447	0.191294	-0.630186	-0.0844064	-1.05461	-1.01948	-0.986826	-1.10217	-0.303339	-0.39291	CATEGORY_1
P0A7A5	1.56375	1.38945	0.418162	1.56447	-1.29999	-0.104722	0.716909	0.249292	0.331907	-1.01615	-0.455868	-1.15978	-1.03848	-0.952953	-0.206001	CATEGORY_1
P0A7A7	0.338177	2.23992	0.79065	0.16534	0.620046	0.278338	-0.210434	-0.135616	1.04561	0.0807949	-1.44633	-0.772674	-0.495631	-0.73116	-1.76703	CATEGORY_1
P0A7A9	0.253502	0.637514	0.783883	1.85449	0.991646	0.31888	0.0328529	-0.235882	0.0916076	-0.766698	-0.0610296	-1.48921	-2.04653	-0.97666	0.611637	CATEGORY_1
P0A7B1	-1.30732	-0.877652	-1.34456	-1.37989	-1.47195	0.102564	0.315436	0.448702	0.796044	-0.0331705	0.890426	1.16668	1.17612	0.812556	0.705997	CATEGORY_6
P0A7B3	-1.82503	0.123728	-1.08821	-0.597145	-0.921409	0.836126	0.0525546	0.0559011	-1.46679	0.24642	1.02539	-0.0057842	1.09184	1.0829	1.3895	CATEGORY_6
P0A7B5	-0.274571	2.10294	1.04978	0.731942	-1.18373	0.0171676	-0.0132312	-0.36281	-0.936571	-1.26829	-1.16576	1.38616	-0.529817	0.527109	-0.0803173	CATEGORY_2
P0A7B8	-0.70949	1.10969	0.417397	1.73769	-0.506921	0.463803	-0.248783	-0.92343	-0.51676	0.476093	0.17942	-1.79657	0.621407	-1.47445	1.1709	CATEGORY_2
P0A7C2	-0.200841	-0.136244	0.950932	1.90686	0.649874	-1.72235	0.294956	-0.997132	-1.9934	-0.480973	0.280031	0.326315	0.265262	0.655756	0.200957	CATEGORY_3
P0A7C6	-0.433654	2.23591	-0.283564	1.10157	1.43616	-0.991566	-0.714443	0.493658	-0.470363	-0.828167	-0.951333	0.755855	0.238414	-0.88636	-0.702117	CATEGORY_2
P0A7D1	0.607841	2.21861	0.2584	1.27532	0.36324	-0.849168	0.157171	0.974263	-0.827611	-0.968476	-0.554243	-0.0216796	-1.64331	-0.677882	-0.31247	CATEGORY_2
P0A7D4	-1.39754	-1.58737	-1.17045	-1.24472	-1.37533	0.895013	0.698198	0.714525	0.556456	0.601714	0.645278	0.4766	0.662035	0.759548	0.76604	CATEGORY_6
P0A7D7	-1.4824	-1.65652	-0.623047	-0.98786	-0.884377	0.907379	0.905964	-0.397345	0.424591	-0.535932	1.11097	0.348774	0.484242	0.871128	1.51443	CATEGORY_6
P0A7E1	0.594444	2.12681	-0.0756405	0.198961	1.42354	-1.89204	-0.475828	0.936174	-0.268262	-0.49043	-0.0694567	-0.845879	-0.0389245	-1.15481	0.031351	CATEGORY_2
P0A7E3	-0.0779899	0.244859	0.135203	0.0595548	0.771981	0.390277	1.11717	1.41036	1.15852	0.922387	-1.42045	-1.03169	-0.979817	-1.50121	-1.19915	CATEGORY_4
P0A7E5	0.69122	1.09148	0.90489	0.792181	0.876353	0.485054	0.594374	0.187914	0.930656	-0.124559	-0.937432	-1.57043	-1.49177	-1.4251	-1.00483	CATEGORY_1
P0A7E9	-0.236597	-0.868721	-0.217642	1.13159	1.32593	0.789763	0.783719	0.742494	1.79895	-0.435617	-0.882656	-0.703281	-1.11064	-1.32276	-0.794528	CATEGORY_4
P0A7F3	-1.28435	-1.6113	-1.13169	-0.621382	-1.13134	1.2913	1.35827	0.614778	1.16325	1.18602	-0.128559	0.138177	-0.151061	-0.0064536	0.314342	CATEGORY_5
P0A7F6	-1.47389	-0.663991	-1.6864	-0.88961	-1.33384	0.223567	0.487078	1.36255	0.992388	0.372296	0.172461	0.663337	1.45897	0.326499	-0.0114051	CATEGORY_6
P0A7F9	1.02395	1.50027	1.50128	1.24816	1.01053	-0.0244847	-0.0197937	-0.386269	-0.661658	-0.780154	-0.561987	-1.40918	-0.32135	-1.161	-0.958312	CATEGORY_1
P0A7G2	-0.492202	1.28179	1.24789	1.36955	0.422709	-0.0194674	0.641095	0.945505	0.655695	-0.599178	-1.68067	-0.914005	-0.859937	-0.922654	-1.07612	CATEGORY_1
P0A7G6	-1.66133	-0.939501	-0.772907	-1.0119	-1.08416	0.162238	0.504303	0.278285	-0.954158	0.502439	1.47876	1.07533	0.298262	0.6431	1.48123	CATEGORY_6
P0A7H0	0.872493	0.460538	1.32776	0.829733	1.21635	0.29359	0.0621685	-0.0799242	0.719241	0.318843	-0.614607	-1.38916	-1.96348	-1.26027	-0.793278	CATEGORY_1
P0A7H6	0.136845	0.0707727	-1.2033	0.225601	1.00371	-0.76968	-1.06759	-1.18215	0.568324	-0.579859	1.96997	-0.449331	1.57859	0.577375	-0.87928	CATEGORY_3
P0A7I0	0.369534	2.07254	0.731069	1.36536	0.929825	-1.4516	-0.143893	-0.976881	-0.932998	-0.950015	-0.605697	0.487191	-0.863591	0.207195	-0.238036	CATEGORY_2
P0A7I4	1.03156	1.31679	1.18267	0.814337	1.15598	0.384676	-0.0358111	-0.0731465	0.388662	-0.500575	-0.643204	-0.664542	-1.59316	-1.2526	-1.51164	CATEGORY_1
P0A7I7	0.785759	0.807571	0.0261084	0.365414	0.302467	0.521221	0.84371	1.27978	0.956864	0.490573	-1.07504	-0.964964	-1.45532	-1.86817	-1.01598	CATEGORY_4
P0A7J0	0.182336	1.16177	1.407	1.03193	1.57554	0.36915	0.411837	-0.385175	-0.0922263	-0.945224	-0.508495	-0.642773	-0.530492	-1.8131	-1.22209	CATEGORY_1
P0A7J3	0.819094	0.922028	1.33092	1.40233	1.34904	0.0484078	0.419076	-0.278859	-0.461399	-0.260442	-0.782196	-1.29371	-1.69129	-0.960198	-0.562801	CATEGORY_1
P0A7J7	1.48301	1.00354	0.903284	1.0021	1.43949	0.569626	0.390184	-0.929393	-0.924301	-0.802765	-1.22465	-0.791737	-1.15924	-0.222996	-0.736151	CATEGORY_1
P0A7K2	0.646023	0.542145	1.82677	0.862478	1.4882	-0.422343	0.497557	0.00055007	-0.951117	-0.175034	-1.07108	-1.46472	-0.540522	-1.41933	0.180433	CATEGORY_1
P0A7K6	0.52936	1.00522	2.09579	1.11616	0.770661	0.334373	0.0401232	-0.0693824	-0.937311	-0.24245	-1.37326	-0.247288	-0.533482	-1.02776	-1.46076	CATEGORY_1
P0A7L0	1.32184	1.32114	1.36762	0.774029	1.46964	-0.0386453	-0.0522253	-0.24414	-0.636133	-1.28521	-0.462202	-0.945459	-1.14421	-1.10739	-0.338652	CATEGORY_1
P0A7L3	1.25705	1.35973	1.61067	1.07214	1.09174	-0.745997	-0.0445259	-0.868735	-0.60178	-0.13487	-0.839851	-0.0883116	-0.819102	-1.24773	-1.00043	CATEGORY_1
P0A7L8	1.42494	-0.229823	0.809872	1.82731	1.40143	0.0874603	0.0425771	-0.426914	-0.61973	0.621233	-0.781312	-1.16537	-0.890369	-0.934306	-1.16699	CATEGORY_1
P0A7M2	1.20746	1.39927	0.732234	1.30633	0.882639	-0.561083	0.52197	0.488343	-0.326361	-0.0809518	-1.32505	-0.750991	-0.914048	-1.02462	-1.55514	CATEGORY_1
P0A7M6	0.357169	1.71063	0.57784	0.743015	0.130581	-0.0823944	1.02895	1.17958	-0.158039	-0.108569	-1.76175	-0.328626	-0.570074	-0.960359	-1.75795	CATEGORY_1
P0A7M9	0.752759	0.911791	1.74745	1.21295	0.969458	0.285689	0.604827	-0.712937	-0.0566636	-0.321335	-1.01896	-1.50332	-0.873909	-1.09255	-0.905253	CATEGORY_1
P0A7N4	1.03146	0.257675	1.97106	0.988619	1.12753	-0.265309	0.497894	-1.34079	-0.165468	0.0791591	-0.840161	-1.24677	-1.2793	-0.830148	0.014561	CATEGORY_1
P0A7N9	0.458071	0.354623	1.32657	1.33638	0.707477	0.648292	0.67284	0.415286	0.242216	-0.15679	-1.27873	-1.59867	-1.66455	-1.20987	-0.253137	CATEGORY_1
P0A7Q1	1.27088	1.54914	0.807055	1.74452	0.813524	-1.1017	-0.184142	-0.237467	-1.23613	-0.463958	-0.771949	0.171451	-0.938594	-0.533812	-0.888824	CATEGORY_2
P0A7R1	1.01587	1.00715	1.51343	1.52567	1.077	-0.0482467	0.100718	-0.457581	-0.314125	-0.308789	-0.776677	-1.37302	-1.3462	-1.08561	-0.529591	CATEGORY_1
P0A7R5	0.734063	0.949209	1.20177	1.45812	1.26773	0.115281	0.443061	-0.133317	0.0550462	-0.211664	-0.910894	-1.23123	-1.50859	-1.15081	-1.07777	CATEGORY_1
P0A7R9	0.955377	1.18417	1.80074	1.01673	0.32521	0.830097	0.0791593	-0.686043	-0.270318	-0.269867	-1.69336	-0.554721	-0.655204	-1.39198	-0.669988	CATEGORY_1
P0A7S3	0.439777	1.08763	1.72721	1.50619	1.45856	0.116552	-0.281782	-0.240429	-0.778547	-0.918977	-0.856737	-1.19413	-0.662302	-0.874893	-0.528123	CATEGORY_1
P0A7S9	0.755916	1.1474	1.24431	1.21247	1.33088	-0.0266836	0.404686	0.273052	-0.432001	-0.136321	-1.38254	-1.11031	-0.961858	-1.40438	-0.914605	CATEGORY_1
P0A7T3	0.968336	0.693435	1.40785	1.81126	0.795861	0.274061	0.120209	-0.318915	-0.0790066	-0.118061	-1.17616	-1.12101	-1.52128	-0.791536	-0.945044	CATEGORY_1
P0A7T7	1.21919	0.543531	0.401305	0.737395	2.32746	-0.239966	0.397958	-1.50779	-0.36714	0.229197	-0.57015	-1.17131	-1.04255	-0.776547	-0.180587	CATEGORY_1
P0A7U3	1.17261	1.31313	1.51902	1.41934	1.19576	-0.323467	-0.0904444	-0.6299	-0.51505	-0.789599	-0.813107	-1.13147	-0.779625	-0.820872	-0.726326	CATEGORY_1
P0A7U7	0.192604	0.443682	1.85457	1.56152	1.63517	-0.0470737	-0.14848	-0.31042	-0.35905	-1.20297	-0.564869	-1.2345	-0.79551	-1.02074	-0.003929	CATEGORY_1
P0A7V0	0.912118	0.999813	1.37559	1.13771	1.10733	0.415752	0.411252	-0.083478	-0.296771	-0.0469998	-1.41611	-1.26028	-0.731396	-1.23807	-1.28645	CATEGORY_1
P0A7V3	1.09514	0.675489	1.49605	1.3874	1.36983	0.163405	0.246211	-0.12284	-0.548608	-0.586813	-0.739697	-1.24265	-1.09105	-1.23332	-0.86855	CATEGORY_1
P0A7V8	1.17111	1.06592	1.18832	1.27262	1.07797	0.294571	0.325616	-0.021989	-0.197056	-0.327989	-1.01617	-1.3155	-1.38514	-1.11001	-1.02229	CATEGORY_1
P0A7W1	1.12913	1.72337	1.7293	0.281102	0.780563	0.473188	0.0116659	-0.537123	-0.0086928	-0.851108	-0.828677	-0.733077	-1.34212	-1.18209	-0.64542	CATEGORY_1
P0A7W7	1.19553	1.6123	1.04882	1.28986	1.01841	-0.543008	0.242364	-0.301476	-0.139548	-0.587808	-0.625974	-0.990329	-1.55615	-1.13467	-0.528321	CATEGORY_1
P0A7X3	1.41253	1.0022	1.57073	1.19206	1.39615	-0.344808	-0.171809	-0.663931	-0.565699	-0.995439	-0.364181	-1.04137	-0.617603	-0.785561	-1.02329	CATEGORY_1
P0A7X6	1.59266	0.616327	0.665901	1.2129	1.58011	0.105961	0.242327	-0.273058	-0.124518	-0.0208749	-1.15635	-1.49122	-1.14492	-0.975595	-0.829645	CATEGORY_1
P0A7Y0	-1.09262	0.827869	1.03781	1.45655	2.24012	-0.408188	0.306384	0.0978832	-0.406982	-0.265149	-0.918399	-0.999814	-0.140272	-0.989761	-0.74544	CATEGORY_1
P0A7Y4	1.3754	1.68209	-0.468075	1.41351	-0.439693	-0.346746	-0.382656	-0.3835	-1.44953	-1.80688	0.44134	0.276553	0.139249	-0.65672	0.605658	CATEGORY_2
P0A7Y8	1.25047	0.529643	0.308638	0.526551	0.978617	-0.238761	1.23676	-0.15487	0.403715	0.339547	-1.67667	-0.0625935	-0.409119	-0.691969	-2.33996	CATEGORY_1
P0A7Z0	-0.156086	-1.32857	-0.189043	0.346738	-0.344918	1.49804	1.18954	0.635246	-0.455406	-0.363179	1.10779	-1.8244	-1.06741	-0.35659	1.30824	CATEGORY_5
P0A7Z4	0.995633	0.614302	0.960503	1.37601	0.984449	0.31139	0.571745	0.127287	0.195188	-0.0279863	-0.799735	-1.65001	-1.49257	-1.54743	-0.618777	CATEGORY_1
P0A800	1.57551	0.951829	1.31026	1.23633	0.935397	0.108875	-0.0139661	-1.14021	0.142266	-0.884408	-0.606749	-1.23232	-1.13666	-1.0823	-0.163856	CATEGORY_1
P0A805	-0.393858	1.18181	0.539496	0.977455	1.09723	-0.107425	1.24518	0.102404	1.16178	-0.619527	-1.94607	-0.838988	-0.542657	-0.626492	-1.23034	CATEGORY_1
P0A809	-0.330457	-0.296136	-0.589038	-0.589746	-0.139455	0.536999	-2.50715	0.365881	0.896078	-0.805683	0.409157	-0.283005	0.312629	1.40145	1.61847	CATEGORY_6
P0A812	-0.692476	0.201318	-1.62499	-0.776113	-0.181732	-1.67562	-0.517957	0.343658	0.188293	-0.632477	1.36059	1.44419	0.359943	1.30238	0.900994	CATEGORY_6
P0A817	-1.33285	-0.848578	-0.861141	-0.91868	-0.910424	0.790267	-0.718039	-0.0201601	-0.0215397	-0.911143	1.36883	1.04951	0.975174	0.726718	1.63205	CATEGORY_6
P0A821	-0.764276	-0.840849	-1.89407	-1.40351	-1.1541	-0.217319	0.0773306	0.803251	0.30733	0.153496	1.14839	1.22094	0.897682	0.816414	0.84929	CATEGORY_6
P0A823	0.392921	0.625337	0.201325	0.897852	-0.38355	0.0486744	0.609863	1.18378	1.13415	-1.05055	-0.954501	1.14782	-0.465342	-1.45771	-1.93007	CATEGORY_1
P0A825	-1.47232	-0.924906	-0.42237	-1.08802	-1.10103	0.796095	0.653609	-0.167912	0.466917	-0.759397	1.24782	0.0819664	-0.158175	0.762427	2.08529	CATEGORY_6
P0A832	0.501415	-0.62929	-0.210213	1.52446	0.77444	0.157382	0.577883	1.68288	0.0563069	0.356666	-2.03353	0.130771	-0.749475	-0.896237	-1.24345	CATEGORY_4
P0A836	1.01546	0.714002	0.536725	1.19679	0.917914	0.412231	0.460914	0.615112	0.583088	0.136793	-1.20194	-1.44263	-1.35476	-1.47113	-1.11857	CATEGORY_1
P0A840	1.17989	0.466347	0.350626	0.947051	-0.0188479	0.776587	0.673831	0.631751	0.548919	-1.78724	0.486802	-0.968414	-2.1401	-0.521012	-0.626186	CATEGORY_1
P0A847	1.14088	1.40078	1.44118	1.38028	1.15168	-0.378957	-0.382424	0.0777415	-0.388781	-0.790618	-1.01018	-0.923906	-0.804842	-0.910442	-1.00239	CATEGORY_1
P0A850	0.904356	0.722297	1.30002	1.14444	1.21291	0.686992	0.435503	-0.310586	-0.12393	-0.325389	-0.545057	-1.43655	-1.7509	-1.11799	-0.796121	CATEGORY_1
P0A853	1.05219	1.14536	1.22347	1.12929	1.09579	0.136873	0.112269	0.0672568	0.136615	0.0370016	-1.23958	-1.26642	-1.30165	-1.22211	-1.10636	CATEGORY_1
P0A855	-1.9236	-0.200013	-0.238765	-1.02916	-0.78622	1.60438	1.25557	0.749063	1.4342	-0.591534	-0.476736	-0.0250703	-0.594652	-0.0822857	0.904826	CATEGORY_5
P0A858	-1.28948	0.410147	0.237462	1.6615	-1.14786	0.208826	1.80605	1.20033	0.169905	-0.311507	-1.27811	0.312697	-0.759351	-0.376358	-0.844248	CATEGORY_4
P0A862	-0.0871173	0.0244623	0.751602	1.9745	-0.32705	1.1224	1.20926	-0.816558	0.192018	0.860074	-1.01651	-1.16966	-0.715628	-1.41243	-0.589359	CATEGORY_1
P0A867	-1.18249	-1.41553	-1.56893	-1.0531	-1.13601	0.163364	0.664222	0.27252	0.200087	0.0162452	1.12574	0.955556	0.896989	0.880758	1.18058	CATEGORY_6
P0A870	0.282002	0.357056	0.0647822	0.404391	-0.0777629	1.16261	1.62728	1.09265	0.522643	0.681431	-1.12963	-1.1683	-1.57051	-0.962441	-1.28621	CATEGORY_4
P0A873	1.40525	1.17032	1.01327	1.57945	-0.851303	0.054763	-0.0320954	0.575333	0.336626	-0.681315	-0.796319	-0.931116	-0.0700326	-1.11559	-1.65724	CATEGORY_1
P0A877	-0.850882	-0.737037	-0.852646	-0.573013	-0.935398	1.38972	1.45932	1.27401	1.41597	1.22951	-0.548121	-0.612705	-0.626154	-0.535869	-0.496696	CATEGORY_5
P0A879	-0.627771	-0.423878	-1.10631	-1.16637	-0.619541	1.40326	1.09276	1.32953	1.40705	1.42003	-0.668462	-0.425509	-0.442249	-0.686161	-0.486387	CATEGORY_5
P0A881	-1.79371	0.32338	0.167494	-1.46381	-0.651449	1.41144	1.47684	0.680343	-1.29911	0.827213	0.349132	0.38758	0.544909	-0.629638	-0.33061	CATEGORY_5
P0A884	0.388095	0.576351	0.537319	0.541694	-0.144285	1.14525	0.952239	1.14407	0.912511	0.0158885	-1.33512	-1.0396	-0.363334	-1.59242	-1.73866	CATEGORY_4
P0A887	1.31634	1.28334	0.359233	0.631641	0.797732	0.224869	0.625424	0.777219	0.453747	-0.151014	-1.09688	-1.5753	-1.28157	-1.35295	-1.01184	CATEGORY_1
P0A890	0.604436	-0.613833	-0.767603	2.11324	-0.444196	-0.298511	0.418982	1.2561	-0.321376	-1.65568	0.440025	0.154383	-0.0716945	-1.58281	0.76854	CATEGORY_3
P0A894	-0.711539	0.92487	-1.90672	-1.13452	-0.803299	0.562889	0.402141	0.268783	-0.448379	-0.884583	0.875491	0.477791	2.11709	0.242585	0.0174059	CATEGORY_6
P0A8A0	0.942702	1.0097	1.49612	0.852112	0.388325	0.9776	-0.576714	0.576693	0.222897	-0.87098	-1.22342	-1.52489	-0.0169753	-1.4321	-0.821071	CATEGORY_1
P0A8A2	-1.3597	-2.2069	-0.508644	-0.999963	-0.698727	0.809634	0.227818	-0.436273	1.07362	0.877693	0.915742	0.736523	0.0681462	0.433502	1.06752	CATEGORY_6
P0A8A4	-0.398211	1.83805	0.647593	-0.260406	0.00114001	-1.77469	0.438128	-0.473693	-1.02835	-0.976399	0.14491	2.07419	-0.171345	-0.179783	0.11887	CATEGORY_3
P0A8A8	0.282876	1.56643	0.318198	1.98561	0.179982	0.0381279	-0.0768836	0.507673	0.521195	-0.682585	-1.06355	0.0965746	-1.38348	-0.549097	-1.74107	CATEGORY_1
P0A8B2	0.447722	1.90576	0.147639	1.37546	-0.362172	0.0937276	0.306069	0.243615	0.454111	-0.311997	-0.93437	0.514716	-0.318086	-1.5893	-1.9729	CATEGORY_1
P0A8B5	-0.0869114	1.25923	1.1044	1.33316	0.565913	0.178665	1.01482	-0.1706	0.633998	-1.49811	-0.735506	0.0538409	-1.57139	-0.74676	-1.33475	CATEGORY_1
P0A8C1	-0.403216	-1.00149	-1.11082	-1.42278	-1.23954	-0.178771	-0.225649	-0.580739	-0.0850918	0.112752	1.43523	1.06553	1.18729	1.23136	1.21594	CATEGORY_6
P0A8C4	-0.394093	-0.407805	1.63673	1.17755	-0.13439	0.273129	0.207036	-1.94731	-1.5596	0.290828	0.779483	-0.713846	-0.716793	0.308008	1.20108	CATEGORY_3
P0A8D0	-0.428517	1.48165	-1.86559	-1.43658	-0.355375	0.107376	1.54638	0.325313	1.38758	0.117393	-0.0107595	0.518736	-0.92152	-0.60436	0.138269	CATEGORY_5
P0A8D3	1.10995	1.82299	0.83305	1.13452	0.219775	0.209228	0.135594	0.108036	-0.123692	-0.0796929	-1.4337	-0.192208	-1.61351	-0.64397	-1.48636	CATEGORY_1
P0A8D6	-0.771431	-0.794163	-1.13603	-0.784019	-1.30656	-0.488862	-0.109685	-0.454681	-0.331745	-0.257143	1.14018	1.42245	1.3987	1.54499	0.928009	CATEGORY_6
P0A8E1	-1.47372	-1.3411	-1.6825	-1.25748	-0.478256	1.05373	0.396163	1.24351	0.790067	0.404639	0.0183142	0.782196	0.941924	0.531857	0.0706617	CATEGORY_5
P0A8E5	-0.678326	2.02547	-0.753695	-0.474475	0.754519	-0.821522	-0.153347	0.0183062	0.674391	-0.358232	-0.38396	2.15976	-0.915426	-0.0246391	-1.06882	CATEGORY_2
P0A8E7	-1.54246	-0.883764	0.786395	-0.863836	-0.768203	1.71249	0.188528	0.594657	-0.138065	-1.54685	0.39482	-0.273173	0.837295	0.0123019	1.48987	CATEGORY_6
P0A8F0	1.03339	1.36722	0.637136	1.58996	0.955612	-0.278922	-0.0977512	-0.0897727	0.285187	-0.481484	-1.3767	-0.473938	-0.0326406	-1.32694	-1.71037	CATEGORY_1
P0A8F4	0.8314	1.85101	-0.0555714	1.02069	1.02523	-0.0257149	0.497782	0.525278	0.240382	-0.0893047	-1.26329	-0.66323	-1.16824	-1.16424	-1.56218	CATEGORY_1
P0A8F8	-1.12624	-0.960263	-1.52704	-1.12097	-1.72756	1.21968	0.591575	0.47395	0.477826	0.148192	0.498529	0.957075	0.298394	0.730824	1.06603	CATEGORY_6
P0A8G0	-0.993413	-1.3892	-1.12853	-0.915762	-1.29258	0.456568	-0.0693737	-0.100275	0.223314	-0.130713	1.36128	1.10716	0.212597	0.910511	1.7484	CATEGORY_6
P0A8G3	1.21419	1.24075	1.10837	1.12077	1.35262	0.03451	0.0150556	-0.0280718	-0.151849	-0.193286	-0.926842	-1.26876	-1.08257	-1.2644	-1.17048	CATEGORY_1
P0A8G6	1.10255	-0.567569	-0.0246903	0.980742	0.384008	-0.459733	-0.721221	-1.64242	-1.92244	-0.910834	1.34937	0.436849	0.573082	0.558993	0.863324	CATEGORY_3
P0A8G9	0.562125	0.495406	2.06834	1.30441	-0.0109319	-0.946099	1.14266	-1.38338	-0.932796	-1.34637	0.0165575	-0.575884	-0.394885	-0.294367	0.295214	CATEGORY_2
P0A8H6	0.239742	1.28159	1.82385	0.574466	0.644481	0.623374	0.639543	-0.142393	0.497567	-0.736117	-1.68445	-1.12677	-0.513627	-1.04925	-1.07201	CATEGORY_1
P0A8H8	0.430551	0.0461642	1.67373	1.49834	0.366044	0.736388	1.01392	-0.337003	0.472748	-0.279618	-1.27618	-1.3101	-0.85078	-1.40223	-0.781974	CATEGORY_1
P0A8I1	1.49352	-1.71019	0.116309	1.01359	0.145814	1.29519	0.104958	-1.0818	-1.20622	-0.846344	0.894118	1.08312	-0.290014	-0.203055	-0.808995	CATEGORY_2
P0A8I3	-1.36252	0.367008	-1.37509	-0.495955	-1.98197	0.505061	0.413064	0.27876	1.16192	0.0328636	-0.603816	1.75251	0.226486	0.448516	0.63316	CATEGORY_6
P0A8I5	0.267899	1.77147	0.914055	1.30881	0.885569	0.434052	0.0577301	0.375146	-0.18463	-0.0632965	-0.986682	-0.896869	-1.27355	-1.68016	-0.929546	CATEGORY_1
P0A8I8	1.41104	1.12043	1.58748	0.982833	1.01728	-0.360944	-0.179492	-0.0388392	-0.0948307	-0.437177	-0.962186	-0.275893	-1.34629	-0.969144	-1.45427	CATEGORY_1
P0A8J2	1.69667	0.575483	0.889151	2.06308	0.533712	-1.63916	-0.333915	-0.19324	-0.588373	-1.09345	-0.165885	-0.643181	-0.762731	-0.149476	-0.18869	CATEGORY_2
P0A8J4	-1.35362	0.947296	-0.362353	-0.724051	-1.55565	-1.53691	0.608692	0.221779	-0.16515	-0.343357	0.712526	1.35525	1.65799	0.146305	0.391249	CATEGORY_6
P0A8J8	1.20626	1.66064	0.851146	-0.110392	0.858439	-0.886926	1.07345	0.437012	-0.5617	-0.201767	-1.81482	-0.504087	-0.496954	-0.0871778	-1.42313	CATEGORY_1
P0A8K1	-1.53209	-0.0590075	0.497029	1.04111	-1.83105	-0.351373	1.08885	-0.307103	0.304495	-1.7661	0.411292	0.57761	0.336624	0.309758	1.27996	CATEGORY_6
P0A8K5	-2.35408	-1.41567	-0.898891	-0.185035	-0.904808	0.162061	0.882188	0.152428	0.374493	0.213231	0.415957	1.42294	0.514905	0.763944	0.85633	CATEGORY_6
P0A8L1	-0.524404	0.372777	1.34744	1.34173	0.770923	0.0280901	-1.14252	-1.50125	-1.01294	-1.90887	0.271293	0.584304	0.69088	0.239064	0.443481	CATEGORY_3
P0A8L5	0.360082	1.18581	0.0935281	0.741748	0.495084	-1.07785	-1.26619	-1.63933	-0.412591	-1.53623	-0.058797	0.947184	0.086574	0.49087	1.59011	CATEGORY_3
P0A8M0	1.27331	1.30876	1.65354	0.376148	0.966732	0.861998	-0.187088	-0.192028	-0.312039	-0.395231	-1.18406	-1.18145	-1.04531	-1.03653	-0.906751	CATEGORY_1
P0A8M3	-1.46179	0.751187	0.0524105	-0.0203995	-0.203801	2.39184	-0.504708	-0.223372	0.378092	-1.73204	0.387203	0.430611	-0.567705	-0.668267	0.99074	CATEGORY_6
P0A8M6	-1.14446	0.17349	-1.1062	-0.0047977	-0.839	0.201873	-0.957363	-0.508965	-0.586421	-1.26266	0.86882	1.16924	1.16474	1.62809	1.2036	CATEGORY_3
P0A8N0	1.49281	0.299034	-1.35439	0.52484	0.268881	-1.75539	0.583134	0.369325	-0.0217444	1.24262	-1.86638	-0.434491	0.398531	-0.390348	0.64357	CATEGORY_1
P0A8N3	1.39183	0.804131	1.09552	1.00379	0.937259	0.549659	0.705163	-0.571478	-0.0421625	-0.0971182	-1.13417	-1.6876	-0.940526	-1.27657	-0.737725	CATEGORY_1
P0A8N5	1.51605	1.28826	1.38573	1.10271	1.31593	-0.264834	-0.26535	-0.471902	-0.427052	-0.614323	-0.858069	-1.15042	-0.91395	-0.879217	-0.763561	CATEGORY_1
P0A8N7	0.962591	1.4741	0.369857	1.579	0.360209	0.649594	0.0193397	1.04367	-0.804369	-0.951847	-1.41597	-0.383655	-0.791337	-0.869691	-1.2415	CATEGORY_1
P0A8P1	0.0908295	-1.02642	-0.915222	-0.860929	-1.09305	0.594381	-0.955583	-0.0693153	-0.529516	-1.16843	1.02197	1.18055	1.38117	1.44105	0.908508	CATEGORY_6
P0A8P3	-1.53538	-0.647533	1.70267	0.96186	-0.516351	0.680899	0.487488	-0.119106	1.46008	-1.50786	0.552475	-0.913445	-0.520784	-0.588894	0.503883	CATEGORY_4
P0A8P6	0.56848	1.56745	0.279816	1.62006	1.24608	-1.1599	-0.424357	-0.322462	0.725265	-0.730544	-0.105652	-0.243896	-0.624709	-0.510502	-1.88512	CATEGORY_1
P0A8P8	-1.23148	1.79499	1.51533	-1.03923	0.879203	-0.809776	-0.91387	-0.228527	-0.241157	-0.0012072	1.01022	-0.034859	0.429386	-1.47761	0.348587	CATEGORY_2
P0A8Q6	0.537177	0.350597	-0.170285	-0.226031	-0.326642	0.754666	1.51357	1.39282	1.31163	-0.236079	0.188313	-1.18655	-1.62358	-1.41148	-0.868121	CATEGORY_4
P0A8R0	-0.489878	-0.764949	1.82276	0.152697	-0.863863	0.00378396	0.178029	0.108754	2.321	-1.52394	0.309669	-1.03059	0.220996	-0.332346	-0.112119	CATEGORY_6
P0A8R4	-1.13411	0.0974025	0.723299	-0.634051	1.77767	-1.56853	-0.881073	-0.577157	-0.641942	-0.651242	0.783995	1.36201	-0.386201	0.643654	1.08627	CATEGORY_3
P0A8R7	-1.11671	0.231165	0.219699	0.401766	-1.07009	0.812942	1.01842	1.38537	-0.312561	0.731328	-1.61605	-0.565936	0.886256	-1.70113	0.695523	CATEGORY_4
P0A8R9	-0.863182	-0.35574	-2.68671	-0.355879	-0.704613	-0.557246	0.499563	0.339359	0.873363	0.15745	0.351724	1.64492	0.356208	0.754365	0.546417	CATEGORY_6
P0A8S1	-0.136619	0.127518	-2.05685	-1.85294	-0.283109	0.143978	-0.766942	1.32019	0.59591	0.256235	1.14653	0.70055	1.21204	-0.41694	0.0104435	CATEGORY_6
P0A8T1	1.32569	1.69348	0.316891	0.926225	0.677756	0.550258	-0.580637	0.721791	0.350349	-0.89226	-1.03706	-0.455597	-1.47981	-0.772763	-1.34431	CATEGORY_1
P0A8T7	0.621173	1.80595	1.6589	0.513587	0.453497	0.658853	0.0431446	-0.845371	0.178917	-0.148732	-1.17221	-1.53417	-0.165578	-1.16273	-0.905241	CATEGORY_1
P0A8U0	-0.23439	-0.849945	-2.29213	0.462843	-0.886877	1.37464	0.297644	0.0465142	-0.322059	-1.36347	0.426673	0.832947	1.0124	0.803517	0.691692	CATEGORY_6
P0A8U2	-0.642821	-0.257794	-0.72091	-0.207901	-0.548511	-0.817571	-0.579022	-1.0436	-0.500475	-1.26416	1.34761	1.23849	1.21784	1.28642	1.49239	CATEGORY_3
P0A8U6	-1.13758	-0.490652	0.857811	-1.3704	0.870979	-0.602437	0.336896	0.326605	0.0475525	-1.89611	1.13521	-0.483881	1.04836	-0.148403	1.50605	CATEGORY_3
P0A8V0	-0.101531	1.73848	1.03044	0.832418	1.45309	-0.609535	-1.07426	0.920417	-0.13842	-1.14501	-1.61525	0.0019309	-0.116181	-0.383938	-0.792656	CATEGORY_2
P0A8V2	1.25925	1.18081	1.4466	0.660972	0.65893	0.888993	-0.192652	-0.09386	0.200301	-0.0788004	-1.38569	-1.23724	-0.877992	-1.22862	-1.201	CATEGORY_1
P0A8V6	1.47189	0.871868	0.555404	1.85012	0.981406	-0.782443	-0.507689	-0.744502	-0.289417	-1.84034	0.513016	-0.360884	-0.356854	-0.815395	-0.546175	CATEGORY_2
P0A8W0	-0.101022	-0.227676	-2.78572	0.989621	0.230174	0.220801	0.681339	0.458801	0.166083	-0.471285	0.932814	-0.362134	1.50595	-0.357066	-0.88068	CATEGORY_6
P0A8W2	-1.40922	-0.305557	-0.562884	-2.15824	-0.790847	0.865794	1.49592	1.40252	0.511965	0.169768	-0.315301	0.526292	0.640162	0.343254	-0.413626	CATEGORY_5
P0A8W5	0.91753	2.08498	0.215416	-1.26199	0.528415	-1.28843	-0.38716	-0.244025	-0.331331	-1.61289	-0.866029	0.873828	0.788435	0.349728	0.233535	CATEGORY_2
P0A8W8	-1.01835	-1.40929	-1.24006	-1.11368	-1.50082	0.454402	0.286917	0.696911	-0.156535	0.0632639	0.867261	0.85669	1.44502	0.938186	0.830084	CATEGORY_6
P0A8X0	-0.0980988	0.950426	1.24005	2.12279	0.758928	0.730616	-0.678867	-0.790818	0.36585	-1.3349	-0.714545	-1.11969	-0.456145	-0.979243	0.00365538	CATEGORY_2
P0A8X2	0.207208	-0.334576	0.0692043	0.623407	-0.492761	0.883583	1.5413	1.14894	1.31798	0.4607	-0.607586	-1.59334	-1.53325	-1.06332	-0.627484	CATEGORY_4
P0A8Y1	-1.07854	-0.613728	-0.264401	0.594386	-0.471453	0.023036	1.41418	0.389427	2.30203	0.835242	-1.00484	0.292969	-0.217711	-1.32538	-0.875219	CATEGORY_4
P0A8Y3	-1.32733	-0.738519	0.437075	0.234879	-0.0498064	0.516428	1.2734	1.91941	1.20128	-0.617451	-0.466967	-0.120291	-0.0283818	-1.92905	-0.304672	CATEGORY_4
P0A8Y5	-1.06407	-0.525395	-1.72952	-1.29897	-1.55203	0.397471	0.0364461	0.53741	0.379096	0.20436	0.715085	1.44218	1.24	0.620371	0.597563	CATEGORY_6
P0A8Y8	0.0457343	-0.412647	-0.0034266	-0.0578497	-0.595462	-0.646786	-1.2252	-1.30903	-1.25774	-0.702674	1.4718	0.991496	1.10069	1.20729	1.3938	CATEGORY_3
P0A8Z0	1.15939	-0.0075837	2.04751	0.746621	0.109786	-0.489621	0.444822	-2.39797	-0.331521	0.258342	-0.156335	-0.510727	-0.925848	-0.412506	0.465642	CATEGORY_2
P0A901	-0.803276	-1.94954	-1.83533	-1.16738	-0.375133	0.657254	0.589796	0.538567	1.1356	0.418425	0.305374	1.0815	0.323754	0.226992	0.853403	CATEGORY_6
P0A903	0.694376	0.0331216	0.429066	1.5284	-0.473167	-0.872813	-0.0558875	-0.192814	-0.126795	-2.02188	-0.100466	-0.101471	-1.2847	1.96429	0.58075	CATEGORY_3
P0A905	0.219851	-0.93231	0.978052	0.334292	0.734204	0.11068	0.0275564	-1.34187	-1.64677	-1.20847	1.05533	-1.21987	0.754951	0.926293	1.20807	CATEGORY_3
P0A908	-0.0247965	1.9529	0.763216	0.859699	0.197778	-0.11189	-0.588651	-0.368952	-0.2803	-2.65008	-0.545483	0.690894	-0.366175	0.558328	-0.0864873	CATEGORY_2
P0A910	0.208823	-0.347233	1.40184	1.00681	0.361458	1.23166	1.11012	0.105711	0.312752	0.28749	-0.594176	-1.78594	-1.70991	-0.961826	-0.627586	CATEGORY_4
P0A912	0.159615	-0.422621	1.29395	0.200614	0.909671	1.41946	0.770466	-0.454605	0.141591	1.40983	-1.10574	-1.67076	-0.739554	-1.10128	-0.810643	CATEGORY_4
P0A915	0.463336	1.83795	1.54166	1.54463	0.842384	-0.54779	-0.667614	-0.683067	-0.486312	-0.882116	-0.522165	-0.312848	-0.358615	-1.45193	-0.317508	CATEGORY_2
P0A917	-1.44111	-1.21119	-1.00227	-0.217085	-0.55939	1.47129	1.04697	0.359291	0.952123	1.61413	-1.12123	0.548241	-0.17638	0.40038	-0.663778	CATEGORY_5
P0A921	0.889251	1.42733	0.298771	0.282126	0.359674	0.033387	0.319241	1.29351	-1.6535	-0.359453	-2.14264	0.141314	0.381793	-0.0565371	-1.21426	CATEGORY_1
P0A924	-0.553274	-0.0701034	-0.259139	-0.832914	-0.539244	-0.608563	-1.20874	-1.31795	-0.805426	-0.0057268	1.21541	1.83938	0.637774	1.19718	1.31134	CATEGORY_3
P0A927	0.78117	1.2692	1.1759	1.21366	1.27432	0.0992713	-0.145014	0.247534	0.0423108	-0.05444	-1.55393	-0.941131	-1.01811	-1.13373	-1.25701	CATEGORY_1
P0A932	1.00047	1.76773	0.825302	0.973229	1.44183	-0.875179	-0.92574	0.331753	-0.299483	0.191186	-0.953647	-1.28339	-1.03828	-0.629556	-0.526218	CATEGORY_1
P0A935	-0.396062	-1.81975	-1.23286	-1.59954	-0.957393	-0.42175	0.143799	0.813308	0.41481	0.5229	0.872626	0.992709	1.14623	0.843016	0.677946	CATEGORY_6
P0A937	-0.758735	-0.216529	-0.708911	1.22541	-0.762557	-0.614008	0.723816	2.94102	-0.190199	-0.132437	-0.679632	0.219714	0.08605	-0.448015	-0.68499	CATEGORY_5
P0A940	0.822716	0.217922	-0.0489477	-1.19818	0.130802	1.24029	0.761939	0.304952	-0.384766	1.93239	-1.63741	-0.260089	0.131552	-0.323235	-1.68994	CATEGORY_4
P0A944	-0.882865	1.75834	1.0077	0.00622294	1.23221	-0.521684	0.498924	1.28728	-0.527296	-1.09614	0.789127	-0.585503	-1.14918	-0.90134	-0.915788	CATEGORY_1
P0A948	-1.06364	-0.110217	-1.19618	-0.536933	-1.08743	-0.999116	-0.350464	0.31988	-0.243555	-0.768653	0.856858	1.96445	0.959771	1.23686	1.01837	CATEGORY_6
P0A951	-0.132694	1.1164	1.06881	1.15069	0.8423	0.029263	0.302254	0.777138	1.00891	-0.0631912	-0.838401	-1.06015	-1.67577	-1.35732	-1.16823	CATEGORY_1
P0A953	0.929551	0.168219	0.907043	-1.34375	0.00835488	1.62364	0.591003	-0.382559	1.58755	-0.406749	-1.19432	-0.14456	0.0552506	-1.60825	-0.790427	CATEGORY_4
P0A955	-0.94063	-1.68996	1.22539	0.652421	0.848039	0.348204	1.58295	-0.233534	0.539954	-0.749859	0.290521	-1.05156	-1.28232	-0.523798	0.98418	CATEGORY_4
P0A959	0.766665	1.40563	1.1523	0.831582	1.0319	-0.0506007	0.232384	0.289445	0.277845	0.173757	-1.62825	-0.775741	-0.910163	-1.16143	-1.63532	CATEGORY_1
P0A962	0.611791	-0.272402	1.50643	0.991826	-2.09805	0.509393	0.322649	-2.0601	0.361588	-0.750942	-0.110406	0.589569	0.0468412	-0.116061	0.467881	CATEGORY_3
P0A968	-1.54287	-1.12349	-1.29624	-0.501027	-1.8636	1.03554	0.594351	0.857934	0.450982	0.548834	0.214817	1.27367	0.406524	0.412959	0.531626	CATEGORY_5
P0A972	0.978286	1.0316	1.62757	1.41621	1.10196	-0.104277	0.190907	-0.33421	-0.153584	-0.50975	-0.949445	-1.29635	-1.136	-1.10418	-0.758718	CATEGORY_1
P0A978	0.630992	0.547713	1.74802	1.19999	1.54632	-0.383772	0.472459	-0.526222	-0.317844	0.121614	-0.986839	-0.908916	-0.53281	-1.5884	-1.0223	CATEGORY_1
P0A986	1.41492	1.12268	1.5285	1.34163	1.1966	-0.992427	-0.531141	-1.23932	-0.914211	-0.539982	-0.363758	-0.275875	-0.494327	-0.648797	-0.604496	CATEGORY_2
P0A988	-0.415608	0.782901	0.539138	0.431485	0.571532	1.25667	0.526303	1.53824	0.561405	0.0088663	-0.724858	-0.959005	-0.736787	-1.39681	-1.98347	CATEGORY_4
P0A991	-1.13313	-1.1422	-1.22584	-1.22367	-1.1133	-0.0940433	0.0704442	0.108589	0.0530895	-0.229628	1.21857	1.24865	1.07624	1.04925	1.33698	CATEGORY_6
P0A993	1.0902	0.785655	0.843426	0.956208	-1.00878	1.77565	-0.155677	-0.185188	0.453922	0.0590058	-0.791281	-1.81167	-0.566889	-1.37683	-0.0677483	CATEGORY_1
P0A996	-0.603953	0.845194	-0.0470737	1.43407	0.324769	0.726939	0.230314	0.0358982	1.37191	0.406957	-0.195541	-0.899955	-1.07663	-2.47232	-0.0805798	CATEGORY_4
P0A998	0.610577	1.31283	1.0954	1.22003	1.2627	-0.296184	0.0611925	0.107502	0.440777	0.0995673	-1.37842	-1.1905	-1.38196	-0.69996	-1.26356	CATEGORY_1
P0A9A2	1.2266	0.792756	1.68584	0.324415	0.578363	0.673149	-0.432882	-0.586528	0.073699	0.174641	0.215336	-0.233344	-2.05039	-0.847368	-1.59429	CATEGORY_1
P0A9A6	-2.00576	0.186355	0.187131	-0.506655	0.274309	0.275342	1.23017	0.214285	1.77228	-0.607175	-1.75828	0.934633	-0.607206	0.126379	0.284198	CATEGORY_5
P0A9A9	-1.18925	-1.10256	1.14665	1.42371	-0.580166	0.438728	1.77949	-0.0931005	0.827866	0.60594	-0.387798	-1.17917	-0.989186	-0.853733	0.152577	CATEGORY_4
P0A9B2	-1.58386	-1.38219	-0.707685	-0.880631	-1.07075	0.98313	0.0605567	-0.151452	0.247759	-0.702725	1.40576	0.981325	0.755815	1.08744	0.957507	CATEGORY_6
P0A9B6	-0.753687	1.52104	-1.50528	-0.401219	-1.31464	-0.615777	-0.956237	-0.252271	-0.289506	0.355665	0.414691	1.86408	0.88047	0.98443	0.0682504	CATEGORY_6
P0A9C0	1.27727	1.11915	0.9916	1.11683	1.14123	0.196944	-0.0246158	0.0605504	0.198008	0.0415428	-1.19589	-1.15422	-1.28884	-1.2672	-1.21237	CATEGORY_1
P0A9C3	0.390904	-0.399577	0.0628862	-0.261599	-0.785379	2.82386	0.611743	1.30779	-0.415475	-0.302361	-0.300932	-0.903336	-0.80638	0.0349692	-1.05711	CATEGORY_4
P0A9C5	-1.29591	-1.00647	-1.15982	-1.05747	-0.938612	-0.0960658	-0.121957	-0.157834	-0.20822	-0.21142	1.23595	1.21702	1.22964	1.28503	1.28614	CATEGORY_6
P0A9C9	-0.383831	-0.518637	0.706668	1.3623	0.377253	1.90234	-0.491041	1.262	0.316301	-0.53457	-0.109687	-1.70215	-0.50898	-0.259555	-1.41841	CATEGORY_4
P0A9D2	-1.32478	-0.306099	-1.83922	-1.27388	-1.23048	0.271256	1.08633	1.44884	1.15785	0.480725	0.499975	0.487644	0.231185	0.39791	-0.0872583	CATEGORY_5
P0A9D4	0.943233	2.56629	-0.543226	-0.272332	-0.502197	-1.23986	0.703163	0.537875	1.03703	0.127868	-0.339097	-0.704523	-0.645062	-1.02135	-0.647797	CATEGORY_1
P0A9D8	0.266445	-0.156048	-0.116358	1.06518	-1.80801	0.777165	2.05142	-0.90812	0.309948	0.350252	0.427037	0.360081	-1.2571	-1.31819	-0.0437129	CATEGORY_5
P0A9E0	-1.60224	0.0703285	-1.35234	-0.213124	-0.717774	1.14501	0.80642	0.904739	1.33685	1.19821	-1.17431	-0.782206	0.639639	-0.678262	0.419068	CATEGORY_5
P0A9E5	0.94213	0.198741	0.329437	2.44501	1.1279	0.526494	-0.0578733	-0.184028	-0.0559745	-0.165555	-0.98548	-1.0827	-1.25352	-1.06847	-0.716116	CATEGORY_1
P0A9F1	0.105744	0.724888	1.2789	0.564505	1.09692	0.740024	0.567367	0.50788	0.42813	-0.365662	-0.210454	-1.36088	-1.19148	-2.274	-0.611865	CATEGORY_1
P0A9F3	-1.57543	-0.266839	0.635464	-0.316236	0.751299	0.964866	0.6606	1.26154	1.24102	0.335557	-1.20658	0.793352	-0.856606	-1.12464	-1.29736	CATEGORY_4
P0A9F6	0.515054	0.140019	-2.12814	-1.2548	-0.947709	-0.850746	0.575598	1.59822	0.66856	-0.757302	1.12618	-0.104487	0.58562	0.17852	0.655409	CATEGORY_6
P0A9F9	-1.16968	-0.378333	-1.62694	-1.84243	-1.30044	0.103386	0.948993	0.781526	0.698805	0.715942	0.377173	0.941324	0.441166	0.9311	0.378411	CATEGORY_6
P0A9G2	-1.4921	-0.872762	-1.1117	-0.46844	-1.0739	-0.146259	-0.109298	-0.6498	0.1834	-0.358396	0.726855	1.45226	1.25764	1.43652	1.22599	CATEGORY_6
P0A9G4	-1.85743	-0.962259	-0.909645	-1.87165	-0.541763	0.070366	0.361843	0.304223	0.78033	0.461553	1.1303	0.586424	1.01823	0.347553	1.08192	CATEGORY_6
P0A9G6	-1.67524	-0.918304	-1.14884	-1.45616	-1.13525	1.63347	0.736155	0.345514	0.921759	0.328456	0.703097	0.410689	0.234085	0.291586	0.728979	CATEGORY_5
P0A9G8	-1.60935	-1.17516	-1.07045	1.10495	0.516196	-0.0815538	0.411664	0.295886	-0.401876	-1.15397	1.69366	1.37866	-0.50127	-0.174241	0.766859	CATEGORY_6
P0A9H1	-1.88625	-1.14759	-0.788163	-1.50322	-1.1065	0.926012	0.477737	0.595755	0.216724	0.218018	1.14491	0.526396	0.800632	0.977433	0.54811	CATEGORY_6
P0A9H5	-0.291114	0.886425	0.931339	0.788797	1.68704	-1.00746	-0.301118	0.646664	-0.253081	-0.449858	-1.27778	0.0688469	1.12995	-0.640579	-1.91807	CATEGORY_2
P0A9H7	-1.25359	-0.941132	-1.25243	-1.30487	-1.27494	0.109614	0.0843544	0.0258245	0.130991	-0.0599009	1.1749	1.09633	1.06158	1.13706	1.26621	CATEGORY_6
P0A9H9	-0.846802	-1.20478	-1.9677	-0.150537	-1.67734	0.178925	1.08293	1.16596	1.14497	0.135668	0.533095	0.633186	0.12175	0.135402	0.715271	CATEGORY_5
P0A9I3	-0.800368	-0.500658	-1.41908	-1.00007	-1.59381	0.447167	0.397568	0.76471	0.193974	-1.0305	1.78874	1.05595	0.963099	0.342474	0.390809	CATEGORY_6
P0A9I8	-0.0097582	0.245042	0.0879705	0.338705	-0.152408	1.19007	1.06069	0.805935	1.36808	1.00458	-0.579404	-1.04767	-1.67781	-1.3672	-1.26683	CATEGORY_4
P0A9J0	-1.39283	-1.25655	-1.32739	-1.4543	-1.26156	1.16381	0.775743	0.323597	0.443004	0.500662	0.584746	0.772612	0.832443	0.519338	0.776674	CATEGORY_6
P0A9J4	0.62369	-0.938753	-1.33319	-0.63959	-1.23787	-0.426211	-0.779516	-0.0921505	1.01838	-0.773659	1.15248	0.86118	2.0963	0.193867	0.275036	CATEGORY_6
P0A9J6	1.09741	1.18944	1.22489	1.51698	1.04682	-0.264324	0.0360946	0.0760533	-0.0288289	-0.45361	-1.37627	-0.942199	-0.812469	-0.942954	-1.36705	CATEGORY_1
P0A9J8	-0.0320042	-0.0503677	1.19905	0.808894	0.859877	1.3926	0.778791	0.546015	0.31989	-0.125161	-0.5091	-1.97003	-1.39702	-1.38632	-0.435121	CATEGORY_1
P0A9K3	-0.285649	1.10928	-0.919843	-0.0782423	-0.844102	0.41249	-0.0579139	1.01595	0.210272	-0.786018	2.26558	0.100754	-1.41682	-1.32249	0.596747	CATEGORY_6
P0A9K7	-0.173294	-0.418029	0.834564	0.0744086	0.402762	0.820334	0.466034	1.609	1.64727	0.178044	-1.46014	-0.977919	-1.37005	-0.36479	-1.26819	CATEGORY_4
P0A9K9	0.792764	1.34419	1.43297	1.20524	0.715862	-0.662026	0.744065	-0.817596	-0.894983	-0.973215	0.525383	-0.820758	-1.26983	-1.25333	-0.0687346	CATEGORY_2
P0A9L3	0.583398	-0.396843	0.357911	0.356283	0.647853	1.7894	0.788383	0.525279	0.75709	-0.465883	0.297513	-0.985375	-2.04598	-0.749301	-1.45973	CATEGORY_4
P0A9L5	-0.224538	-1.06103	-0.520447	0.174334	0.40924	0.953515	1.25067	-0.31856	0.119842	-1.7525	0.184731	-0.4578	-1.53129	1.02707	1.74676	CATEGORY_6
P0A9L8	0.404009	1.04217	0.397635	-0.472814	-1.22136	1.2375	-0.412811	2.16701	0.996568	-0.522583	-0.658412	-1.21351	-1.01984	-0.310207	-0.413356	CATEGORY_4
P0A9M0	0.05907	0.35289	-0.197078	-0.232925	-0.343841	1.68428	1.1292	1.63229	0.980491	0.278248	-1.20006	-0.818661	-0.93031	-1.1461	-1.24749	CATEGORY_4
P0A9M2	0.557936	0.92806	0.372164	1.32962	1.13594	0.13205	0.642375	0.990991	0.295762	-0.477165	-1.00892	-0.448055	-1.61841	-1.58093	-1.25143	CATEGORY_1
P0A9M5	1.0762	0.222037	0.854096	0.984764	0.962654	0.795296	0.461144	0.490432	0.0869138	0.539168	-0.924965	-0.996615	-1.401	-1.64362	-1.5065	CATEGORY_1
P0A9M8	0.984971	1.132	1.5936	1.41252	1.39619	-0.510403	-0.456996	-0.563275	-0.177156	-0.900076	-0.23167	-1.29896	-0.735133	-0.841851	-0.803764	CATEGORY_1
P0A9N4	-0.993154	0.989182	-0.467211	0.0569493	-0.636763	1.27194	0.336718	1.64783	1.31724	-0.0968896	-1.49043	0.189626	0.273217	-1.13073	-1.26751	CATEGORY_4
P0A9N8	0.929145	-0.0028747	0.158723	0.00080753	0.374727	1.05797	-1.26393	-1.47833	-0.497178	-1.93855	1.90767	0.563813	-0.133395	0.296931	0.0244679	CATEGORY_3
P0A9P0	1.08256	1.18616	1.25524	1.18356	1.08867	0.326197	0.142549	-0.308349	-0.0207744	-0.014115	-1.10031	-1.26319	-1.26922	-1.1487	-1.14028	CATEGORY_1
P0A9P4	-0.0080313	0.322469	-0.371769	-0.136186	-0.668769	1.17859	2.17482	1.21279	0.657535	0.170304	-1.6222	-0.143008	-0.875313	-0.814662	-1.07657	CATEGORY_4
P0A9P6	0.993782	1.06261	0.779749	0.810588	0.915208	0.49018	0.378468	0.578649	0.262689	0.325969	-1.45297	-1.25046	-1.06201	-1.22527	-1.60719	CATEGORY_1
P0A9P9	1.57774	1.15288	1.07045	0.272228	1.35874	-1.66271	-0.0338873	-0.875453	0.482788	-0.532584	-0.322303	-1.12418	-0.530571	-1.14812	0.314976	CATEGORY_2
P0A9Q1	-0.0905103	-1.05571	-0.529952	1.25811	-0.0413429	1.09188	0.644164	0.777524	1.38228	1.03668	-0.145141	-1.33323	-1.64565	-1.12066	-0.228452	CATEGORY_4
P0A9Q5	-0.0662146	1.21286	-0.521423	0.448076	1.69331	-0.231359	1.19718	0.398079	0.635887	0.698887	-0.439103	-1.18407	-1.57627	-1.12528	-1.14056	CATEGORY_1
P0A9Q7	-1.3744	-1.41951	-1.16317	-1.19436	-1.17838	0.62069	0.223373	0.0138651	0.421234	-0.042772	1.10815	0.904524	0.884024	0.907426	1.2893	CATEGORY_6
P0A9Q9	-1.16454	-0.859378	-0.951144	-0.980801	-1.18845	-0.312073	-0.0122227	-0.432703	0.205447	-0.402782	0.644986	1.7788	1.03354	1.30633	1.33499	CATEGORY_6
P0A9R4	0.474101	-0.228436	1.13717	1.51403	0.510044	0.989816	0.557012	0.259447	0.645225	-0.81422	-0.0011578	-1.36831	-1.62416	-1.66883	-0.381736	CATEGORY_1
P0A9R7	1.68356	-0.0853174	-0.786914	1.65508	-1.92771	0.206389	0.722089	0.105431	-0.912941	-0.0546262	-0.978972	0.0992838	-0.950123	0.772403	0.452369	CATEGORY_3
P0A9S1	1.09682	1.30754	1.27586	1.38327	1.18614	0.0432507	-0.245709	-0.463559	-0.157501	-0.13946	-1.22478	-1.35388	-0.982556	-0.738828	-0.986614	CATEGORY_1
P0A9S5	0.531966	0.483542	0.536454	-0.321474	0.766934	-1.42513	-0.70107	-1.05389	-0.401124	-1.98847	0.127049	1.36887	0.846478	-0.21964	1.4495	CATEGORY_3
P0A9S7	-0.78234	-0.134113	1.07052	1.59978	0.631046	-1.05415	-0.773345	-1.93952	0.0107352	-1.11117	0.549325	-0.285579	0.193774	1.22386	0.80117	CATEGORY_3
P0A9T0	-1.45501	-0.941159	-1.04929	-1.004	-1.09758	-0.2507	0.32151	0.0405422	-0.289659	-0.259882	1.44679	0.952094	0.983213	1.23228	1.37086	CATEGORY_6
P0A9T4	-1.13191	-0.956649	-1.42533	-0.199513	-1.00458	1.12264	1.42684	0.42042	0.805687	0.682331	0.336639	1.00005	0.703027	-0.202759	-1.5769	CATEGORY_5
P0A9T8	-1.10602	-0.397433	-0.805649	0.0742123	-0.698265	-1.24949	-0.161385	-0.662757	-0.242011	-0.0316384	1.12165	1.92326	0.909043	-0.504532	1.83101	CATEGORY_6
P0A9U1	0.438798	0.0474344	-1.19312	-2.16685	-1.71921	0.372167	0.587017	-0.0916951	0.475785	-0.198046	1.04456	0.686841	1.22656	0.871939	-0.382179	CATEGORY_6
P0A9U3	1.25404	1.40859	0.921827	1.08534	0.974907	-0.0335498	0.208541	-0.0797296	0.0293778	0.230209	-1.09637	-1.08226	-1.21391	-1.06359	-1.54343	CATEGORY_1
P0A9U6	1.07591	0.974497	0.941885	0.556993	-0.126189	0.749293	0.762927	-0.630217	1.25862	0.434331	-0.903451	-1.27413	-1.09825	-1.27441	-1.4478	CATEGORY_1
P0A9V1	-2.72631	0.464216	-0.830496	0.0677616	0.181062	1.2854	-0.0056575	0.231471	-0.588503	0.59282	-0.812796	1.37358	-0.28414	0.384441	0.667161	CATEGORY_6
P0A9W0	-0.22217	2.36242	-0.409888	0.657582	-0.0429674	-0.702386	-0.383122	0.879776	-0.106597	-1.24298	-2.01739	0.530416	-0.199128	0.493809	0.402625	CATEGORY_2
P0A9W3	0.342069	1.05497	1.28412	1.25601	1.07512	0.75157	0.551393	0.121444	-0.309889	-0.344825	-0.597316	-1.58549	-1.38008	-1.2703	-0.948794	CATEGORY_1
P0A9W6	0.0673688	-0.691879	1.17759	1.33694	-0.521093	0.93167	0.892545	0.115261	0.441122	-2.32516	0.74985	-0.974597	-1.06342	0.196465	-0.332666	CATEGORY_1
P0A9W9	0.378367	-0.659849	0.368982	-0.902551	-1.52187	1.17155	-1.43994	0.791553	-0.901077	-0.786567	0.858539	1.20678	1.55498	-0.187918	0.0690231	CATEGORY_6
P0A9X1	-0.0028323	0.985096	0.639968	0.859405	-0.621963	-0.146499	0.522787	-0.81325	1.63053	0.214363	0.544614	-0.785609	-1.14063	-2.32874	0.442758	CATEGORY_1
P0A9X4	1.33998	1.37483	1.2388	1.18386	0.378476	0.388312	0.218228	-0.135645	-0.0877016	-0.192096	-0.793065	-1.03972	-1.68654	-1.20793	-0.979789	CATEGORY_1
P0A9X9	1.29965	1.02182	1.60196	0.215234	1.27728	0.265309	0.334269	-0.234032	0.00805407	-0.13452	-1.29049	-0.970944	-1.52168	-1.15054	-0.721359	CATEGORY_1
P0A9Y6	-1.73252	-0.979118	1.0836	0.0361282	-0.637803	0.266057	0.0717608	-1.27607	0.314262	-0.632873	0.855471	0.409528	-0.685003	0.878415	2.02817	CATEGORY_6
P0A9Z1	-2.21386	-1.10582	-0.335298	0.310963	-0.520896	1.13202	1.54956	0.843047	0.945464	0.900345	-0.896467	0.202058	-0.258811	0.065676	-0.617981	CATEGORY_5
P0AA04	-0.728519	-1.52989	1.77712	0.238949	-0.646091	1.5688	-0.414008	-0.698583	0.619655	-1.75772	-0.0778249	0.765431	0.302971	0.131548	0.448162	CATEGORY_3
P0AA10	0.261735	1.01796	0.785392	1.91605	1.04951	0.415221	0.524822	0.313582	-0.649052	-0.0901087	-1.53218	-1.03634	-0.743969	-0.939117	-1.29351	CATEGORY_1
P0AA16	-2.79843	0.340064	-0.393809	0.538938	0.468	-0.0618475	-0.603154	0.725549	0.119327	-0.559918	-0.632967	1.8221	0.471108	0.462151	0.102891	CATEGORY_6
P0AA25	-0.115688	-0.427619	-0.222895	1.24455	0.0432562	0.739193	1.09851	0.8456	1.38312	1.09699	-0.929018	-1.33578	-1.0243	-1.03687	-1.35906	CATEGORY_4
P0AA31	-0.494646	0.520319	1.15285	0.134532	0.0932483	-1.18453	0.00597905	-1.00314	-0.403701	-2.45412	1.04761	0.737261	0.495363	1.28143	0.0715568	CATEGORY_3
P0AA37	-1.73008	-0.0967304	-0.916723	-0.677646	-0.0058788	-0.965025	-1.15811	0.388626	1.17782	2.14e-05	0.473351	1.99404	-0.250828	0.706864	1.06029	CATEGORY_6
P0AA39	1.00766	0.731858	0.884892	1.32058	1.01394	0.356473	0.304746	0.366683	0.215707	0.261784	-1.10347	-1.35309	-1.21535	-1.40482	-1.3876	CATEGORY_1
P0AA41	1.64708	1.10773	-0.125594	0.292334	1.26353	0.225205	0.295109	1.1762	-0.553504	0.303658	-1.02959	-1.19309	-1.36711	-1.07196	-0.96999	CATEGORY_1
P0AA43	0.850917	-0.0177162	0.528554	1.48976	0.628215	-0.260526	-0.476779	-0.218655	-2.43424	-1.23314	0.265719	-0.80274	0.719038	-0.189532	1.15113	CATEGORY_2
P0AA47	1.03843	1.34261	0.897715	0.950529	0.985921	-0.83781	-1.90196	-0.245041	-0.957664	0.256825	-0.479322	0.0951428	0.877434	-0.91009	-1.11273	CATEGORY_2
P0AA53	0.783195	1.12572	-1.72654	0.262042	-0.148396	0.208851	-0.206862	-0.635327	-1.13098	-2.1117	0.889883	0.616049	0.824614	0.930758	0.318695	CATEGORY_3
P0AA78	1.02057	1.837	0.666654	0.630388	1.84742	-0.810317	-0.379361	-0.910618	-0.272364	0.0992314	-1.04602	-1.4017	-0.426024	-0.358544	-0.496318	CATEGORY_1
P0AA84	-0.12292	-1.28589	-1.4042	-1.48812	-1.31603	0.0633645	-0.310589	0.0841621	0.0985267	0.198029	0.973739	1.04772	1.30267	1.38146	0.778085	CATEGORY_6
P0AA86	0.609329	0.811049	0.364641	-0.369603	-1.69779	-0.320689	0.669788	-0.519627	1.14957	-1.23783	1.01509	-0.408425	-1.51898	-0.162875	1.61635	CATEGORY_3
P0AA91	0.317793	0.931728	-0.0544693	0.334438	-0.354413	-1.67376	-1.30188	-0.867628	-0.326981	-1.48877	0.859662	1.49987	0.0291846	0.918106	1.17711	CATEGORY_3
P0AA93	-0.396662	-0.89726	-2.2411	-1.03033	-0.362154	0.499437	0.766642	1.72027	-0.625821	0.941579	0.28703	0.75567	0.997206	-0.124074	-0.290442	CATEGORY_5
P0AA95	0.732391	0.684181	0.200828	0.536664	0.00196337	-0.933209	-0.486207	-0.354534	-0.976066	-2.39765	1.34362	-0.568161	0.205982	0.484622	1.52557	CATEGORY_3
P0AA97	1.0042	1.04952	-0.0329137	0.537546	0.69164	-0.076987	-0.510619	1.06741	0.997759	0.308832	-1.03351	0.376936	-0.663719	-2.04433	-1.67175	CATEGORY_1
P0AA99	1.58413	1.08485	1.0379	1.237	1.20493	-0.494869	-0.323554	-0.322644	0.197725	-0.006584	-1.32567	-0.939998	-0.900666	-1.36537	-0.667178	CATEGORY_1
P0AAA9	-0.347633	1.13186	1.35569	0.460416	0.554214	0.454471	1.21217	0.0749166	0.807118	0.0544157	-1.42922	-0.261552	-1.53746	-0.924614	-1.60478	CATEGORY_1
P0AAB4	1.05487	1.0783	1.03251	1.32589	1.06346	-0.20766	-0.0372687	0.642627	0.283605	-0.460494	-1.28235	-0.680249	-1.07904	-1.43834	-1.29585	CATEGORY_1
P0AAB6	-1.03803	1.54217	-0.348316	-0.706828	0.0338669	0.842431	2.14162	0.612465	0.533773	-1.23324	-0.417205	-0.736812	-0.777045	-0.939796	0.490935	CATEGORY_4
P0AAB8	-0.57565	0.102053	0.185755	0.264917	0.0650701	-1.22447	-1.17345	-0.717898	-0.465011	-1.93502	0.877439	1.17967	0.953701	1.01577	1.44713	CATEGORY_3
P0AAC0	-0.88828	-1.3855	-0.627906	-0.147866	-0.312799	-0.641414	-0.735531	-0.688746	-0.591955	-0.555727	1.43299	1.36477	1.35743	1.25023	1.1703	CATEGORY_3
P0AAC8	0.868155	0.856713	0.971824	1.06019	0.960196	0.445768	0.646631	0.295056	-0.0579012	0.26725	-1.50664	-1.77924	-1.40089	-0.916873	-0.710234	CATEGORY_1
P0AAD2	-0.896707	-0.396888	-0.169683	-1.10565	-0.645436	1.25649	1.36103	1.07435	1.50926	1.31125	-0.565916	-0.0708359	-1.11763	-0.666516	-0.877112	CATEGORY_5
P0AAD6	0.923548	1.16972	2.10434	0.150344	0.441881	0.0547413	-0.0268214	-1.50648	0.486786	0.328453	-1.18154	-0.803207	-1.11378	-1.10755	0.0795677	CATEGORY_1
P0AAE0	1.06609	0.833493	1.2432	1.31967	-0.158662	0.982522	0.355653	-0.560381	0.49744	0.0137135	-0.318327	-1.373	-1.01003	-1.53609	-1.35528	CATEGORY_1
P0AAF6	-1.96215	0.703356	1.18998	-0.0711572	0.0601576	-0.142392	1.01049	1.03779	0.0963108	-1.6326	-0.58522	0.031756	-0.832823	-0.400249	1.49674	CATEGORY_6
P0AAG0	-0.726283	-0.8672	-1.57837	-1.41695	-1.48772	0.998455	0.161696	1.54121	0.675548	0.0567448	0.620081	-0.153433	0.407259	0.80808	0.96088	CATEGORY_6
P0AAG3	-0.222471	-1.43622	-1.16428	-1.14036	-1.40189	1.06252	-0.11216	0.238595	-0.255172	-0.105213	1.29636	0.35293	0.157174	0.898625	1.83154	CATEGORY_6
P0AAG5	-1.21258	-2.08834	-0.0838963	-0.0629721	-0.588509	2.03581	-0.172404	-0.258632	0.0402029	-0.12468	1.68508	0.0582239	0.517009	-0.324909	0.580592	CATEGORY_6
P0AAG8	0.743336	2.44714	0.764891	-0.1306	1.00182	-1.4853	-1.35282	-0.0249072	-0.0849916	-0.856807	-0.0027799	0.451783	-0.805714	-0.348735	-0.316318	CATEGORY_2
P0AAH0	1.09396	0.836342	0.969494	1.3955	0.841672	0.0351051	0.301838	0.326165	0.518838	-0.493472	-0.482316	-1.06326	-1.85295	-1.37941	-1.0475	CATEGORY_1
P0AAH4	0.0683558	2.15383	-1.45633	-0.327809	0.392308	0.919364	-0.566191	-0.705147	1.60144	0.287865	0.0097109	-1.0311	0.065197	-0.158085	-1.25341	CATEGORY_1
P0AAH8	-0.315739	0.971223	-1.30791	-1.24082	0.297611	0.609171	0.643604	1.07534	-0.688684	-0.92578	-0.0176829	-0.107318	0.407211	-1.43038	2.03016	CATEGORY_6
P0AAI3	-0.757911	0.0450417	-0.63413	0.175722	-0.128415	1.83181	1.83623	1.01934	0.486815	-0.290778	0.239349	-1.71417	-1.11504	-0.773784	-0.220081	CATEGORY_4
P0AAI5	-0.699988	-0.296758	-0.2926	-0.246566	-0.431144	0.0876844	1.80443	1.59338	1.39293	0.289353	0.07258	-0.182394	-2.1377	-0.159935	-0.793269	CATEGORY_5
P0AAI9	0.187622	1.64264	0.0330531	-0.0927133	0.627024	-0.0823328	0.952042	1.04426	0.841241	-1.98265	-1.07071	-1.04011	-1.31839	-0.203272	0.462291	CATEGORY_1
P0AAJ1	0.927513	1.33491	1.44175	0.0799642	1.40383	0.181853	-0.160642	0.143644	0.29841	-0.605899	-1.43076	-1.37963	-0.281152	-1.62039	-0.333384	CATEGORY_1
P0AAJ3	1.36904	1.34104	1.27973	0.498351	1.24371	0.650594	-0.02895	-0.128411	-0.226261	-0.87759	-0.566252	-1.14972	-1.15271	-1.3755	-0.877078	CATEGORY_1
P0AAJ5	0.050175	1.29094	0.616848	0.802369	0.131388	0.361996	0.228697	1.51771	0.297164	0.564833	-1.23339	-0.31896	-2.02446	-1.31941	-0.965903	CATEGORY_1
P0AAJ8	0.743701	0.368391	0.50109	0.908286	0.462542	0.948516	0.853679	0.675945	0.935319	0.22052	-1.20054	-1.41986	-0.943044	-1.50961	-1.54494	CATEGORY_4
P0AAK7	-0.985325	-1.08037	1.66078	0.962569	0.774334	-0.252672	-0.0715067	0.657221	0.840375	0.858766	-0.558247	-2.14981	-0.195179	0.29648	-0.757425	CATEGORY_4
P0AAN1	0.848425	0.457163	-0.0080807	-1.77451	0.871671	0.4224	0.298508	1.75075	0.966602	-0.529144	0.257256	-0.079407	-0.869107	-0.87326	-1.73926	CATEGORY_4
P0AAN3	-0.067359	0.0786899	0.0754104	0.119617	0.229679	1.2513	0.994477	1.27004	1.30338	0.78225	-1.15808	-1.31432	-1.21276	-1.43308	-0.919238	CATEGORY_4
P0AAN5	-1.64299	-2.15869	-0.223695	-0.866308	-1.16358	0.99491	1.06092	0.393332	0.890946	0.331253	0.348085	0.248082	0.79862	0.456537	0.532576	CATEGORY_5
P0AAN9	-1.58025	-0.880636	0.606258	1.44329	-0.688756	-1.33606	1.24652	-0.152367	0.841803	-0.0578289	0.707144	0.377413	0.405751	-1.58115	0.648868	CATEGORY_6
P0AAP3	-1.29096	-0.539977	-0.364037	0.799169	0.291399	0.809298	1.8505	0.481515	0.559682	0.664343	0.701417	-1.00822	-0.188294	-1.99574	-0.770099	CATEGORY_4
P0AAQ2	0.765493	-1.88771	-1.59977	-0.648482	-0.0817338	0.274036	0.261697	0.525019	0.0238812	1.91042	-0.441957	0.274546	0.789504	0.888864	-1.05381	CATEGORY_5
P0AAR3	-0.251271	-1.29602	-0.538337	-0.453167	-1.95811	-0.894372	0.544321	0.303802	0.0264324	-0.686663	0.391604	1.68036	1.16125	0.963595	1.00657	CATEGORY_6
P0AAS0	-1.16533	-0.736772	-1.40102	-0.776915	-1.40135	0.607296	1.34319	1.35198	1.496	0.913686	-0.175459	0.502177	-0.445837	-0.116304	0.00466872	CATEGORY_5
P0AAS7	0.899967	0.531502	1.312	2.09168	0.0311042	-0.463005	0.25306	-1.42362	-0.736389	-0.206676	0.251734	-0.238184	-1.67169	-0.95057	0.319092	CATEGORY_2
P0AAT4	-0.962261	0.308897	-0.627228	-1.18944	-0.418166	0.842863	0.425664	1.32585	1.7831	1.44072	-1.09832	0.387253	-0.503883	-0.786461	-0.928584	CATEGORY_5
P0AAT6	0.407118	2.13834	1.10073	1.45276	0.946556	-0.0866978	-0.33186	-0.840548	-0.265169	-0.786427	-0.513085	-1.21669	-0.817844	-1.04831	-0.138877	CATEGORY_1
P0AAT9	-0.803586	-0.748102	-0.144784	-1.00578	-0.575875	-0.932028	-0.186007	-0.924703	-0.668399	-0.619695	1.5238	1.10182	1.32209	1.24051	1.42074	CATEGORY_3
P0AAU7	1.82083	0.566077	1.0721	1.2308	1.40998	-0.04994	-0.271413	-0.56389	-0.379094	-0.0633031	-0.568585	-1.60858	-0.775695	-0.945074	-0.874215	CATEGORY_1
P0AAV4	-1.49045	-0.392136	-0.425308	-0.888557	-1.40102	-0.22346	-0.465166	-0.217937	0.862086	-0.372961	0.068092	2.07566	1.45361	0.88867	0.528871	CATEGORY_6
P0AAV6	-0.392299	-1.52338	-0.453332	-1.00273	-1.36417	1.57597	1.54696	0.0336558	0.4301	1.74429	-0.0642807	-0.329771	0.270889	-0.0771588	-0.394746	CATEGORY_5
P0AAW1	-1.4918	-1.18935	-1.36677	-1.26275	-1.03979	0.127609	0.169429	0.352569	0.242359	0.209765	0.990005	1.20559	0.971532	1.05136	1.03025	CATEGORY_6
P0AAX8	0.762073	0.954713	1.3943	1.32296	1.42922	0.195431	-0.0566088	-0.0799994	0.219184	-0.758131	-1.04926	-0.984857	-1.26962	-0.682301	-1.3971	CATEGORY_1
P0AAY6	1.12983	0.389426	0.509174	0.373675	1.45751	0.350766	0.36879	0.604349	0.533504	0.0475255	-0.385752	-2.40724	-1.17516	-1.21387	-0.582518	CATEGORY_1
P0AAZ4	-2.44729	-0.669536	-1.46054	0.593208	0.223003	-0.421932	1.06961	0.227121	-0.451245	0.116396	1.31643	1.2276	0.336409	0.283539	0.057237	CATEGORY_6
P0AAZ7	-0.353668	-1.58236	0.300381	0.846808	-1.64372	-0.455438	1.53605	-1.17564	-0.623582	-0.339466	1.08591	0.807484	0.101728	0.273952	1.22156	CATEGORY_6
P0AB01	0.267847	0.498769	-1.57186	-0.409764	0.628326	-1.18845	1.44779	1.17756	0.628935	-1.03268	0.572892	0.370731	0.543548	-0.0562353	-1.87741	CATEGORY_5
P0AB03	0.516353	1.37174	0.303867	1.74882	0.308415	-1.51596	-1.17255	-0.392689	-0.82146	-1.10842	-0.134078	1.42279	-0.876444	0.132074	0.217539	CATEGORY_2
P0AB06	-1.16171	1.14757	-1.09346	0.496257	0.727491	-1.55408	-1.03786	0.803698	0.193724	-0.379902	-0.369932	1.71068	1.22126	-0.005551	-0.698175	CATEGORY_3
P0AB10	-0.672271	-0.569964	-0.180939	1.80157	-1.04025	0.31516	-0.602475	-0.579625	0.763386	-2.06067	0.544254	0.532439	-0.219039	0.405293	1.56312	CATEGORY_3
P0AB14	0.46016	0.412009	1.87244	0.230193	0.402418	-0.393661	-0.626184	-2.08382	-1.20241	-1.3133	0.570294	-0.299657	0.832116	0.368356	0.77104	CATEGORY_2
P0AB18	3.06328	0.182838	-0.411017	0.848615	-1.17726	-0.147356	0.529117	-0.705452	-0.244245	0.24158	0.0980509	-0.68324	-0.553675	-0.339755	-0.701479	CATEGORY_1
P0AB24	-1.45258	-1.39982	-1.03661	-1.04065	-1.30752	0.129917	0.579619	0.393056	0.22603	-0.229129	0.997596	0.899526	0.882663	0.967723	1.39017	CATEGORY_6
P0AB26	-2.08983	2.02512	-0.367665	-0.348253	0.391439	-0.491144	-0.546355	0.982077	-0.221711	-0.417556	0.833203	-0.23843	0.12461	1.31386	-0.949362	CATEGORY_3
P0AB28	1.50649	1.30589	1.31333	1.17823	0.850261	-0.0165837	0.209408	-0.226372	-0.540151	-0.372267	-1.0805	-1.26248	-0.647034	-1.00153	-1.2167	CATEGORY_1
P0AB35	-0.826521	-0.599194	-2.54039	-0.933075	-0.261676	0.377624	0.375518	-0.321852	0.549468	1.18593	0.920119	0.929472	-0.471936	0.469315	1.1472	CATEGORY_6
P0AB38	-0.96012	1.44404	-1.53445	-1.19659	-0.530948	-0.535462	0.124972	-0.638775	-0.0738762	-0.539374	0.432364	0.360957	0.916022	0.647374	2.08386	CATEGORY_6
P0AB40	-0.669522	0.7819	0.436776	1.01047	1.19921	-0.200596	0.974879	0.764833	0.359744	0.250675	-1.68792	-1.90448	-0.832159	-1.02834	0.544523	CATEGORY_1
P0AB43	-2.49482	-1.48762	0.531071	-0.82861	-0.102355	0.772685	1.32683	0.0793601	0.246426	0.832271	-0.251796	0.885248	0.682493	-0.355787	0.164609	CATEGORY_5
P0AB46	-2.47405	-1.39067	-1.46822	0.00155603	0.228932	0.480967	0.436991	0.17418	0.297502	1.16313	0.755911	0.194979	0.214743	1.03093	0.353127	CATEGORY_6
P0AB52	-2.24366	1.06485	1.21229	0.331499	-0.39796	-0.299923	-0.11067	0.192234	0.753002	-1.69494	-0.678357	1.23188	-0.153584	0.0810487	0.712285	CATEGORY_3
P0AB55	-1.27771	-1.98947	-0.535563	0.0621888	-1.23873	-0.0122779	0.194161	-0.527957	0.383304	-0.452634	0.961756	1.20962	0.921652	1.02938	1.27228	CATEGORY_6
P0AB58	0.0770629	1.54087	-0.955791	-0.65558	-0.572085	0.617032	-0.332975	0.194946	-0.802435	-1.74747	0.0488543	1.14877	1.44599	-1.07809	1.07091	CATEGORY_3
P0AB61	-1.44368	-1.28233	0.452865	-0.975476	-0.551871	0.909354	2.19999	0.618258	0.614079	0.331771	-0.400551	-0.186803	0.751398	0.18017	-1.21718	CATEGORY_5
P0AB65	-0.627428	-0.977653	-1.01854	0.291431	-1.67339	0.766934	0.913251	0.735802	1.15485	0.109905	1.06156	0.0918596	-1.78373	-0.0904717	1.04563	CATEGORY_5
P0AB67	-0.861177	1.4472	-0.21169	-1.24112	-0.690004	-0.0489351	1.49371	1.56428	0.865155	-0.588581	-0.649451	0.565002	-1.19319	-0.95387	0.502668	CATEGORY_5
P0AB71	-1.89159	-1.43039	-1.33115	-0.454941	-0.886793	0.877441	0.541699	-0.126591	0.324715	0.0154578	0.812421	1.51149	0.932081	0.540653	0.565495	CATEGORY_6
P0AB77	0.158079	0.289185	1.06455	1.17026	0.234297	1.35609	0.859471	0.58011	0.649656	-0.103399	-1.30885	-1.33647	-1.10983	-1.49948	-1.00367	CATEGORY_4
P0AB80	-1.92216	0.573063	-0.475142	-0.29007	-1.46006	-0.0960873	0.128663	-0.310017	0.0921413	-0.828837	-0.337905	1.49037	1.67465	0.996457	0.764929	CATEGORY_6
P0AB83	0.322066	1.04215	1.08354	1.0362	0.74325	-0.84434	1.28031	0.484391	0.540581	-0.966932	0.0686564	-1.33892	-1.54482	-1.26576	-0.640366	CATEGORY_1
P0AB85	-1.23186	-0.38957	-0.224143	1.1339	-0.796468	-1.84337	-0.441393	-0.639792	-0.568688	0.586816	0.581909	0.843199	1.87241	1.06403	0.0530237	CATEGORY_3
P0AB87	1.18905	1.00475	1.02245	1.72839	0.959714	0.214804	-0.597494	-0.438911	0.307278	-0.801367	-0.931892	-1.56489	-1.07235	-0.899308	-0.120224	CATEGORY_1
P0AB89	-0.409154	1.39819	0.549843	0.207494	-0.014583	0.954586	0.879605	0.845181	0.945007	0.674909	-0.969666	-1.26643	-1.78345	-1.14053	-0.870996	CATEGORY_4
P0AB91	-1.33665	-1.36902	-1.67203	-0.922055	-0.987602	0.756693	0.300085	-0.0022662	0.0205306	0.261726	0.826133	1.16897	0.889194	0.95588	1.11041	CATEGORY_6
P0AB96	0.34243	0.166794	0.553483	1.91295	0.129945	-0.879267	1.14163	0.350747	0.708666	-1.19861	-1.42729	0.834879	-1.14054	-1.28655	-0.209253	CATEGORY_1
P0ABA0	0.857309	0.839135	1.47993	1.12795	0.85014	0.268416	0.671518	-0.0745778	0.236313	-0.0274952	-1.242	-1.28838	-1.33442	-1.26404	-1.0998	CATEGORY_1
P0ABA4	1.01546	0.286822	-0.214533	1.02242	0.689168	0.064481	1.20418	1.32072	0.242859	0.381507	-0.651247	-1.62248	-1.58489	-1.19539	-0.95908	CATEGORY_1
P0ABA6	0.250349	0.537983	0.537241	1.1501	0.623857	0.882625	0.586677	1.39032	0.538895	-0.237778	-1.35519	-1.07186	-1.76687	-1.0651	-1.00124	CATEGORY_1
P0ABB0	0.658334	0.407849	0.863454	0.858059	0.905553	0.909757	0.531955	0.271836	0.679957	0.594132	-1.63544	-1.27911	-1.0672	-1.40514	-1.29399	CATEGORY_1
P0ABB4	0.669121	1.34117	0.985561	0.334411	0.581583	0.702747	0.498188	0.671872	0.659674	0.0869229	-1.07974	-1.33892	-1.40593	-1.57441	-1.13226	CATEGORY_1
P0ABB8	1.30035	1.74318	1.65464	0.575875	1.16822	-0.386478	-0.746657	-0.946492	-0.625079	-0.41199	-0.991833	-0.279761	-0.497344	-1.05411	-0.502522	CATEGORY_2
P0ABC3	-0.608888	-1.96825	-0.467324	-0.585552	-0.747805	1.11936	1.47124	-0.705182	0.890953	0.944224	1.22403	-0.892468	-0.385307	-0.0560318	0.766994	CATEGORY_5
P0ABC7	0.519318	0.494863	0.674189	0.0346487	0.685189	0.604385	1.21414	-0.859958	0.348057	1.58779	-0.689468	-0.956044	-1.68405	-1.75045	-0.222613	CATEGORY_1
P0ABD3	0.0381832	0.743078	0.443376	0.423685	0.885433	0.697335	1.04589	0.777754	0.922005	0.628586	-1.33528	-1.1357	-1.13921	-1.50012	-1.49501	CATEGORY_4
P0ABD5	-0.52036	0.256686	0.766338	0.307262	0.746747	1.50565	1.41807	0.647729	0.643311	-0.325957	-0.338258	-1.11278	-1.74724	-1.49507	-0.752123	CATEGORY_4
P0ABD8	1.12945	1.14109	1.48364	1.3428	1.43479	-0.526694	-0.305362	-0.818119	-0.196196	-0.242417	-0.518231	-0.803624	-0.87716	-1.02042	-1.22355	CATEGORY_1
P0ABE2	0.201324	2.26364	1.43193	0.178079	-0.634446	-0.0495022	-0.296912	0.271588	-1.49349	-0.477525	-1.64288	0.824767	-0.59019	-0.0013104	0.0149171	CATEGORY_2
P0ABF1	0.946993	1.80483	0.172648	1.76375	-0.291566	-0.0330485	0.402575	0.163166	-1.34933	-1.62683	-0.50876	-0.221163	-1.11259	-0.508868	0.398185	CATEGORY_2
P0ABF6	0.484832	0.015	-0.457355	-0.175291	-0.455825	-1.21301	-1.26561	-0.887039	-1.02284	-1.03628	1.32277	1.12017	1.05216	1.42421	1.09411	CATEGORY_3
P0ABG7	1.05737	2.03839	-1.03375	0.636442	0.665016	0.73444	0.403039	-1.5459	0.410769	-0.0868389	-0.759954	-0.194642	0.0328681	-1.45088	-0.906367	CATEGORY_1
P0ABH0	-1.68961	-1.44767	-1.16686	-0.593561	-0.810238	1.61225	0.445707	1.17059	1.16098	0.352319	-0.206534	0.0537937	0.946224	-0.117476	0.290086	CATEGORY_5
P0ABH7	0.35887	1.4935	0.82967	1.02809	0.99011	0.342616	0.129733	0.639738	0.431928	0.0682784	-1.62445	-1.18414	-1.12501	-1.3378	-1.04113	CATEGORY_1
P0ABH9	-0.466894	0.100069	-0.177455	-0.581738	-0.235509	1.23277	1.36747	1.30518	1.27334	1.18102	-0.876614	-0.774505	-0.932053	-1.0027	-1.41237	CATEGORY_4
P0ABI4	-0.860715	1.40238	-1.37084	0.72775	-0.087583	0.322616	-1.12829	-0.773053	0.703319	-0.291929	-0.402718	0.414961	2.19119	0.219476	-1.06656	CATEGORY_3
P0ABI8	0.543339	1.26557	1.79094	0.300663	0.517164	0.891834	0.0933131	-1.33607	0.610945	0.147216	-0.473495	-1.45956	-0.486027	-1.01721	-1.38861	CATEGORY_1
P0ABJ1	0.207901	0.997101	1.09745	0.355585	0.870174	0.587558	1.08635	0.612723	0.106529	0.438006	-1.9963	-1.15017	-0.988434	-1.03719	-1.18728	CATEGORY_1
P0ABJ9	-0.275246	1.56877	1.64162	-0.780518	0.284938	-0.0798145	-0.680654	-1.43239	-0.659792	-1.39535	0.262055	-0.260129	1.60158	0.577728	-0.372796	CATEGORY_3
P0ABK5	-1.19749	-1.59067	-1.17343	-1.39641	-1.31292	0.785596	0.506648	0.335619	0.350639	0.702493	1.06838	0.66498	0.545293	0.719668	0.991605	CATEGORY_6
P0ABK9	0.390076	0.569673	0.193554	1.25193	0.917611	1.10641	0.0462014	0.597779	0.766256	0.514217	-1.18655	-1.71998	-0.946628	-1.60567	-0.894877	CATEGORY_1
P0ABL5	1.55191	0.512757	0.697203	-0.887285	-1.38023	-1.04083	-0.648622	0.0463627	-0.0349821	-0.184848	-0.861693	1.03983	1.32973	-1.29582	1.15652	CATEGORY_3
P0ABM9	-1.03217	-0.421441	1.01019	0.54991	-0.420244	1.07462	-0.406279	-1.24735	-0.727028	-1.11411	1.10855	0.290796	2.13191	0.0680022	-0.865365	CATEGORY_3
P0ABN5	0.49402	1.4687	2.21156	0.750802	0.155205	-0.033003	0.206212	-0.571516	-0.0349825	0.447932	-0.57357	-0.913004	-1.1021	-1.13038	-1.37587	CATEGORY_1
P0ABP8	0.496654	1.39211	1.02672	0.704863	0.561731	0.748009	0.282336	0.502475	0.731097	-1.70735	-0.555601	-1.52834	-0.312623	-1.41867	-0.923421	CATEGORY_1
P0ABQ0	-1.2422	0.220202	-0.623308	1.82536	-0.141649	-0.0481814	1.16924	0.692081	-0.186688	-1.82223	-1.06167	1.10957	-0.819758	0.432326	0.496909	CATEGORY_3
P0ABQ2	1.37673	1.16499	0.902406	1.63894	0.97549	0.255407	-0.0294868	-0.122829	-0.271589	-0.656637	-0.836242	-0.879178	-1.38735	-0.919655	-1.21099	CATEGORY_1
P0ABQ4	0.918608	0.400971	1.67547	-0.236481	-0.175289	0.982245	0.986047	0.811179	-0.0210774	-0.693343	-0.0019077	-0.488331	-1.86021	-1.73471	-0.563168	CATEGORY_1
P0ABR1	-1.72888	-1.09003	0.228807	0.514336	0.818462	0.892451	0.252433	0.756017	0.46738	1.75612	-1.01681	0.488689	-1.58873	-0.48386	-0.266377	CATEGORY_4
P0ABS1	-0.287816	-2.19039	0.194733	0.571062	-0.49927	1.63136	1.69355	-0.560863	0.229714	-0.815062	0.861919	0.0944872	-1.00546	-0.258017	0.340049	CATEGORY_5
P0ABS5	0.38635	-1.08701	0.387789	-0.425281	1.63785	0.221499	-0.980199	0.0232853	-0.511494	-1.20165	1.1305	1.22755	1.07969	-1.72058	-0.168307	CATEGORY_3
P0ABT2	-1.31098	-1.30711	-0.946169	-0.672734	-0.868666	0.355538	-0.100123	-0.316088	-0.250298	-0.496384	1.56856	0.811272	0.769032	0.937782	1.82637	CATEGORY_6
P0ABT5	0.966387	1.56204	0.340509	1.87483	1.26205	-0.630927	-1.20077	-0.285097	-0.866971	-0.686846	-0.673847	-0.280897	0.0764025	-1.30193	-0.154921	CATEGORY_2
P0ABU0	-0.131595	-0.25408	0.0519593	-1.39744	-0.583617	-0.683608	0.875947	0.247062	-1.88264	-1.13268	1.4349	0.325521	0.834928	1.18493	1.11041	CATEGORY_3
P0ABU2	1.21866	1.5059	0.856343	1.27258	1.04616	0.222548	0.293069	0.2104	-0.681236	-0.630397	-0.798485	-1.01181	-1.20187	-1.19329	-1.10857	CATEGORY_1
P0ABU5	-1.43404	-1.41559	-1.18268	0.669501	-0.510301	1.17913	1.03158	0.493778	-0.217582	-1.08345	0.525662	0.630992	0.190037	-0.572455	1.69542	CATEGORY_6
P0ABU7	-0.200784	-0.476133	-0.0612464	0.23457	-0.265885	-0.533127	-0.761333	-1.75207	-1.43412	-0.631722	1.23971	0.695464	1.31182	1.29027	1.34459	CATEGORY_3
P0ABU9	0.324734	1.24315	1.52619	1.13212	1.22775	-0.618397	0.753039	-1.02192	-1.336	0.302995	-0.703668	-0.0535443	-0.64491	-1.36127	-0.770274	CATEGORY_1
P0ABV2	-1.80222	-0.143512	-0.453707	-0.433691	-0.312057	0.209753	-0.692661	-1.01463	-0.647752	0.32571	1.75272	-0.415379	0.815307	1.02013	1.79199	CATEGORY_6
P0ABV6	1.38364	1.11928	0.398555	0.437763	1.22716	0.788318	-0.315039	0.0157275	-0.359777	0.0454947	-0.0302733	0.144189	-1.92779	-1.68882	-1.23844	CATEGORY_1
P0ABY4	-1.45133	-0.099898	-1.18208	-0.289162	-1.45597	0.191439	-0.443342	0.925905	-0.0798991	-1.23258	0.532951	1.45665	1.06712	1.03074	1.02944	CATEGORY_6
P0ABZ1	1.93492	0.943704	0.639722	1.11188	0.354989	-0.620081	0.208864	-0.0673671	0.0674103	0.131341	-0.303703	-1.22494	-0.0931544	-0.915744	-2.16785	CATEGORY_1
P0ABZ4	-0.526509	-0.0935385	-1.46324	-0.78746	-1.98593	-0.080705	0.329013	2.16016	-0.18414	0.00952876	0.394588	1.22397	-0.003632	0.630844	0.377049	CATEGORY_6
P0ABZ6	1.10345	0.411966	1.50389	0.442127	0.189929	0.233284	0.91847	0.705069	0.321434	0.499232	-1.56368	-0.980141	-1.26776	-1.56722	-0.950046	CATEGORY_1
P0AC00	1.21947	1.02903	-0.717816	1.56599	0.213938	-0.155315	-0.417997	-1.32698	-0.0413894	-1.73847	-0.222361	1.03135	-1.32442	0.757217	0.127774	CATEGORY_2
P0AC02	0.632987	1.58212	1.60647	-0.432321	1.35013	0.258072	-0.426087	0.451733	0.246356	-0.438603	-0.574036	-0.564407	-0.595087	-1.57668	-1.52064	CATEGORY_1
P0AC13	-1.42402	-0.368082	-1.84267	-0.867202	-0.541122	0.641551	0.0143993	-0.0611637	0.509344	-0.941853	0.734636	0.440864	0.659207	1.40837	1.63774	CATEGORY_6
P0AC16	-0.353812	0.740409	1.08932	0.341781	0.762426	0.453209	0.745076	0.944346	0.692214	0.566493	-1.89348	-0.0861586	-1.41243	-1.13762	-1.45177	CATEGORY_4
P0AC19	-1.89427	-0.926614	-0.980753	-0.25432	-0.350618	0.971379	1.15139	1.93866	1.03071	0.784963	-0.380451	-0.0454913	-0.646136	-0.363198	-0.0352488	CATEGORY_5
P0AC28	-0.0776355	0.829647	-0.311186	-0.822127	0.601164	1.43156	1.74444	-0.254491	0.273959	-0.318505	-1.57133	0.0029999	0.364644	-2.05196	0.158815	CATEGORY_4
P0AC30	1.03832	1.12923	0.684355	0.139637	0.216508	2.09525	-0.630903	0.30978	0.425076	-1.01603	-0.203484	-0.791111	-1.50997	-0.563922	-1.32274	CATEGORY_1
P0AC33	1.18175	0.94118	1.06241	0.846961	1.01306	0.184522	0.494403	0.164921	0.186514	0.344282	-1.14074	-1.60263	-1.14129	-1.27515	-1.26018	CATEGORY_1
P0AC38	1.24278	1.14575	1.07894	1.1917	1.14479	0.0111555	0.0565468	0.142129	0.0590419	-0.0767017	-1.07197	-1.2563	-1.23258	-1.25691	-1.17838	CATEGORY_1
P0AC41	1.28768	0.767148	0.99472	0.991989	0.925854	0.471664	0.403563	0.0195815	0.0434356	0.390842	-0.796659	-1.5532	-1.33743	-1.57158	-1.0376	CATEGORY_1
P0AC47	1.20238	0.859247	1.20616	1.54083	0.863271	0.288198	-0.314344	-0.36468	0.479336	-0.189111	-0.996633	-0.780048	-1.42715	-1.51571	-0.851751	CATEGORY_1
P0AC51	-1.03516	-0.63785	-1.55812	-0.003105	-1.6744	-0.124823	-0.131053	-0.423349	0.702475	-0.47127	1.3597	0.867407	0.553639	1.54995	1.02597	CATEGORY_6
P0AC53	-0.783184	-0.0917495	-1.38689	-0.563661	-0.514314	1.56995	1.12443	0.751453	0.565497	1.74751	-0.896644	0.661886	-0.612503	-0.365961	-1.20582	CATEGORY_5
P0AC55	-0.767676	-0.66443	-0.913209	-1.02056	-0.763254	-0.462246	-0.614938	-0.566061	-0.588121	-0.370667	1.25333	1.37251	1.51695	1.36506	1.22331	CATEGORY_6
P0AC59	-1.16935	-1.03354	-1.17644	-0.937025	-0.933333	-0.295609	-0.0517724	-0.111681	-0.248854	-0.399616	1.17137	1.2993	1.32294	1.3545	1.20911	CATEGORY_6
P0AC62	-0.758524	0.181712	2.14751	-0.406098	0.118517	0.311217	0.785297	-0.391703	1.52945	-2.06047	-0.244455	-0.976791	-0.305756	0.175226	-0.105132	CATEGORY_1
P0AC65	-0.217072	0.0879894	-0.436318	0.131187	-1.2594	-0.795085	-0.31394	-0.346447	-1.45764	-1.36556	1.52966	1.27432	1.0638	1.07817	1.02633	CATEGORY_3
P0AC69	0.678508	1.51158	1.0861	0.508347	0.712392	0.154445	0.587439	-0.380415	0.908282	0.185492	-1.20923	-1.28194	-1.8993	-0.824483	-0.737211	CATEGORY_1
P0AC73	1.10863	-0.324059	1.64148	1.05268	0.205697	-0.418339	0.646251	0.552771	-0.0891949	-1.43504	-0.727248	0.873507	-1.71503	-0.102539	-1.26957	CATEGORY_1
P0AC75	1.45357	-0.114302	-1.35007	1.54565	0.678193	-0.81522	-0.151606	0.240795	1.11573	-1.91923	0.463187	0.439385	-0.959283	-0.35963	-0.267172	CATEGORY_2
P0AC78	-0.545836	1.44503	1.89599	-0.436554	0.746883	0.379211	0.722408	-0.118223	0.600145	0.0561752	-1.31474	-0.282187	-0.334199	-1.82438	-0.989721	CATEGORY_1
P0AC81	0.0946872	-1.15159	0.198957	0.0441112	0.189409	2.17546	-0.642428	1.14895	0.19315	-1.34178	1.16561	-0.928228	-1.42191	0.0916028	0.183992	CATEGORY_5
P0AC84	-0.478668	-0.908129	-1.49583	-1.28564	-1.10873	-0.193724	-0.240835	-0.105329	0.367159	-0.473261	0.78796	1.5147	1.12499	1.43061	1.06474	CATEGORY_6
P0AC86	-1.48335	-0.655874	-1.73205	-1.24272	-1.28203	0.621701	0.738455	0.17167	0.895832	0.101304	1.00139	0.808339	1.07936	0.256573	0.721397	CATEGORY_6
P0AC92	0.17394	-0.409173	1.11306	0.511974	1.1105	0.943208	0.938505	-0.876469	0.603289	-0.626854	0.655154	-1.39857	-0.335548	-0.108924	-2.2941	CATEGORY_1
P0ACA1	0.322132	-0.426494	0.509067	0.21399	0.409232	1.21262	1.4883	1.57312	-0.0303484	-0.119861	-0.223296	-1.69023	-0.735079	-0.758354	-1.74479	CATEGORY_4
P0ACA3	0.312566	1.88561	1.23368	1.20937	0.760134	-0.0171384	0.422666	-0.400473	-0.778119	0.0627717	-1.71928	-0.0990798	-0.759547	-1.23027	-0.882884	CATEGORY_1
P0ACA7	-2.0942	-1.92026	-1.0311	-0.0917807	-0.46879	0.122515	0.131831	1.27257	0.62615	0.972643	0.922486	0.28049	0.113134	0.469446	0.694863	CATEGORY_5
P0ACB0	1.77277	1.44376	0.187462	1.05508	-0.403699	-0.255349	0.268924	-2.33962	-0.333523	-0.595738	0.187798	0.220328	-0.399971	-1.04194	0.233715	CATEGORY_2
P0ACB2	-1.53454	-0.989154	0.332409	-0.251492	-1.27595	1.97515	0.642656	1.08016	0.82233	0.963722	-0.904307	-0.540706	-0.516849	0.535547	-0.338977	CATEGORY_5
P0ACB4	-2.02358	-0.211869	-1.28161	-0.91348	-0.542245	1.41523	0.469308	1.38448	1.00431	0.346321	0.0138006	0.493552	-0.185865	0.89387	-0.862221	CATEGORY_5
P0ACB7	1.20814	0.171381	-1.24763	0.962154	0.195578	1.03476	1.08638	0.92685	0.608574	-1.18148	0.485561	-1.45594	-0.71903	-1.24769	-0.827597	CATEGORY_4
P0ACC1	1.10339	2.17994	-0.456295	-0.272048	0.668458	-0.311922	0.0648534	-0.750706	0.00498028	0.103123	0.0592869	-2.02119	-0.51879	-0.988837	1.13576	CATEGORY_1
P0ACC3	0.281237	0.575622	1.33422	0.478582	0.619543	0.866895	0.918923	0.151054	0.659403	0.561665	-1.05222	-1.59039	-1.61877	-1.3944	-0.791357	CATEGORY_1
P0ACC7	0.209096	1.08212	1.09713	0.971801	0.644536	0.610036	1.08528	-1.21171	0.170268	0.511979	-0.604423	-1.23819	-1.40055	-1.73669	-0.190676	CATEGORY_1
P0ACD4	0.416368	0.661381	1.31856	0.784224	0.697573	0.688462	0.768525	0.302667	0.688563	0.296127	-1.3971	-1.22072	-1.17195	-1.37515	-1.45754	CATEGORY_1
P0ACD8	-0.10358	-0.093164	-0.172742	-0.158583	-0.259303	-1.01868	-1.25017	-1.19421	-0.834035	-1.1549	1.19156	1.27518	1.3373	1.25271	1.18263	CATEGORY_3
P0ACE0	0.960101	0.999869	0.902814	1.04339	0.961031	0.690033	-0.137869	0.120555	0.453921	0.423842	-1.19261	-1.32848	-1.26038	-1.54748	-1.08874	CATEGORY_1
P0ACE3	1.02342	0.953394	0.936138	0.873508	0.602796	0.238812	0.592989	0.747653	0.52128	-0.790367	-1.92131	-1.16446	-1.56994	-0.766773	-0.277147	CATEGORY_1
P0ACE7	-1.50017	-1.82597	-0.719172	-0.683268	-1.33111	0.952565	1.3744	0.392381	-0.0595977	0.239795	0.941336	0.0181488	0.581529	0.572321	1.04682	CATEGORY_6
P0ACF0	-1.0426	1.65139	1.04083	0.069035	-0.0503876	0.612372	0.674705	0.134689	1.2261	-1.77587	-0.548506	-0.553818	-1.5665	-0.44568	0.574242	CATEGORY_1
P0ACF4	0.583336	-0.389181	2.1672	1.20137	0.459911	0.495393	0.322914	-1.41841	0.376479	-1.33228	0.0596104	-0.89228	-1.00945	-0.969814	0.3452	CATEGORY_2
P0ACF8	0.126394	0.576857	2.20324	0.909688	1.27497	-0.333445	-0.368958	-1.56058	-0.558659	-1.0714	0.289328	-0.707083	-0.979482	-0.465358	0.664495	CATEGORY_2
P0ACG1	0.841368	1.00476	0.902392	1.76964	-0.738368	0.479422	0.752741	0.375636	0.311825	-0.506414	-1.69381	-0.329688	-0.802003	-0.987832	-1.37967	CATEGORY_1
P0ACG8	-0.138389	0.791303	0.505506	0.193272	0.278825	0.24356	-0.392897	1.89527	0.600114	-1.41358	0.461961	0.926052	-1.27978	-1.8569	-0.814322	CATEGORY_1
P0ACH8	-0.283759	-1.67279	-0.888821	-0.971492	-0.794038	0.254718	0.12793	0.116824	2.24569	-0.302912	1.11253	-0.678261	0.128987	0.290754	1.31463	CATEGORY_6
P0ACI0	-0.252532	1.24528	-1.25438	0.400024	-0.657713	-0.998684	1.02066	1.98964	-0.298767	-0.598431	-0.462345	0.190284	-1.58963	0.945732	0.320858	CATEGORY_3
P0ACI3	0.419483	1.94513	0.284987	-0.236065	1.1945	0.436013	0.290607	-1.61939	-0.275064	0.267235	0.11429	0.860123	-1.47925	-1.2828	-0.919804	CATEGORY_1
P0ACI6	-1.18559	1.09999	-0.744735	0.254039	-1.04933	-0.27783	0.408857	0.0218726	-1.29028	-1.78466	0.434844	1.10514	1.19306	1.11851	0.696112	CATEGORY_3
P0ACJ0	-1.08198	-1.72566	-1.08696	-0.018451	-0.764367	0.998094	1.41861	1.82547	0.476533	0.337605	0.0823371	0.670192	-0.919968	-0.304018	0.0925591	CATEGORY_5
P0ACJ8	-1.47981	1.28701	-0.508011	-0.706527	0.527565	1.12806	1.9373	0.769268	0.0161493	-0.727675	-0.803318	-0.184317	-0.337602	0.47805	-1.39613	CATEGORY_4
P0ACK2	1.56119	0.0824355	-1.65685	-0.290006	1.20309	-1.02417	-0.328419	-1.40691	-0.763924	-0.2307	1.03656	1.15665	0.362865	0.82651	-0.528321	CATEGORY_3
P0ACK5	-0.472144	-0.490942	-0.358751	-0.373331	-2.07352	0.794811	-0.29753	-0.789428	0.195655	-1.10112	1.44004	0.406607	1.00214	0.392039	1.72548	CATEGORY_6
P0ACK8	0.170419	0.865466	-0.964118	1.96653	1.46853	-0.0589801	-0.615935	-0.902103	-0.453176	-0.0830985	-0.164484	-2.00063	0.755804	0.367568	-0.351793	CATEGORY_2
P0ACL0	-1.57993	0.9021	0.16028	1.29587	0.331836	0.977588	1.19047	1.5679	-0.51864	-1.02135	-0.913722	-0.356138	-0.845489	-0.179413	-1.01136	CATEGORY_4
P0ACL2	-1.06155	1.18934	-1.95178	-0.208059	-0.750378	0.90097	1.65454	-0.839111	0.314694	-0.328886	1.27838	-0.392781	-0.164043	0.771987	-0.41333	CATEGORY_6
P0ACL5	0.276026	-1.46579	-0.936927	-0.899283	1.00027	0.644548	1.06611	1.5541	1.11159	1.05194	-0.719121	-1.06416	-0.865724	-0.158014	-0.595565	CATEGORY_4
P0ACL9	0.73477	1.35419	0.943971	0.694166	1.2821	-0.195408	0.292502	0.594278	0.612844	-1.1984	-0.784649	-1.1336	-1.8823	-0.738501	-0.575969	CATEGORY_1
P0ACM2	0.764427	0.519773	-0.632455	1.1724	-0.455271	-1.76038	-0.0533693	0.26147	-1.18081	-1.25093	-0.241612	1.8172	1.11328	0.427713	-0.501437	CATEGORY_3
P0ACM5	0.153846	-0.273931	-0.228956	-0.014835	-0.853915	0.0132596	1.27436	0.977779	-1.49363	1.42163	0.218289	1.15662	0.6323	-1.32786	-1.65496	CATEGORY_5
P0ACM9	0.795228	1.07925	0.297192	1.42542	0.632407	0.0815914	0.345881	-0.368222	1.13897	-0.191835	-1.47765	-0.665394	-1.33724	-1.91011	0.154513	CATEGORY_1
P0ACN2	0.347141	0.724504	-0.0596364	0.624264	-0.177368	-1.86523	-0.482379	-1.95803	-0.895099	-0.470277	0.603923	1.26215	0.212471	1.27041	0.863144	CATEGORY_3
P0ACN4	-0.225729	-0.600956	-0.593745	-0.186936	-0.992385	0.0133976	-0.748736	0.878185	-1.29199	2.30503	1.92602	-0.204832	-0.143004	-0.312305	0.177982	CATEGORY_6
P0ACN7	1.41912	1.68462	1.04705	1.43688	0.862505	-0.821871	-0.366035	-0.252462	-0.357343	-0.552891	-1.1983	-0.183836	-0.880578	-0.966167	-0.870687	CATEGORY_1
P0ACP1	1.03628	1.26912	1.50142	0.915789	0.063412	-0.644249	-0.561611	-1.79854	0.130598	-0.515437	-1.25075	0.443243	0.849886	-0.244294	-1.19487	CATEGORY_2
P0ACP5	1.87832	1.56142	0.871838	1.26607	0.345554	-0.793785	0.0357415	-0.510851	-0.579987	-1.25179	-1.36603	-0.0107093	-0.676204	-0.645773	-0.123801	CATEGORY_2
P0ACP7	1.03826	0.798607	1.48386	0.964068	1.61434	0.0986458	-0.316859	0.0556752	-0.597134	0.207877	-0.639048	-1.26512	-1.14738	-0.956641	-1.33915	CATEGORY_1
P0ACQ4	-0.317187	1.99758	-1.27281	-0.100573	-0.250619	-0.337717	0.689398	1.65796	0.612194	0.0129702	0.201049	-0.453712	0.381561	-1.15055	-1.66954	CATEGORY_4
P0ACQ7	1.66562	0.765087	0.650339	0.835429	0.891511	-0.298052	-1.23602	-0.401478	-0.286077	-1.81616	-1.68732	0.128708	0.790592	-0.198533	0.196354	CATEGORY_2
P0ACR2	1.1615	0.738124	0.910429	0.439567	0.0948796	-0.08755	-0.276341	1.5906	0.707599	-2.09551	-0.239088	0.079237	-0.643277	-1.55012	-0.830053	CATEGORY_1
P0ACR4	-0.741728	-0.128997	-1.13054	0.387063	-0.623243	-1.27139	-0.380862	-0.645559	-1.05302	-0.500436	1.57881	1.35263	1.15451	0.543862	1.4589	CATEGORY_3
P0ACR7	1.02973	1.40944	-0.307866	0.071501	-0.0265815	1.20715	-0.23051	0.349833	-2.50368	-1.04968	0.387028	0.0266349	-0.659293	-0.633038	0.929343	CATEGORY_2
P0ACR9	-0.186616	1.62679	1.10479	1.82006	0.812631	-0.94635	0.159737	0.307692	-0.844118	-1.69009	-0.980351	0.111837	-0.377957	-0.494922	-0.423138	CATEGORY_2
P0ACS5	0.747017	-0.712706	-0.150437	1.35822	1.14422	-0.349714	0.104767	0.651607	0.744761	0.10265	-1.54813	0.910191	-0.539306	-0.210601	-2.25254	CATEGORY_1
P0ACS7	0.735199	1.65154	1.13328	1.06479	1.0882	-0.4247	-0.884127	-0.732374	-0.262698	-1.15519	0.242342	-1.92662	-0.561772	-0.249475	0.281604	CATEGORY_2
P0ACS9	-1.54735	1.7783	0.348962	0.285705	0.806175	-0.239654	0.879269	-1.59307	0.564877	-0.49403	-0.465448	-0.78532	1.4981	-0.66593	-0.370592	CATEGORY_2
P0ACT6	-0.873591	1.99076	-0.931456	0.0665998	0.846253	0.00859227	0.850294	-1.55812	0.643244	0.499825	-1.06171	-0.212089	0.0218294	-1.29767	1.00724	CATEGORY_1
P0ACU0	-0.882857	0.791029	-2.0153	-1.26203	-1.71715	0.72268	-0.034394	0.96724	0.802283	-0.133833	0.355713	0.727457	0.877652	0.650059	0.151449	CATEGORY_6
P0ACU5	0.156384	1.27873	0.0734769	-0.105781	1.62771	0.0583511	0.302271	1.50956	0.29647	0.601876	-0.929116	-1.20385	-1.19477	-1.40451	-1.06679	CATEGORY_1
P0ACU7	-0.616694	-1.10216	-1.56342	-1.09337	-1.20143	0.68546	1.3494	1.40863	1.33126	1.05269	0.282615	-0.0552917	-0.229408	-0.125772	-0.122505	CATEGORY_5
P0ACV0	1.37678	1.55521	-1.28613	2.10204	0.0147355	0.098597	-0.776361	-0.307422	0.117318	-0.214552	-0.538521	0.0430033	-0.409921	-1.52429	-0.250484	CATEGORY_1
P0ACV6	-1.27432	0.240246	-0.996754	-1.99283	-0.859162	0.0623365	0.301557	0.530366	-0.41796	0.27401	0.302184	1.16913	1.9129	0.918269	-0.169972	CATEGORY_6
P0ACV8	-0.627415	0.541894	0.843696	0.200979	-0.599997	-1.27028	0.468776	-0.51084	-1.69353	-0.754758	-0.501997	1.31872	1.96958	-0.244229	0.859402	CATEGORY_3
P0ACX3	-0.730225	-1.43145	1.07198	0.851461	-1.12859	1.12905	0.201771	0.854442	0.0568189	1.3328	-0.378448	0.581864	0.18052	-0.761601	-1.83039	CATEGORY_4
P0ACX9	0.0153857	0.0352917	0.629554	0.829178	0.257515	-1.33343	-0.702786	-1.89084	-1.00977	-1.33648	0.867207	0.989213	0.709827	1.1685	0.771642	CATEGORY_3
P0ACY1	0.132026	-0.779452	-0.6323	-0.793868	-1.09279	1.6535	1.42832	0.0237884	0.409247	-1.13886	0.494308	1.71469	0.354541	-1.00771	-0.765441	CATEGORY_5
P0ACY3	-1.01643	-0.825213	-1.59074	-0.60216	-1.1919	-0.168326	-0.34428	-0.227807	-0.126863	-0.100097	1.13133	1.29681	1.45303	1.16791	1.14473	CATEGORY_6
P0ACY9	0.593442	-0.599365	-0.142215	0.603551	-1.87391	0.233422	0.0457174	-0.796885	-0.847033	-1.0023	-0.137098	0.888859	2.12411	1.24365	-0.333939	CATEGORY_3
P0ACZ4	1.09557	1.7783	1.12625	1.3534	0.752933	-0.627653	-0.0067933	-0.378287	-1.24079	-1.64441	-0.26046	-0.14518	-0.633572	-0.673027	-0.49629	CATEGORY_2
P0AD01	0.825027	0.977548	-0.930256	0.152832	0.838018	-0.815864	-0.723236	1.39449	1.27823	0.114859	-0.973693	0.846395	-0.0559458	-1.32828	-1.60013	CATEGORY_1
P0AD05	-1.75422	-0.418837	-1.26207	-1.30264	-1.22061	-0.0573597	0.455966	0.903822	0.86787	-0.0743102	0.457116	1.56778	0.870707	0.863214	0.103575	CATEGORY_6
P0AD07	0.485542	2.5067	0.30766	-0.130169	0.556434	0.596465	0.411325	0.673395	-2.02369	-0.600542	-0.414785	-0.733064	-0.655722	-0.544171	-0.435374	CATEGORY_1
P0AD10	-0.375582	1.3936	0.115425	0.877326	-0.445829	1.3529	0.204511	1.57675	-0.183229	-0.0962755	-1.8796	0.0488784	-0.294389	-0.773333	-1.52115	CATEGORY_4
P0AD12	-1.24499	-1.09305	-1.42991	-0.872116	-1.01968	0.230042	-0.0559916	0.29637	-0.37233	-0.219754	1.34577	1.01041	0.668134	1.36718	1.38991	CATEGORY_6
P0AD21	0.997371	0.68068	0.200558	0.996033	0.503107	0.217788	0.623184	0.662213	0.533717	0.9045	-0.353669	-1.19605	-1.79	-1.69095	-1.28849	CATEGORY_1
P0AD27	1.34625	-1.18997	-0.66845	0.601441	-0.877794	-0.935749	-0.804269	-1.79227	-0.221646	-0.0223605	1.33093	0.708574	0.773623	0.843926	0.907756	CATEGORY_3
P0AD33	-0.56073	0.0379252	1.046	0.512739	0.445267	-0.517136	-0.535757	-1.50488	-0.558521	-2.2466	1.35324	0.502627	0.441838	1.24859	0.335386	CATEGORY_3
P0AD37	0.102343	0.791714	-0.695992	0.528328	-0.154521	-1.07085	-0.764783	-1.30258	-1.1022	-0.766535	2.29497	-0.276498	0.911645	0.61532	0.889645	CATEGORY_3
P0AD42	-0.940843	-0.924358	-1.29159	-0.854988	-1.39414	-0.951708	0.435376	0.122809	0.303218	-0.0678569	0.894375	1.69091	0.906009	1.23946	0.833318	CATEGORY_6
P0AD44	-1.23065	-0.903789	-1.43724	-0.71093	-1.60306	0.313175	1.41889	1.2355	0.589087	0.251645	0.844249	0.372563	-0.629355	0.497928	0.991993	CATEGORY_5
P0AD49	0.287088	1.37123	2.01552	1.17272	0.999098	0.101131	-0.257482	-0.344922	0.0533506	-0.746631	-0.840747	-1.44288	-0.663155	-1.13927	-0.565039	CATEGORY_1
P0AD53	-1.55643	-1.37988	-1.11154	-1.23658	-1.00849	1.06673	1.0443	1.41005	0.805208	0.198338	0.715022	-0.0959312	0.46546	0.432551	0.251187	CATEGORY_5
P0AD57	-0.914904	0.142194	-1.06659	1.28065	0.360761	-1.11167	-1.59547	0.809104	-0.471585	-1.16471	0.69707	1.2118	-0.244496	0.849809	1.21804	CATEGORY_3
P0AD59	-1.13635	-0.968682	-1.11797	-0.84298	-1.53094	-0.611654	0.63245	0.215387	0.13039	-0.221403	0.685802	1.55202	1.30729	1.24815	0.658486	CATEGORY_6
P0AD61	-2.3165	0.613292	0.592389	1.01552	0.338796	0.537909	0.088047	-0.894359	-1.49026	-0.680301	0.711847	0.406802	-0.368559	-0.0281452	1.47351	CATEGORY_3
P0AD65	1.31921	1.57345	0.968611	1.49112	0.895287	-0.648946	-1.29471	0.201147	-0.558057	-1.13183	-1.18585	-0.36464	-0.39627	-0.526463	-0.34206	CATEGORY_2
P0AD68	-1.57041	-0.835923	-1.13456	-0.254121	-0.603013	-0.724519	-0.70899	1.77412	0.997674	-0.661267	0.234827	1.32415	0.456833	0.995447	0.709746	CATEGORY_6
P0AD70	-1.21467	0.945646	-0.344909	-0.0841633	-0.502795	-0.76282	-0.680547	-0.463999	-1.19735	-1.27971	0.741556	0.69191	1.5996	1.47039	1.08186	CATEGORY_3
P0AD96	0.449836	0.742874	-1.47929	1.37547	-0.197288	0.769379	1.29358	-0.496734	0.319643	-0.92362	0.645984	-1.40956	-0.358671	-1.56141	0.829802	CATEGORY_1
P0ADA1	-0.897599	-1.64521	-1.89744	-0.282817	-0.921112	-0.0066038	0.735746	0.662894	-0.0517039	0.331133	0.363145	1.43466	1.34066	0.932059	-0.0978208	CATEGORY_6
P0ADA3	-0.897578	-0.0203641	-1.61563	0.817115	0.469775	0.635627	-1.15741	1.48651	0.461055	-1.88632	0.12427	1.22462	0.272812	-0.391986	0.477507	CATEGORY_6
P0ADA5	1.17989	1.46803	1.28619	0.819344	0.825118	0.0619886	0.467416	0.155071	-0.50962	0.0311607	-1.32745	-1.12324	-0.803061	-1.08101	-1.44983	CATEGORY_1
P0ADB1	-0.662088	-1.52469	-0.0297595	-0.136897	-0.781138	0.683601	1.89136	-0.004006	0.663348	1.45236	-1.73833	0.756657	0.262756	-0.379531	-0.453649	CATEGORY_5
P0ADC1	2.2499	1.33445	0.90224	0.728037	0.51701	-0.0357489	0.0203556	-0.726213	-0.340348	-0.819898	-1.38898	-1.29329	-0.480804	-0.627787	-0.0389202	CATEGORY_1
P0ADC3	-0.734041	1.62331	-0.484881	1.04863	-0.215165	-2.15719	1.24603	0.321682	-1.1539	0.507449	0.155965	-0.19355	0.982699	-0.661385	-0.285646	CATEGORY_2
P0ADC6	0.318262	1.9146	-0.0211174	1.00679	-0.7662	-1.11999	-0.38435	-1.13964	0.416334	0.910659	0.076797	0.202297	-0.0274211	-2.09331	0.706297	CATEGORY_2
P0ADE4	1.58278	-0.543081	-1.59509	0.715952	0.491182	-0.506408	-1.80968	-1.2867	1.01098	-0.0788918	0.809211	0.868059	0.500042	0.00887033	-0.167231	CATEGORY_3
P0ADE6	-1.56602	-1.39779	-0.0358703	-0.253012	-1.28594	1.32459	0.492909	-0.505823	0.672647	-0.935983	0.938077	1.06547	-0.47394	0.724477	1.23621	CATEGORY_6
P0ADE8	1.30557	-0.0748186	0.539288	2.09587	-0.0767014	-0.155643	0.604102	-0.306779	0.334985	-0.570287	-0.980302	0.0491066	-2.36255	-0.365226	-0.0366141	CATEGORY_1
P0ADF6	-0.421583	-1.11468	-1.49956	-0.944252	-0.611336	-0.059054	-0.419949	-0.43225	-0.354389	-0.395713	1.00742	0.868528	1.40052	1.12968	1.84662	CATEGORY_6
P0ADF8	0.403598	1.49835	1.04667	1.21081	0.413483	-2.20244	-0.293916	-0.563876	-0.649192	-1.65352	-0.258533	0.063414	0.506354	0.18044	0.298359	CATEGORY_2
P0ADG4	1.33497	0.780865	1.20068	1.50281	1.05907	-0.0408475	0.0157617	-0.232166	-0.0485826	0.0808634	-0.924595	-0.900214	-1.23072	-1.00978	-1.58812	CATEGORY_1
P0ADG7	0.258574	0.622098	1.45913	0.59922	1.91804	0.813222	0.236941	-1.18918	-0.785076	0.04047	0.0429965	-1.57475	-0.998202	-0.955871	-0.487614	CATEGORY_1
P0ADI4	-0.510263	-0.498572	-0.645184	-0.555966	-0.555881	-0.776189	-0.716827	-0.658907	-1.07153	-0.763778	1.27332	1.42582	1.48432	1.37326	1.19639	CATEGORY_3
P0ADI7	-0.0656905	0.15836	-0.434669	0.288517	-0.632389	-1.83572	-0.439612	-0.796473	-0.852561	-0.831336	0.55102	1.85472	1.27299	1.49993	0.262913	CATEGORY_3
P0ADK0	0.846969	0.59459	0.877009	0.578879	-1.13911	0.605273	1.52116	0.030294	0.648722	-2.18805	-0.151456	-0.251955	-1.38101	0.18872	-0.780045	CATEGORY_1
P0ADK6	0.456898	-0.0246943	-0.0632187	0.797863	0.943948	0.237864	0.458872	0.656976	0.0956274	1.77349	-1.86575	-0.72209	0.126589	-1.7982	-1.07417	CATEGORY_4
P0ADK8	-0.0213581	0.406167	1.33392	1.9517	0.85889	0.632306	0.538188	-1.29245	-0.0740136	-0.965666	-0.620494	-1.19056	-0.762309	-1.26651	0.472192	CATEGORY_1
P0ADL3	-0.0093965	1.39308	0.166171	-0.840652	0.660653	0.216832	0.882118	-2.1118	0.122605	-0.0822762	0.37741	0.188971	0.66489	-2.16253	0.533924	CATEGORY_2
P0ADM4	1.33963	1.83886	0.845729	-0.0171657	-0.512946	-0.456804	1.41572	0.418156	0.597801	-0.71519	-0.869081	-1.17466	-0.855577	-0.958636	-0.89584	CATEGORY_1
P0ADM8	0.951974	1.49505	1.48656	0.874758	0.753216	-1.40234	-1.26028	0.151434	0.374917	-1.08295	-0.129477	-0.535266	-0.355654	-1.40981	0.08787	CATEGORY_2
P0ADN0	0.632831	0.161309	1.44411	-1.5773	-0.465316	1.57361	-0.0047211	0.212293	1.68254	-0.899638	-0.114829	-1.32758	-0.634058	-0.0168756	-0.666382	CATEGORY_4
P0ADN2	-0.968274	0.613511	1.60741	-0.296497	1.40939	0.663254	0.938054	0.807436	0.461806	-0.312977	-1.73696	-0.738383	-1.1062	-0.498831	-0.842747	CATEGORY_1
P0ADP0	0.467978	0.172452	0.512208	0.00171598	0.302096	1.1534	0.66025	0.852752	0.676607	0.630877	-1.25273	-0.458179	0.321093	-1.98058	-2.05994	CATEGORY_4
P0ADP2	-0.249892	0.0423035	0.165492	0.489179	1.03269	0.683457	1.34401	1.51451	0.630371	0.263425	-1.24525	-1.71393	-0.654804	-1.11141	-1.19015	CATEGORY_4
P0ADP7	-0.260428	-0.729036	-1.46082	-0.167918	0.3401	-0.0958771	-0.38772	0.577429	0.197741	1.12464	0.55526	-0.291925	-2.17639	0.971747	1.80319	CATEGORY_6
P0ADP9	-0.891929	-1.05435	-0.114637	0.0693448	-0.747695	-0.852231	-0.170671	-0.810574	-0.657655	-1.14279	0.942682	1.32612	1.58102	1.39267	1.1307	CATEGORY_3
P0ADQ2	-1.62639	-0.500374	-1.40655	-1.46886	-0.845954	0.53578	0.257021	0.846887	0.949874	-0.890172	0.871627	0.823869	0.921105	0.882801	0.649337	CATEGORY_6
P0ADQ7	-1.49671	-1.90515	-0.0235941	-0.781914	-1.04909	0.613179	-0.0157058	-0.459427	0.0972923	-0.185319	1.19847	0.558167	1.11014	0.98371	1.35595	CATEGORY_6
P0ADR6	1.32999	1.17453	1.05959	0.991414	1.47367	0.305834	-0.332168	-0.328991	-0.0034114	-0.619785	-0.387918	-0.874952	-1.11315	-1.60749	-1.06718	CATEGORY_1
P0ADR8	-0.604784	1.38317	-0.989173	0.881455	-1.63502	-0.69345	1.5584	0.981064	0.607068	-0.858764	-1.27819	-0.0726764	-0.319171	0.392318	0.647747	CATEGORY_6
P0ADS2	-1.13676	-0.784124	-1.33897	-0.519273	-1.54598	0.160528	0.877382	-0.147634	0.215605	-0.98848	1.06946	0.645393	1.04181	0.951687	1.49936	CATEGORY_6
P0ADS6	-1.74063	-1.68512	-0.780289	-0.246878	-1.07304	1.07457	1.19855	0.717927	0.1472	-0.400824	0.983472	-0.109658	0.296991	0.241226	1.37649	CATEGORY_6
P0ADS9	-0.674428	-0.592242	0.449048	-1.89199	0.207421	0.96618	0.61627	0.129778	0.304212	-1.95831	0.976862	-0.925154	0.817006	0.343869	1.23148	CATEGORY_6
P0ADT2	1.93025	1.28978	-0.342516	-0.320749	0.442784	0.323543	0.788011	0.516251	0.266095	0.423351	-1.14984	-1.89978	-1.17047	-0.391061	-0.705654	CATEGORY_1
P0ADT5	1.00006	1.58835	0.81407	1.06943	0.934721	0.43552	-0.221563	0.462577	0.0687858	-0.140735	-1.35221	-1.09057	-1.13309	-1.05565	-1.3797	CATEGORY_1
P0ADT8	0.80103	0.205195	1.69567	1.20662	0.702058	1.05467	-0.396381	-0.605422	-0.822582	-0.761209	1.05064	-1.3746	-1.11461	-0.914917	-0.726147	CATEGORY_1
P0ADU2	-0.84689	0.185924	-1.14799	-0.67886	-1.38609	-0.793615	-0.390256	-0.0440825	-0.136063	-0.726198	1.83674	1.46745	0.417268	1.08652	1.15613	CATEGORY_6
P0ADU5	-1.03565	-1.30665	-0.932584	-0.299591	-1.07356	0.289546	0.0606408	-0.836835	-0.265641	-0.614983	1.46784	0.731034	0.968833	1.11595	1.73165	CATEGORY_6
P0ADU7	-0.866741	-0.289622	0.546446	0.371347	0.296368	-2.47036	0.538666	-1.43253	0.322326	0.166451	-0.547709	1.52808	0.163413	0.863147	0.810713	CATEGORY_3
P0ADV1	1.94262	0.541029	-1.31276	0.0487411	-0.168358	1.61448	0.859308	-0.231709	0.749462	-0.0735529	-1.38166	-0.737379	-0.0169517	-1.11695	-0.716328	CATEGORY_4
P0ADV5	0.249917	1.36823	-1.70943	-0.691959	-1.14336	1.20258	0.602839	-0.636382	1.27224	-1.29685	0.85739	0.595707	0.341514	-0.258104	-0.75433	CATEGORY_6
P0ADV7	-0.252596	1.33914	0.693438	-0.427326	0.00779273	-0.11367	1.95984	1.31288	0.35754	-0.127603	-1.21971	-0.773166	-0.0591657	-1.47278	-1.22461	CATEGORY_4
P0ADV9	0.83928	0.712363	0.574389	0.478595	0.702021	0.619118	0.511864	0.595046	0.761625	0.0199978	-0.301417	-2.02732	-2.0479	-1.32226	-0.115398	CATEGORY_1
P0ADW3	0.206355	-0.748514	1.1591	2.2273	0.644682	0.544991	0.993866	0.265291	-0.9973	-1.54261	-0.893911	-0.463857	-0.245029	-0.249761	-0.900604	CATEGORY_1
P0ADW8	1.56468	0.247373	-0.92685	0.299331	0.960982	-0.0629984	0.138622	1.14495	0.405135	1.28269	-1.0811	-0.848521	-0.369994	-0.804344	-1.94995	CATEGORY_4
P0ADX1	-0.658691	-0.732684	-1.08326	-1.46207	0.571993	-0.823675	0.712124	-0.929586	1.34534	0.954275	0.406346	0.794825	1.72291	0.101472	-0.919319	CATEGORY_6
P0ADX9	-1.7774	1.65138	-0.322485	1.09083	1.4736	0.635362	0.40025	0.665661	-0.0848523	-1.05898	-0.792569	-0.352049	-1.1711	-0.582086	0.224449	CATEGORY_1
P0ADY1	-0.465763	1.10122	1.32847	0.645865	0.676819	1.29346	1.01339	0.308592	-0.751323	0.417394	-1.22603	-0.932829	-1.06568	-1.43754	-0.906033	CATEGORY_1
P0ADY3	1.49012	0.524515	1.12261	1.63895	0.760453	0.545732	0.250954	-0.713269	-0.304355	-0.260657	-0.360576	-1.28721	-1.46117	-0.71421	-1.23188	CATEGORY_1
P0ADY7	1.86244	0.965944	0.899725	0.931187	1.13033	-0.134801	0.698823	-0.579757	-0.146186	-0.70465	-1.04797	-1.00066	-1.40556	-0.479963	-0.988912	CATEGORY_1
P0ADZ0	1.4306	1.15729	1.66523	0.902878	1.20255	-0.429848	-0.128614	-0.988131	-0.23948	-0.438001	-0.76998	-1.45933	-0.934702	-0.692324	-0.278134	CATEGORY_1
P0ADZ4	0.328456	0.486864	0.6355	1.46124	1.35095	-0.198162	1.42003	-0.940438	-0.103029	-0.631826	0.561985	-1.43861	-1.26822	-1.36219	-0.302547	CATEGORY_1
P0ADZ7	-0.0402439	0.833988	-0.756918	-1.31792	-0.553137	0.331402	1.36702	1.53359	1.29594	-1.54443	0.451607	-0.48699	-1.23582	-0.33656	0.458473	CATEGORY_5
P0AE01	1.03146	1.24121	0.975488	0.982632	1.03329	0.149455	0.693828	0.265903	-0.661027	0.0723679	-0.710706	-1.41353	-1.72448	-1.11484	-0.821046	CATEGORY_1
P0AE06	0.895103	0.491977	1.26074	1.47136	0.612689	0.550789	0.821967	0.0928332	-0.102618	-0.13616	-0.658281	-1.39353	-1.69675	-1.34357	-0.866539	CATEGORY_1
P0AE08	0.143044	-0.789016	0.484769	0.408943	0.558496	1.60116	0.887117	0.348728	-0.999215	-1.64326	0.91456	0.0810557	-2.0568	-0.415083	0.475496	CATEGORY_2
P0AE12	-1.15316	-1.75227	-1.14358	-1.18802	-1.3886	1.00627	0.784021	0.606242	1.12635	0.471109	0.593664	0.334247	0.694053	0.42935	0.580331	CATEGORY_5
P0AE14	-1.01448	0.714112	-1.55967	0.885996	0.731385	0.670933	0.758844	-0.228261	0.793946	0.956317	0.743438	-0.678099	0.323234	-1.84086	-1.25683	CATEGORY_4
P0AE18	0.597144	2.18087	1.29033	-0.0161085	0.314559	0.205727	-1.06515	0.129867	0.314598	-1.85824	-0.971206	0.566637	-0.803313	-0.637102	-0.248606	CATEGORY_2
P0AE22	1.16878	1.06592	1.13322	0.925361	1.30024	0.28675	-0.150813	0.239875	0.143824	-0.0890195	-0.932542	-1.56336	-1.26125	-1.16049	-1.1065	CATEGORY_1
P0AE28	0.916169	-0.207994	-0.244749	-2.94692	-0.197355	-0.0208851	-0.351329	0.0649084	0.473732	1.35046	0.649412	1.14508	0.0635522	-0.0469947	-0.647084	CATEGORY_6
P0AE39	-1.69078	0.0320262	-0.862302	0.0557577	0.506732	1.32805	0.0805552	1.68202	-0.709029	0.190874	0.144991	-0.0189833	-1.70316	-0.416203	1.37945	CATEGORY_5
P0AE45	1.12524	1.08513	0.467071	0.878794	-1.78966	-0.0191955	0.669388	-0.69134	1.37401	-0.10477	-0.330427	0.212221	-0.182162	-0.746854	-1.94745	CATEGORY_1
P0AE48	-0.0487503	-0.161449	0.270774	-0.915099	-0.979581	-0.527579	0.716509	0.246614	0.916116	0.300277	0.300136	0.169328	1.74874	0.574105	-2.61014	CATEGORY_6
P0AE52	-0.550837	1.21961	0.758793	0.347824	1.18711	0.820587	1.52598	0.328704	0.0129747	-0.498517	-0.694838	-1.21154	-1.54337	-1.545	-0.157479	CATEGORY_1
P0AE60	-0.163523	1.27219	1.14293	1.66229	1.2593	-0.119382	0.41869	0.58853	-0.354578	-0.557004	-1.45802	-0.545125	-1.05902	-1.09189	-0.995398	CATEGORY_1
P0AE63	-1.45543	-1.4641	-1.1181	-0.815947	-1.55787	0.751783	0.371893	0.408917	0.581388	-0.11961	1.07215	0.685362	0.600163	0.839679	1.21973	CATEGORY_6
P0AE67	0.104259	-1.53198	-1.45084	-0.64649	-1.76334	-0.530176	0.882242	-0.0413592	0.264262	1.13863	0.51875	1.20303	1.06128	0.857551	-0.0658116	CATEGORY_6
P0AE70	-0.482183	-0.383599	-0.429536	0.51145	-1.12166	1.1831	1.53057	-0.772183	0.630783	-1.80034	0.852287	0.411502	-1.46045	0.5535	0.776768	CATEGORY_6
P0AE78	1.10698	1.88147	0.875935	0.296797	-0.642253	0.274905	-1.72378	-0.302312	-0.97312	-0.519098	-1.23772	1.37254	0.00269087	-0.442014	0.0289798	CATEGORY_2
P0AE82	-0.227387	-1.70283	-0.773343	-1.45578	-1.05541	2.12834	0.343193	1.07503	0.400308	0.144634	0.607349	0.555933	-0.481901	0.556439	-0.11458	CATEGORY_5
P0AE85	1.09444	0.501433	1.95595	1.61717	-0.649401	-0.546809	0.400767	-1.0734	-1.2695	-0.284192	-0.550963	-0.861559	0.772873	-0.30029	-0.806521	CATEGORY_2
P0AE88	-1.57251	-1.0906	-1.15046	-0.7479	-1.84565	0.66175	0.607226	0.925615	0.565633	0.286461	0.928526	0.741042	0.474079	0.0576321	1.15917	CATEGORY_6
P0AE91	1.40533	1.68226	1.24731	0.764786	0.325627	-0.571984	0.378617	-0.0334161	-0.361644	0.0414203	-1.01287	-1.91829	-1.1444	-0.343875	-0.458872	CATEGORY_1
P0AEA2	0.166628	-1.33021	0.386668	-0.111056	-1.10116	1.12002	1.11441	-0.385255	1.59257	0.420576	1.08178	0.321452	-0.454102	-1.47411	-1.34821	CATEGORY_5
P0AEA8	-0.0926748	1.67842	0.080723	0.398873	0.0629867	0.649031	0.731373	1.70121	0.509228	-0.955821	-0.908141	-0.276669	-0.489926	-1.73207	-1.35655	CATEGORY_1
P0AEB0	-0.512376	0.733229	-0.755644	-0.0172519	-2.08385	0.764401	-0.54923	0.560747	0.918577	0.0625514	0.642275	1.12707	1.16575	-0.292539	-1.76371	CATEGORY_5
P0AEB2	0.408422	0.866495	1.27102	1.46688	0.992003	-0.213254	0.706071	0.266355	0.380639	-0.0932628	-1.00285	-1.25322	-1.38994	-1.48682	-0.91854	CATEGORY_1
P0AEB5	-0.449956	-0.365849	-0.883642	-1.08884	-1.7806	-0.669855	0.395552	-0.229608	0.311899	-0.841205	1.47186	0.968842	0.503655	1.03439	1.62336	CATEGORY_6
P0AEB7	-0.830337	-1.65536	1.02186	-1.01732	1.82006	0.393034	-0.155967	1.23464	0.622787	-0.828871	-1.07569	0.628548	-0.759506	0.088671	0.513458	CATEGORY_5
P0AEC0	-1.12819	-0.484018	-1.37331	-1.20909	-1.19111	-0.333531	1.29723	0.848583	-1.09194	0.865277	0.471221	1.20539	0.600213	0.956131	0.567153	CATEGORY_6
P0AEC3	0.830638	0.701508	0.347961	-1.16394	1.19633	0.00134271	0.157338	-1.42878	-0.30964	-2.34532	0.561023	0.553426	0.440192	-0.586121	1.04404	CATEGORY_3
P0AEC5	1.32064	1.6705	1.58876	0.732985	0.110399	0.342022	0.223773	-1.31601	-0.679743	-0.747326	-1.26683	-0.946133	0.139123	-0.221453	-0.950706	CATEGORY_2
P0AEC8	0.0640114	-0.309497	-1.86602	1.60257	1.16583	0.75493	-0.910515	-0.99266	0.734739	-1.58531	0.666836	-0.16695	-0.0280762	0.117689	0.752419	CATEGORY_3
P0AED0	-0.835461	0.168809	-0.95113	-0.884389	-2.07976	0.457649	-0.425584	-0.922317	0.714398	0.11396	0.692019	0.870674	0.525468	0.678702	1.87697	CATEGORY_6
P0AED5	-1.27232	0.41911	-1.94682	-0.367518	0.490577	-1.74065	0.0403479	0.319468	0.956957	0.364731	1.00895	1.38237	0.129177	-0.558697	0.774318	CATEGORY_6
P0AED7	1.70056	1.32998	1.02989	0.52583	0.815922	0.0125124	0.0535916	-0.403265	-0.0538681	0.361374	-1.6439	-0.386443	-0.599248	-1.19185	-1.55108	CATEGORY_1
P0AED9	-1.64769	1.89071	-1.45894	-1.35322	0.602595	1.0045	-0.116418	0.445344	-0.104896	-0.596231	-0.4285	1.07302	0.539464	-0.210191	0.360446	CATEGORY_6
P0AEE1	1.24588	0.48797	0.421158	0.24182	0.187695	1.58159	1.05847	0.0993641	0.209527	-2.06516	0.31817	-1.25251	-0.493383	-0.983833	-1.05676	CATEGORY_1
P0AEE3	-1.15029	-0.719047	1.01987	0.95127	0.0557214	1.52282	1.42712	0.0429077	0.700712	-0.937497	-0.0566415	-2.05604	-0.429477	-0.173004	-0.198424	CATEGORY_4
P0AEE5	1.15713	1.22747	1.02029	1.01276	1.13872	0.113433	0.154014	0.141977	0.11367	0.0897508	-1.44679	-1.24411	-1.00421	-1.19685	-1.27726	CATEGORY_1
P0AEE8	0.785162	1.31074	-0.652502	-1.14972	1.17686	0.448946	0.102219	-1.92589	1.06958	0.280575	0.512479	-0.12387	0.341442	-1.64791	-0.528116	CATEGORY_2
P0AEF0	0.121472	-0.928399	-0.892306	-1.33591	-2.02092	-0.117447	1.47129	0.336356	1.0001	0.681291	1.18966	0.153704	-0.638279	0.0558607	0.923531	CATEGORY_6
P0AEF4	-1.66853	-0.175923	-1.07207	-0.624173	0.0496601	-0.882371	1.19555	-0.971076	1.29482	0.938145	0.25317	0.458968	0.768059	1.43782	-1.00206	CATEGORY_6
P0AEF8	-1.30619	0.130696	-0.2213	-0.822481	-0.827344	1.1833	1.06787	1.54825	1.48888	0.486574	-1.14525	0.055886	0.3444	-1.18616	-0.797126	CATEGORY_5
P0AEG4	-1.06273	-0.758622	-0.763078	0.559701	-1.06039	-0.309793	-0.533628	0.187045	0.475039	-1.6653	1.4416	0.879307	-0.0367881	0.822432	1.8252	CATEGORY_6
P0AEG6	-1.15574	0.991408	-0.484197	0.362172	-1.04637	0.12815	0.939671	1.05695	1.66045	-0.84425	0.710784	0.503662	-0.6729	-0.296443	-1.85335	CATEGORY_5
P0AEH1	-1.51791	-0.126052	-0.698564	-1.72881	-1.14535	0.777643	0.763599	-0.339448	0.529375	-0.572951	1.17101	0.0243833	1.69106	0.410593	0.761431	CATEGORY_6
P0AEH3	-1.4589	-0.790091	-1.52461	-0.91721	-1.00161	0.2793	-0.106317	0.424227	-0.223932	-0.277633	1.4216	0.598534	1.11562	1.10844	1.35258	CATEGORY_6
P0AEH5	-0.933106	-1.84686	-1.18636	-1.09214	-1.05894	0.00504612	0.22255	0.200322	0.0385633	0.334697	0.929204	1.07383	1.27469	1.2123	0.826219	CATEGORY_6
P0AEI1	1.16099	1.01338	0.936044	0.911835	1.15018	0.299023	0.332609	0.257619	0.303659	0.00293567	-1.12616	-1.07054	-1.43257	-1.46537	-1.27364	CATEGORY_1
P0AEI4	1.8876	1.11659	0.926122	1.37712	1.12468	-0.458818	-0.490554	-0.543171	-0.244496	-0.0565486	-1.01959	-0.957545	-1.05616	-0.773896	-0.831339	CATEGORY_1
P0AEI6	-1.65741	-0.31674	-1.7897	0.117663	-1.09293	0.922538	0.535274	0.0927143	0.559711	-0.550094	-0.10534	1.07699	1.87285	-0.182565	0.517027	CATEGORY_6
P0AEJ2	0.112768	-0.267305	-0.111864	0.0649936	-0.402566	-0.937435	-0.809559	-0.944557	-1.61986	-1.12659	1.41315	1.27408	0.957105	1.14036	1.25729	CATEGORY_3
P0AEJ4	-1.3558	-0.54852	-1.33155	-0.765233	-0.380188	-0.0703033	-1.10418	-0.486876	0.688978	-0.30476	1.29384	0.311491	1.56584	1.32398	1.16327	CATEGORY_6
P0AEJ6	-1.53129	-0.995747	-0.849583	-0.439555	-2.05059	1.32214	0.721662	0.402038	0.666118	-0.253119	0.957984	-0.0581506	0.403316	0.667305	1.03748	CATEGORY_6
P0AEK0	-1.05008	0.908022	-0.106539	0.790194	-0.74932	-0.64357	0.0725773	0.874185	-1.35417	-1.9825	-0.256295	1.37908	1.17574	0.729834	0.212829	CATEGORY_3
P0AEK2	-0.601979	-0.190864	0.690726	0.0734144	0.411445	0.19621	1.87754	1.34754	0.940025	0.65573	-0.688368	-0.878835	-1.29557	-1.50656	-1.03046	CATEGORY_4
P0AEK4	1.23127	0.51339	1.35142	1.28071	0.182182	1.33802	0.187252	-0.280553	-0.345297	-0.469405	-0.0389197	-1.19055	-1.09213	-0.941308	-1.72607	CATEGORY_1
P0AEL0	0.532329	1.29058	1.16815	0.8378	0.760466	0.591145	0.229403	0.352179	0.408782	0.347834	-1.36228	-1.51121	-1.32818	-1.20421	-1.11279	CATEGORY_1
P0AEL3	-0.304229	-0.429	-0.671776	-0.550418	-0.580832	-1.09916	-0.576715	-0.613235	-1.02766	-0.835342	1.43224	1.31374	1.27101	1.34685	1.32453	CATEGORY_3
P0AEL6	-0.553906	-0.293305	-0.715284	-0.487093	-0.531856	-1.19615	-0.790553	-0.710891	-0.691817	-0.723217	1.2926	1.46875	1.38934	1.37144	1.17194	CATEGORY_3
P0AEM0	2.04577	0.630762	0.638952	1.52581	0.746636	-0.430119	-0.0502191	-0.114333	0.415326	-0.782825	-0.427478	-1.58261	-1.1119	-0.955363	-0.548411	CATEGORY_1
P0AEM4	1.11845	-0.485033	2.10997	-0.315898	0.456499	0.731883	0.462237	-1.09208	-0.666067	-2.04056	0.749666	-0.603841	-0.516353	-0.0126249	0.103744	CATEGORY_2
P0AEM6	1.19408	0.259651	0.248699	-0.252808	1.37354	0.342649	0.973097	0.641051	1.35878	-0.523788	-1.03499	-0.821174	-0.965735	-1.79633	-0.996735	CATEGORY_1
P0AEM9	-1.72245	-1.41822	-1.19923	-1.07442	-1.2158	0.454259	1.0717	0.799829	0.770772	0.397078	0.410194	0.918888	0.671712	0.786935	0.348757	CATEGORY_6
P0AEN1	0.446823	1.70506	0.17205	1.72409	0.333411	-0.169349	0.17067	0.511317	0.629672	-0.364968	-1.48713	0.0825168	-1.25944	-1.16202	-1.3327	CATEGORY_1
P0AEN4	-0.0117254	1.08642	-0.682326	-0.727948	0.810539	-0.486795	1.36614	1.90459	-1.75918	-0.587745	0.881669	-0.0541769	-0.858606	-0.653417	-0.227431	CATEGORY_1
P0AEN8	-0.55425	0.11319	-1.36851	-1.17793	-0.897967	0.439596	1.27183	0.594061	0.576358	2.12042	-0.178917	0.960695	-0.289646	-1.184	-0.424916	CATEGORY_5
P0AEP3	-1.13529	1.30101	-0.234669	-0.38102	0.603426	1.44192	0.895944	0.584102	0.771537	0.00345409	0.372267	-0.766592	-0.683479	-2.28038	-0.492232	CATEGORY_4
P0AEP7	-0.191882	1.54264	0.781897	0.608501	0.614019	0.947586	-2.07731	-1.65659	-0.238742	0.655241	-0.16238	0.314372	0.215386	-0.0870901	-1.26565	CATEGORY_2
P0AEQ1	0.914425	1.84514	0.860655	1.09205	0.853653	-0.965505	-0.970678	-0.323702	0.0331653	-1.28632	-0.710502	-0.633233	0.1074	0.643304	-1.45986	CATEGORY_2
P0AEQ3	-1.17716	-1.32709	-1.12224	-0.646514	-1.39282	-0.209812	0.223099	-0.0352145	-0.0651604	-0.183724	1.22087	1.20745	0.984329	1.25493	1.26905	CATEGORY_6
P0AER0	1.26233	1.0478	0.919603	1.3174	1.10902	0.0101231	0.166225	0.309034	0.0269284	-0.124961	-1.34319	-1.31288	-1.17466	-1.13869	-1.0741	CATEGORY_1
P0AES0	-1.54997	-1.38318	-1.32647	-1.32298	-1.137	0.78405	0.350623	0.690919	0.623469	0.426042	0.809911	0.898348	0.98554	0.564103	0.586594	CATEGORY_6
P0AES2	0.790887	0.715729	-0.601473	-2.95924	-0.202675	1.16269	0.766915	0.681615	0.775638	-0.43479	0.11402	-0.414176	-0.388362	0.28956	-0.296334	CATEGORY_5
P0AES4	1.67853	0.833266	1.39637	-0.68068	-1.11055	0.639049	0.337763	-1.88146	-0.58806	-0.0738014	0.141992	-0.2368	1.0054	-0.36055	-1.10046	CATEGORY_2
P0AES6	-0.0117835	0.423506	-0.133445	0.947177	0.949209	1.40523	0.917	1.0707	-0.215409	0.41808	-0.345738	-1.17388	-1.86047	-1.14007	-1.2501	CATEGORY_4
P0AES9	-1.08743	-0.381819	0.66421	-0.37568	-0.401932	-0.451475	-0.54727	-1.53923	-0.642185	-1.15543	0.862624	1.12011	1.31282	1.04085	1.58184	CATEGORY_3
P0AET2	-1.17091	-0.589409	0.0264114	-1.14448	-0.561071	-0.406763	-0.15862	-1.16391	-0.334684	-0.752408	0.566927	1.52986	1.39176	1.43346	1.33383	CATEGORY_6
P0AET8	-1.31384	-1.64417	-0.66414	-0.891406	-0.816369	0.295452	0.00606315	0.404463	0.00342177	-0.79393	0.698082	0.800875	1.89921	1.1048	0.911482	CATEGORY_6
P0AEU0	0.586289	-0.115947	0.285151	0.270034	0.442083	1.19081	1.56225	0.548668	0.783728	0.521174	-0.536206	-1.8446	-1.23276	-1.15834	-1.30234	CATEGORY_4
P0AEU7	-1.7096	-0.962397	-0.859248	-1.14405	-1.4149	0.974358	0.972377	0.183676	0.799856	-0.100323	0.949048	0.172799	0.128344	0.477611	1.53244	CATEGORY_6
P0AEV1	-1.06335	0.362504	-0.968028	-1.27016	-0.909327	-0.316868	0.212718	-0.0489774	0.333514	-0.717357	0.117078	2.69532	1.05702	0.428052	0.0878585	CATEGORY_6
P0AEV9	0.542649	0.381351	-1.86846	-1.57922	-1.32176	-0.639729	-0.21926	0.584672	1.3496	0.513601	0.990593	1.11834	-0.264692	-0.321384	0.733694	CATEGORY_6
P0AEW4	0.771834	1.21007	0.800974	0.499609	-0.0380779	-1.83561	1.71994	-0.480103	-0.406153	-1.62898	-0.616884	-0.604893	0.895882	-0.34417	0.0565565	CATEGORY_2
P0AEW6	0.595153	0.478969	0.828222	1.42185	1.71659	-0.248544	0.552426	0.2151	0.281816	-0.368308	-1.06979	-0.628431	-0.705718	-1.09535	-1.97398	CATEGORY_1
P0AEW9	0.0993341	0.285593	0.682233	0.543796	0.517831	1.04344	0.643697	1.06135	0.91893	0.748109	-1.37236	-0.890334	-1.27662	-1.6137	-1.3913	CATEGORY_4
P0AEX5	-0.74479	0.603212	-1.42869	0.221216	-1.43166	-1.22499	0.139624	0.938038	-0.0738134	-0.343302	0.322589	2.28955	-0.52486	0.682106	0.575772	CATEGORY_6
P0AEX9	1.1772	1.23764	1.20027	1.24746	1.26943	0.0656015	-0.265622	-0.0865231	-0.100667	-0.141789	-1.15538	-1.23685	-0.891274	-1.08063	-1.23887	CATEGORY_1
P0AEY3	0.369272	-0.389652	-1.10984	0.0156431	-1.26459	2.63891	-0.147368	-0.122342	0.845597	-0.391304	0.560976	-0.0802104	-0.214443	0.738359	-1.44901	CATEGORY_5
P0AEY5	-1.37177	1.41592	0.566911	-0.204972	-0.512589	0.623768	0.692077	1.26469	0.743897	-1.2977	0.74052	-0.57618	-1.94563	-0.30065	0.161707	CATEGORY_4
P0AEZ1	-1.69304	-1.14993	-1.00975	-1.39866	-1.34409	0.648135	0.896816	0.170957	0.457656	0.573594	0.814501	0.756331	1.14016	0.733925	0.403402	CATEGORY_6
P0AEZ3	-1.00059	-1.02673	-1.80927	-0.772793	-0.919273	1.42014	0.9211	0.881737	1.24265	1.1823	0.473992	-0.430484	-0.420107	0.239678	0.0176476	CATEGORY_5
P0AEZ9	-0.499564	-0.332739	-0.359082	0.347521	-0.230466	1.1989	1.77866	1.05003	0.738632	1.04703	-0.0716149	-0.708754	-1.22693	-1.01377	-1.71784	CATEGORY_4
P0AF03	1.14806	1.87654	0.677067	1.57454	0.970145	-0.701557	0.0255333	0.0064442	-0.568267	-0.792834	-1.14628	-0.956687	-0.421271	-0.856002	-0.835437	CATEGORY_1
P0AF08	-1.49558	0.748241	0.689942	0.949498	1.31527	1.26408	-0.170027	0.0744949	1.07181	-0.0855087	-1.12175	-0.383359	-0.624815	-1.83035	-0.401944	CATEGORY_1
P0AF10	-2.02772	0.203876	-1.53609	-0.29867	0.534783	-0.167639	-0.367801	1.98507	0.456271	-0.25869	0.203506	-0.953454	0.450818	0.924529	0.851209	CATEGORY_6
P0AF12	-0.238204	-0.0690377	-0.281755	-1.05895	-1.74484	-0.141465	2.26357	-1.33611	0.801758	0.354014	0.814532	0.604629	-0.761911	0.586107	0.207666	CATEGORY_6
P0AF18	-1.03773	1.10425	-1.46379	-0.163738	-0.988653	-0.208724	-0.259611	-0.660614	-1.06412	-0.39921	0.48054	1.94233	0.925204	0.543959	1.2499	CATEGORY_3
P0AF20	0.834514	-0.139687	0.279032	-1.25546	-1.57989	0.493775	-0.792658	-0.906704	-0.274399	-0.846982	-0.0571407	0.87119	1.6954	-0.0551829	1.73419	CATEGORY_3
P0AF24	-1.28924	-1.35587	-1.34757	-0.576192	-0.725317	-0.462443	0.05363	1.11706	0.961563	-0.807053	1.02899	1.56712	0.460077	0.925229	0.450019	CATEGORY_6
P0AF26	-1.24969	0.0837205	-0.965103	-0.0776147	0.267837	0.380921	1.49256	1.86937	1.46911	0.40245	-0.617449	-1.35761	-0.627465	-0.681881	-0.389152	CATEGORY_4
P0AF28	-1.07411	-1.4424	-1.68742	-1.52925	-0.770281	0.749931	0.234247	1.15098	0.64849	0.400652	0.850304	0.363109	0.958742	0.698988	0.448018	CATEGORY_6
P0AF36	-0.492952	0.899935	1.42857	0.469312	0.238479	1.07386	0.629533	0.940248	0.638191	-0.176028	-0.589829	-0.578035	-1.0771	-1.45615	-1.94803	CATEGORY_4
P0AF43	1.46576	0.967512	0.235387	-0.955016	-0.720458	1.03772	0.603531	-0.0520514	0.192004	0.760782	-0.575339	-0.816925	0.680579	-2.39201	-0.43147	CATEGORY_4
P0AF48	-0.81305	-0.835748	-0.803076	-0.647485	-0.763209	-0.411501	-0.787304	-0.205444	-0.444111	-0.984286	1.23802	1.27812	1.35661	1.46849	1.35397	CATEGORY_6
P0AF50	-0.909082	-0.700064	-0.875147	-0.484662	-0.935309	-0.866018	-0.295394	-0.255126	-0.324827	-0.964752	1.0916	1.49932	1.48681	1.34379	1.18886	CATEGORY_6
P0AF52	2.58796	1.13118	-1.73357	-0.548778	-0.0948667	-0.330634	-0.60273	0.762556	-0.0242849	0.662231	0.149116	-0.46897	-0.415495	-0.202949	-0.870765	CATEGORY_1
P0AF56	-1.15876	-0.490839	-1.6603	-0.928224	-1.36498	0.0966148	0.422038	-0.0274355	-0.0838718	-0.33821	1.23028	1.38809	1.24051	0.488878	1.18621	CATEGORY_6
P0AF59	0.0824678	0.579803	-0.652021	-0.928831	-1.9806	-0.561603	2.24646	0.915334	0.147997	-0.52485	0.345084	0.436114	0.439687	0.533106	-1.07815	CATEGORY_5
P0AF61	-1.47671	0.297997	0.0473626	0.796119	1.80283	-1.82249	-1.21454	0.327124	-0.0455988	-0.376549	-0.147861	1.56759	-0.363853	0.303182	0.3054	CATEGORY_3
P0AF63	-0.800647	-2.03929	0.185353	0.598317	0.493473	-0.623573	-0.42179	-1.02191	-0.429704	-0.949752	1.16358	0.227826	1.39088	0.96188	1.26536	CATEGORY_3
P0AF67	-0.335662	0.429933	-2.04105	-0.756884	-0.7876	1.01022	-0.599342	2.29223	0.865819	-0.228774	-0.443582	0.0877922	0.564041	0.409104	-0.466243	CATEGORY_6
P0AF70	-0.356574	0.0736159	0.881509	1.29115	-0.725579	0.594277	1.3982	0.257133	0.796842	-0.0377404	-0.573913	-0.790235	-2.57453	-0.489083	0.254924	CATEGORY_4
P0AF90	-0.036694	0.469669	1.4049	0.509859	-0.0580946	1.48536	-2.29542	-0.67479	0.178747	-1.03749	-0.135012	0.260731	0.635252	-1.29223	0.585198	CATEGORY_2
P0AF93	0.641443	0.733161	2.13804	0.892152	0.659928	0.326302	0.464013	-0.848301	0.51058	-0.34284	-0.933098	-1.44244	-1.12669	-1.16002	-0.512229	CATEGORY_1
P0AF96	-1.29628	-0.912856	-1.08871	-0.611158	-0.836559	-0.29998	-0.17427	-0.272885	-0.432465	-0.579199	1.2356	1.34066	1.1746	1.28808	1.46543	CATEGORY_6
P0AF98	0.784281	0.945024	-0.116987	1.97756	-0.293822	0.432843	0.384121	0.784275	0.266902	-0.575865	-1.86649	0.246344	-0.439808	-0.952741	-1.57564	CATEGORY_1
P0AFA2	-1.02592	-1.04898	-1.51664	-1.35518	-0.691713	0.278175	-0.103548	-0.220324	-0.0164073	-0.0532734	1.34914	0.806435	1.59911	0.817553	1.18157	CATEGORY_6
P0AFA7	0.0988698	0.595261	1.76816	1.19073	0.851307	0.59687	0.492885	-0.615484	0.407414	0.319386	-0.608566	-1.67922	-0.993495	-1.15922	-1.2649	CATEGORY_1
P0AFB1	0.19337	-0.0551775	-2.42698	1.26087	-0.109829	-0.919805	-1.18852	0.606222	-0.0645933	-0.510738	0.64257	1.55748	-0.149536	0.446172	0.7185	CATEGORY_3
P0AFB5	-1.84009	-0.750932	-1.17972	-1.08465	-0.939057	0.0778964	0.397664	0.271628	-0.0347096	-0.451544	1.06491	1.07231	1.1097	1.02614	1.26046	CATEGORY_6
P0AFB8	-1.37841	-1.13808	-1.21059	-1.20391	-1.33329	0.325864	0.494124	0.217981	0.230508	0.131898	1.24945	1.395	0.916782	1.12446	0.178205	CATEGORY_6
P0AFC0	0.759433	0.915286	-0.580194	0.940352	-0.204638	-1.8058	-0.15211	-0.348414	-1.99794	-0.18662	0.71663	1.52718	0.328257	-0.6388	0.72737	CATEGORY_3
P0AFC3	0.119004	0.423464	0.132727	-1.54683	0.102805	1.05552	1.74612	0.112518	0.823318	0.344647	-0.652338	-0.696184	-1.2417	-1.72166	0.998591	CATEGORY_4
P0AFC7	0.836295	-0.167789	0.419907	0.123923	0.702628	1.21449	1.02287	0.564633	0.716935	0.845837	-0.831586	-1.31848	-1.14524	-1.09052	-1.8939	CATEGORY_4
P0AFD1	-0.325019	1.39242	0.900734	1.26258	-0.267615	0.321378	0.444487	1.18926	0.738894	0.138438	-1.4355	-1.0975	-0.947162	-0.736168	-1.57922	CATEGORY_1
P0AFD4	-0.40235	2.19337	-0.0348071	-0.371806	-0.201761	0.0477656	0.774052	-0.486067	1.65455	0.766158	-0.409476	-1.71203	-0.0372935	-0.890485	-0.889818	CATEGORY_4
P0AFD6	-0.337157	-0.513255	0.390133	-0.136943	0.0176061	1.14639	1.19807	0.988917	1.53444	1.03659	-0.984358	-0.905015	-0.542436	-1.56509	-1.32789	CATEGORY_4
P0AFF6	1.55869	0.87778	0.897908	1.35052	1.12321	0.392422	0.0186289	-0.410132	-0.324327	0.0157485	-0.929403	-1.52514	-1.15801	-0.654716	-1.23319	CATEGORY_1
P0AFG0	1.33768	0.839074	0.403294	1.94543	0.913342	-0.960806	0.716965	-0.385744	-1.74553	-0.565906	-0.849276	-0.437654	0.0367688	-0.424492	-0.823151	CATEGORY_2
P0AFG3	0.8053	0.916131	0.401683	0.733807	0.572837	0.807716	0.547824	0.742517	0.648246	0.558812	-1.52611	-1.39531	-1.0893	-1.16855	-1.55561	CATEGORY_1
P0AFG6	0.607738	0.692257	1.18144	1.19313	1.16645	0.563467	0.645994	-0.242188	0.237391	-0.205682	-0.460796	-1.18281	-1.84206	-1.56659	-0.787748	CATEGORY_1
P0AFG8	1.09784	1.36564	1.34691	1.21797	1.1881	0.283909	-0.059602	-0.392311	-0.330292	-0.385512	-1.15833	-1.17648	-0.972625	-0.979148	-1.04606	CATEGORY_1
P0AFH0	0.611449	-0.475475	-1.72304	-1.78442	0.184669	0.938755	0.513953	-0.817143	-0.322422	-0.107949	1.31159	-0.760516	1.02226	0.0153376	1.39295	CATEGORY_6
P0AFH2	-1.46293	1.19484	-0.501859	-1.98341	-1.38624	-0.493083	0.323565	0.380579	0.205072	0.0113721	0.794403	0.938786	0.00661261	0.578409	1.39388	CATEGORY_6
P0AFH6	-0.116899	-1.02639	-0.572142	-2.40028	-0.950594	-0.174794	0.467849	-0.141232	0.0679354	0.29851	1.45869	0.43521	0.113286	1.17177	1.36908	CATEGORY_6
P0AFH8	-1.44149	-0.801097	-0.0849755	-1.20265	-1.2318	1.55815	1.47657	0.279414	1.72613	0.594714	-0.279739	-0.0301341	-0.451159	-0.0789479	-0.0329904	CATEGORY_5
P0AFI2	1.82994	1.01393	1.16875	0.759233	1.19754	0.362782	0.150798	-0.201778	-0.686305	-0.635987	-0.675149	-1.02852	-0.798316	-1.2874	-1.16953	CATEGORY_1
P0AFI5	0.588439	1.89149	1.39167	-0.253839	1.00803	-0.337914	-0.175681	1.29581	-0.024538	-0.801403	-0.870296	-0.46564	-0.883246	-1.03033	-1.33256	CATEGORY_1
P0AFI7	-1.42386	-1.27906	-1.57792	-0.747878	-1.03821	0.532216	0.722923	0.177608	0.1623	-0.416128	1.47221	0.629072	0.999972	0.975014	0.811743	CATEGORY_6
P0AFJ1	-0.690647	2.09949	0.0948874	0.331857	0.47788	0.918284	-0.468833	-1.64758	-0.778592	-0.845349	-0.0927167	0.843265	-1.41655	0.943028	0.231586	CATEGORY_2
P0AFJ5	0.406808	1.42147	0.214577	-1.26746	-0.566353	-2.37733	-0.807838	-0.0369214	0.770807	0.924913	0.181118	-0.329615	-0.153404	1.36163	0.257597	CATEGORY_3
P0AFJ7	0.495572	1.2152	2.13597	1.04242	0.554511	-0.320114	0.32406	-1.64801	-0.495679	-0.827068	-1.03831	-0.0825806	0.253424	-0.913945	-0.695451	CATEGORY_2
P0AFK0	-0.863323	-1.57854	-1.0947	-1.34248	-0.747726	1.50984	0.088544	-0.261994	0.278058	-0.0362575	1.66853	0.604023	1.06643	0.694344	0.0152455	CATEGORY_6
P0AFK9	-0.435158	-0.620562	-0.500683	0.346399	-0.849398	1.10391	1.68483	1.44649	1.12141	0.452752	-0.136483	-1.06784	-1.29577	-1.36731	0.117403	CATEGORY_4
P0AFL3	0.221302	1.3622	0.193127	2.53732	-0.0804441	-0.166441	0.693653	-0.665925	-0.474119	-0.826591	-1.13982	0.649226	-1.18162	-0.501451	-0.620427	CATEGORY_2
P0AFL6	-1.13055	0.218763	-1.64034	-0.660181	-0.538057	0.459292	0.943385	0.394251	0.544239	-1.47903	-0.500063	1.11201	0.533783	-0.184249	1.92674	CATEGORY_6
P0AFM2	-0.0349046	0.0528826	1.15224	1.14262	1.11349	0.561314	0.418482	1.05448	0.59447	0.14358	-0.991103	-0.882729	-1.13025	-1.54677	-1.64781	CATEGORY_1
P0AFM6	-0.420651	-0.365525	1.53081	1.357	0.349429	1.08914	1.36645	-1.34574	0.464187	-0.114426	-0.937516	0.00896648	-1.0544	-1.43328	-0.494441	CATEGORY_1
P0AFP2	0.605785	1.1461	1.02561	0.810797	-0.5086	-1.041	-0.635865	-0.428191	0.674656	-1.14489	-1.14492	1.88282	-0.0047138	-1.42272	0.185128	CATEGORY_2
P0AFP4	0.22231	1.72971	1.22327	0.578022	0.889625	0.0542192	1.1048	-0.755261	-0.437987	-0.693463	-0.684775	-1.57542	-1.33627	-0.89519	0.5764	CATEGORY_1
P0AFP6	-1.18884	-0.779963	-1.06129	-0.778076	-1.0275	0.302607	-0.330408	-0.0276366	-0.368215	-0.914908	1.62512	0.994175	0.948087	1.09057	1.51628	CATEGORY_6
P0AFQ2	-1.16728	0.753321	-0.43189	1.05917	-0.0913296	-0.899817	-0.178465	0.929325	-0.0600097	-1.9439	-1.21762	0.081029	0.525621	1.39363	1.24823	CATEGORY_3
P0AFQ7	0.0997011	1.53514	0.108243	1.82806	0.597761	0.0176641	-0.46913	0.791059	-0.373529	-0.110687	-0.462864	-0.0940559	-2.49032	-0.38241	-0.594637	CATEGORY_1
P0AFR0	-0.172468	1.34208	-0.795573	0.0653208	-0.586685	0.697858	1.3958	0.520507	-1.06659	1.47029	-0.0493353	-0.0501168	-2.21774	-0.506588	-0.0467604	CATEGORY_4
P0AFR2	-0.420505	2.32988	1.03656	0.758936	-0.129922	-1.45809	0.0180395	-1.56575	-0.587968	0.574929	0.213458	-0.860748	0.692917	-0.187495	-0.414238	CATEGORY_2
P0AFR4	-1.07439	0.657841	-1.70087	0.237888	-0.249076	-0.574852	-0.372888	0.770358	-0.71924	-1.57364	1.27191	0.460984	0.444544	1.64957	0.771859	CATEGORY_3
P0AFS3	-0.111943	-0.208831	-0.811813	1.09009	-0.777869	-1.19663	-0.841482	-0.457218	-1.70861	-0.123668	0.825013	1.57561	0.339073	1.08237	1.32592	CATEGORY_3
P0AFS9	0.980588	1.89443	0.593279	-0.182005	-0.561803	-0.608674	-0.785003	-1.36753	-1.43444	-1.27303	0.089247	0.875718	1.02632	0.60245	0.15044	CATEGORY_3
P0AFT5	1.28491	1.32754	0.922567	1.86237	0.899716	-0.910256	-0.313369	-0.314299	-1.01369	-0.80908	-0.197094	0.0149219	-0.799298	-1.26124	-0.693685	CATEGORY_2
P0AFU4	-1.0601	-0.929663	-0.994223	-1.72058	-1.46539	0.934696	0.0916367	-0.120854	0.679323	-0.0904854	0.981466	0.72735	1.26887	0.796617	0.901332	CATEGORY_6
P0AFU8	1.24288	1.83991	-0.592736	0.195881	-1.29337	0.186551	-1.02653	0.478815	-0.801687	-0.61943	-1.65973	0.939907	0.996152	-0.0581525	0.171545	CATEGORY_3
P0AFW0	1.41576	0.732685	0.742459	1.47007	-0.827316	-0.871072	-0.229029	0.00982355	1.46844	0.56159	-0.857837	-0.609113	-0.837812	-0.528191	-1.64047	CATEGORY_1
P0AFW2	-0.555262	-1.27946	-0.375131	-1.50494	-1.73913	1.05165	0.13971	0.284236	-0.13981	-0.0818055	1.27012	1.6845	0.814553	0.519518	-0.0887429	CATEGORY_6
P0AFW4	-0.325167	0.726589	1.94486	1.45843	0.775623	-1.05829	0.963025	-0.0778074	0.212204	-0.943275	-0.848107	-1.34428	0.132333	-0.900787	-0.715345	CATEGORY_1
P0AFW8	1.02048	-0.201124	-1.17432	0.867246	-2.09696	0.121821	0.194315	-1.28376	-0.387176	0.168478	1.46979	-0.0063327	-0.509281	0.438977	1.37785	CATEGORY_6
P0AFX0	-1.09436	-1.219	0.179386	0.412912	-0.0771554	-1.87919	-0.719045	0.523872	0.753944	-0.713491	0.68742	0.0100591	1.99213	0.0173793	1.12514	CATEGORY_3
P0AFX4	0.335521	-0.956906	0.889163	1.1035	0.549806	1.06217	0.883076	1.41378	0.205773	-0.51075	-0.357238	-0.597175	-1.95956	-1.06818	-0.992978	CATEGORY_4
P0AFX7	1.25961	1.00797	0.908465	1.49969	1.05094	0.115243	0.0970126	-0.461492	0.392141	-0.415351	-1.00133	-1.29585	-0.477407	-1.61957	-1.06007	CATEGORY_1
P0AFX9	-1.78355	1.63352	-1.94943	-1.03822	-0.576434	0.645555	0.708393	0.186668	-0.350429	-0.279411	0.682867	0.563852	0.578157	0.182114	0.796352	CATEGORY_6
P0AFY2	-0.543679	1.31601	1.68207	0.969061	-0.635174	-0.542642	-0.914575	-1.31137	-0.367578	-0.0256377	1.58231	-0.586491	0.897775	-0.70879	-0.811294	CATEGORY_2
P0AFY6	0.817748	0.427916	1.35216	0.0939168	1.14791	-0.209936	-0.349774	0.402696	0.740872	-1.36787	0.936554	-1.30318	0.330886	-1.51028	-1.50962	CATEGORY_1
P0AFY8	0.798078	0.755011	0.821852	1.34591	0.959155	0.153222	0.54214	0.269758	0.45661	0.31676	-0.911414	-0.980702	-1.37081	-1.44223	-1.71335	CATEGORY_1
P0AFZ1	0.871754	0.787789	0.560855	0.606288	0.66753	0.748957	0.66917	0.740558	0.504215	0.522274	-0.948618	-1.57938	-1.49963	-1.67831	-0.973452	CATEGORY_1
P0AFZ3	1.01219	1.20888	0.346273	1.82754	1.30561	-0.597442	-0.490116	-0.841182	0.335531	0.426497	-0.559842	-1.3074	-1.23486	-1.0142	-0.417469	CATEGORY_1
P0AG00	0.97868	0.161325	2.01139	-0.332475	-0.697297	-0.249586	1.20829	0.0297302	0.830791	0.0699764	0.206884	-1.6673	-1.40758	-1.16238	0.0195607	CATEGORY_1
P0AG03	0.824778	2.21567	0.819851	-0.0998703	0.541	-1.05786	1.39278	0.241415	-0.361558	-0.400213	-0.116302	-0.896058	-1.02153	-1.04901	-1.03309	CATEGORY_1
P0AG07	-1.46768	-0.55114	-1.60948	-1.57935	-0.987263	0.54566	1.12413	0.858675	1.27992	0.608531	0.718487	-0.0207402	0.0399287	0.279261	0.761068	CATEGORY_5
P0AG14	-1.54263	-0.643983	-1.59974	-0.868639	-1.32573	-0.31247	0.619829	0.746301	0.42758	-0.268239	0.566465	1.00782	1.14981	0.805162	1.23848	CATEGORY_6
P0AG16	-0.320528	1.11498	0.196376	0.518987	1.58328	0.544841	0.00154753	0.667863	0.717628	-1.9875	-0.878704	-1.20591	-0.176279	0.629643	-1.40623	CATEGORY_1
P0AG18	-0.513355	0.658569	-1.46453	1.10805	-0.321629	0.202951	-0.0358747	2.05233	0.249782	1.12398	-1.7071	0.180656	-1.05646	-0.0521969	-0.425175	CATEGORY_4
P0AG20	-0.280297	-0.352405	-1.34873	-0.68707	-1.924	-0.326313	-0.387456	0.0209612	-0.331453	-0.318644	1.08559	1.13414	1.57147	1.29875	0.845457	CATEGORY_6
P0AG24	-0.261885	-0.291406	-0.302001	0.187151	1.52469	0.934729	-0.319315	-0.301874	-0.187087	-1.84954	-0.866925	0.590859	2.24757	-0.317658	-0.787303	CATEGORY_3
P0AG27	0.241859	1.25896	1.36313	0.686797	0.206474	-0.108094	1.6414	0.0147855	0.619885	-0.177618	-1.50268	-0.885282	-0.936656	-1.1494	-1.27356	CATEGORY_1
P0AG30	0.530315	0.99758	1.13719	0.849212	1.04165	1.00282	0.742881	0.257875	-0.0273533	-0.692464	-0.837151	-1.71179	-1.23866	-1.37894	-0.673161	CATEGORY_1
P0AG40	-0.284804	1.3302	0.513474	-0.308995	0.755644	0.0555278	1.02526	0.00175128	0.523968	1.33715	-2.30146	-1.15931	-0.892728	-0.791547	0.195865	CATEGORY_4
P0AG44	0.980556	1.1266	1.29891	0.503556	1.20071	-0.16467	0.763628	0.479271	-0.193601	-0.232955	-0.468185	-1.57368	-1.54631	-1.14	-1.03383	CATEGORY_1
P0AG48	0.595349	1.34363	0.653713	0.958689	0.822806	0.448098	0.556539	0.580193	0.294519	0.0566494	-1.44486	-0.643756	-1.4734	-1.83805	-0.910122	CATEGORY_1
P0AG51	0.916203	1.0386	1.12472	1.18076	0.652208	0.89398	0.226869	0.257816	0.118234	-0.08071	-1.42214	-1.20437	-1.31206	-1.2618	-1.12831	CATEGORY_1
P0AG55	0.92997	1.04229	1.52788	1.43091	1.17157	-0.282898	0.222525	-0.361698	0.0686812	-0.44294	-0.991589	-1.19817	-1.22325	-1.19721	-0.69607	CATEGORY_1
P0AG59	0.372614	0.993556	1.48372	0.806443	1.08008	1.10021	-0.0451181	0.0816223	-0.543927	-0.0486709	-0.0797153	-0.762113	-1.27626	-1.33447	-1.82797	CATEGORY_1
P0AG63	0.567748	-0.277461	1.53927	1.28221	1.00618	0.16639	0.735529	-1.15805	-0.199993	0.283479	0.228274	-1.88442	-1.4412	-0.926486	0.0785436	CATEGORY_1
P0AG67	1.20793	1.05163	1.65463	1.18969	1.18357	0.0366856	-0.130087	-0.596898	-0.253985	-0.450945	-0.651727	-1.34425	-1.16064	-1.14494	-0.590669	CATEGORY_1
P0AG71	1.33648	1.49698	1.1763	1.26105	1.25639	-0.414619	-0.456949	-0.638765	-0.344992	-0.710159	-0.644419	-0.154616	-0.978487	-1.42853	-0.755661	CATEGORY_1
P0AG76	-0.952562	0.0648092	0.0146493	0.861916	0.803745	0.790324	-1.93037	1.00413	1.04949	-1.74777	0.441	-1.14349	-0.051198	-0.0283716	0.823693	CATEGORY_3
P0AG78	-1.20264	-1.42464	-1.32051	-1.16759	-1.45479	1.01336	0.866364	0.676807	1.01555	0.858615	0.893217	0.343184	0.548764	0.0849309	0.269364	CATEGORY_5
P0AG80	0.439375	0.106713	0.215437	-0.165222	0.40885	1.17023	1.06084	1.15846	1.23078	0.551213	-1.05036	-1.60544	-0.934353	-1.27892	-1.3076	CATEGORY_4
P0AG82	1.48095	0.647726	1.26925	0.744877	0.895608	0.878201	-0.0093848	0.438443	-0.444163	-0.112544	-0.757907	-0.861814	-1.58775	-1.09628	-1.48522	CATEGORY_1
P0AG84	-1.45324	-0.991797	-1.38306	-1.24077	-1.35231	0.361303	0.25882	0.161201	0.361908	0.170919	1.07725	1.02091	0.910926	0.992075	1.10586	CATEGORY_6
P0AG86	0.72253	0.537268	0.0840787	0.635837	1.09871	0.924784	0.908207	0.309064	0.572427	0.701331	-1.48347	-1.71803	-0.747778	-1.38598	-1.15899	CATEGORY_4
P0AG90	1.41558	1.48096	1.22829	1.03758	1.03123	-0.168855	0.149921	-0.164899	-0.398572	-0.219104	-1.06619	-1.13218	-0.893789	-1.20802	-1.09196	CATEGORY_1
P0AG93	0.437713	1.74967	1.37565	1.08235	1.26949	-0.893854	0.394361	-0.287536	-0.745615	-0.307577	-0.106163	-0.676479	-1.16765	-1.44629	-0.678068	CATEGORY_1
P0AG99	1.18204	1.78498	1.49711	0.859467	0.558657	-0.368361	0.466272	-0.25048	-1.0007	-1.26922	-0.35997	-1.19024	-0.534957	-1.08677	-0.28783	CATEGORY_1
P0AGA2	0.656392	1.29189	1.37125	0.556376	0.779624	0.35678	0.746704	0.20175	0.20644	0.222506	-1.0506	-1.21389	-1.22463	-1.47371	-1.42687	CATEGORY_1
P0AGA6	0.891145	-1.5379	1.48822	-0.203871	0.297326	1.9113	-0.987767	0.948133	-0.071209	-0.452153	0.505349	-0.581774	-0.689655	-0.239717	-1.27742	CATEGORY_4
P0AGB0	1.3376	1.58379	0.741206	0.899363	1.29078	-0.840129	0.205375	-0.102605	-0.99295	-0.840604	0.0646662	-1.7327	-0.78515	-0.77543	-0.0532112	CATEGORY_2
P0AGB3	0.139527	0.0699271	0.737823	0.730592	0.216401	-0.769601	-0.70459	-2.36142	-1.26548	-1.00253	0.809065	0.895887	0.900284	0.690632	0.913482	CATEGORY_3
P0AGB6	1.25561	0.0925932	0.868034	1.08195	1.83977	-1.20987	0.163521	-0.413392	-0.51656	-1.97184	-0.249551	-0.842425	0.446341	-0.563913	0.0197315	CATEGORY_2
P0AGC3	0.835106	-0.901281	-2.23636	-0.759438	-1.42292	-0.314387	-0.110141	0.424633	0.499761	-0.327204	0.846305	1.34766	0.983936	0.785733	0.348599	CATEGORY_6
P0AGC7	-0.0062771	-1.62147	0.0318921	-0.608395	0.144267	-0.022432	0.815414	-1.53078	-0.27119	-0.208436	0.292387	0.33545	2.76557	-0.0593997	-0.0565955	CATEGORY_6
P0AGD1	0.0996319	-1.58111	0.532618	0.186628	-1.48805	0.69933	-0.475085	0.754181	0.376299	-2.16017	1.13451	1.17218	0.357327	0.208883	0.182827	CATEGORY_6
P0AGD3	0.273694	0.789989	0.867504	1.0657	1.10058	0.103999	0.487352	0.828815	0.768329	-0.0406551	-1.30445	-1.08302	-1.67168	-1.64787	-0.538288	CATEGORY_1
P0AGD7	1.01083	1.09143	0.392047	1.66788	1.06459	-0.344279	0.15087	0.559672	0.191812	0.108635	-1.17119	-0.882235	-1.47623	-1.39629	-0.967533	CATEGORY_1
P0AGE0	0.797301	0.890298	1.4047	0.195412	0.976082	0.972932	0.451183	0.137583	-0.634559	-0.18895	-0.709826	-1.53019	0.106884	-2.15143	-0.717422	CATEGORY_1
P0AGE4	-0.97234	-0.312707	-1.30732	-1.08114	-0.739956	-0.707147	-0.374625	-0.0974029	0.0288466	-0.779377	1.39418	1.2045	0.949078	1.20972	1.58568	CATEGORY_6
P0AGE6	-1.09092	-0.975654	-1.39542	-0.988679	-1.32961	-0.161777	0.0661399	0.26699	0.165616	-0.276332	1.39398	1.08473	0.66088	1.09643	1.48362	CATEGORY_6
P0AGE9	1.13206	1.20868	0.948351	1.15976	0.883691	0.710037	0.0962994	0.0937422	0.0785171	-0.223339	-1.41017	-1.44089	-1.32493	-1.01183	-0.899978	CATEGORY_1
P0AGF2	-1.30008	-1.04133	-1.57394	-0.890198	-1.07851	-0.162985	0.872209	1.24644	-0.0073906	-0.133773	0.423339	0.91844	1.57496	0.940995	0.211832	CATEGORY_6
P0AGF6	0.435028	0.670477	0.385572	0.767323	0.313733	0.903984	0.809059	1.05617	0.62881	0.619663	-1.80556	-1.46232	-1.21963	-0.873779	-1.22854	CATEGORY_4
P0AGG0	1.72206	0.658679	-0.465334	1.70208	0.0447087	-1.04198	-0.284508	-0.204822	-1.08214	0.0456096	0.614279	0.518472	-1.87984	-0.830536	0.483278	CATEGORY_2
P0AGG2	0.849762	-1.9949	-1.89349	-0.752167	-0.402967	0.968442	-0.243967	1.01682	0.917493	0.439319	-0.48121	0.497097	0.950112	0.579089	-0.449422	CATEGORY_5
P0AGG4	1.01168	0.980487	0.666178	0.809869	0.739965	0.601585	0.438282	0.400276	0.328224	0.489091	-0.839362	-1.50333	-1.95946	-1.36672	-0.79677	CATEGORY_1
P0AGG8	-0.880809	0.913856	0.661542	0.318602	1.61586	0.221508	-1.58322	-0.991403	-0.54816	-1.72595	1.26686	-0.348552	0.0524847	0.227325	0.800061	CATEGORY_3
P0AGH1	0.278052	-0.441022	-0.565388	-0.358917	-0.128532	1.15224	1.52982	0.707927	1.43095	0.878637	-0.430918	-0.14294	-1.71238	-0.498161	-1.69937	CATEGORY_4
P0AGI8	-0.773735	-0.582498	-0.918378	-1.5274	-1.64487	1.59493	-0.716721	0.601495	0.158053	-0.164655	1.25437	0.966999	0.428348	0.926724	0.397346	CATEGORY_6
P0AGJ2	-0.952303	0.10238	-0.203057	0.963845	0.639883	1.15585	0.842048	0.430659	1.57346	0.48701	-1.89081	-1.4761	-0.685045	-0.338553	-0.649264	CATEGORY_4
P0AGJ5	-0.905115	-0.913837	-2.1707	-0.206219	-0.537561	1.90968	0.689744	1.05486	0.809483	0.476274	0.408893	-0.873913	-0.302343	0.331566	0.22918	CATEGORY_5
P0AGJ7	0.417661	1.73676	0.107707	-0.917729	0.833474	0.597524	-0.491903	0.671746	0.101708	-1.40741	0.341905	0.291866	-2.42776	0.309709	-0.165261	CATEGORY_2
P0AGJ9	-0.951914	0.78788	-0.218263	0.721362	-0.1894	1.5814	0.612795	1.68991	-0.300788	0.867492	-1.04654	-0.385375	-1.7295	-0.828386	-0.610676	CATEGORY_4
P0AGK8	0.460618	1.20206	1.2992	0.532613	1.44988	0.143463	-0.283201	0.581401	0.382539	-0.0107229	-1.38606	-0.33434	-1.69366	-1.30565	-1.03814	CATEGORY_1
P0AGL2	0.954697	0.957641	0.957959	1.07281	0.853261	0.366245	0.38951	0.363314	0.368182	0.31695	-1.32288	-1.24706	-1.35389	-1.35042	-1.32632	CATEGORY_1
P0AGL5	1.10519	2.08693	0.977386	0.901572	0.553528	-0.832607	-0.162902	0.217	0.341349	-0.689435	-1.42371	-0.192252	-0.753715	-0.848359	-1.27998	CATEGORY_1
P0AGL7	-0.1477	2.45167	-0.0060166	1.58681	0.954536	-0.692925	0.0638723	-0.217169	-0.110214	-1.35742	-0.880514	-0.771742	-0.31656	-0.791252	0.234625	CATEGORY_2
P0AGM5	-0.03065	1.84291	0.977016	0.467054	0.928975	-0.118577	0.300073	-0.0121601	-0.385252	-0.370479	-0.0144474	0.872004	-0.774508	-1.70264	-1.97932	CATEGORY_1
P0AGM7	1.33354	-0.17644	1.66135	0.137005	1.01662	0.214154	0.797823	0.0747086	0.874878	-0.262107	-1.34651	-0.782739	-1.4664	-0.787585	-1.28829	CATEGORY_1
P0C018	0.574183	0.596259	2.10127	1.21128	1.26148	-0.0197649	0.0463749	-1.11059	-0.447754	-0.485916	-0.513753	-1.05807	-1.35204	-0.964735	0.161767	CATEGORY_1
P0C037	-0.525436	-0.284761	1.36486	2.47385	-0.607876	0.313552	0.348446	0.503173	0.0767892	0.198326	-0.983884	-0.380808	0.103833	-0.933714	-1.66635	CATEGORY_1
P0C054	1.29773	1.40871	1.31855	1.53767	1.18131	-0.899165	-0.555438	-0.624132	-0.749735	-1.05588	-0.531778	-0.615624	-0.632882	-0.587672	-0.491665	CATEGORY_2
P0C058	1.35329	1.47894	1.17162	1.14405	1.32128	-0.540374	-0.463123	-0.0475656	-0.237939	-0.459867	-0.788543	-0.82458	-1.13376	-1.33513	-0.638313	CATEGORY_1
P0C066	-0.126868	0.318621	-1.91103	-0.803507	-1.01595	0.0137199	0.308151	-0.835578	0.72157	0.605422	-1.05286	1.84715	0.842809	-0.180056	1.2684	CATEGORY_6
P0C077	1.49268	0.95718	-0.660234	0.261828	-0.177675	-0.0039959	1.54897	0.843719	-1.1358	-1.54752	-0.275933	0.369663	-0.437223	0.467586	-1.70325	CATEGORY_1
P0C079	-0.341153	0.855944	0.534319	1.15042	0.0531049	-0.205439	1.82265	0.463742	-0.302464	-0.207085	0.839316	-0.204467	-1.43471	-1.03877	-1.9854	CATEGORY_1
P0C093	-0.0071951	1.21317	0.426231	1.35943	-0.456696	-2.4553	0.336927	0.989335	0.902487	-0.943708	-0.555053	-0.261058	0.254049	0.190786	-0.993406	CATEGORY_2
P0C0K3	0.394601	1.28033	-0.823353	-1.28984	-0.306387	-0.377	-1.02202	0.719221	-0.430947	-2.0598	1.2778	0.991607	0.559279	0.786203	0.3003	CATEGORY_3
P0C0L2	-1.08388	-1.41345	-1.14108	-1.30345	-1.36585	0.686476	0.2514	0.216605	0.0281097	-0.009941	1.06001	1.18927	1.05781	1.07347	0.7545	CATEGORY_6
P0C0L7	-1.57021	-0.575209	-0.568293	-0.951728	-0.902409	1.37749	1.47853	0.657752	1.24349	1.22197	-0.0344587	-1.19769	0.261771	-0.179256	-0.261755	CATEGORY_5
P0C0L9	0.886513	-0.127408	0.242169	0.314643	1.733	0.671621	1.00818	-0.544558	0.408667	0.877044	-1.50734	-0.403444	-0.751541	-0.958891	-1.84866	CATEGORY_1
P0C0R7	0.816193	1.00177	1.69214	1.1215	0.583388	0.963344	-0.792492	0.651791	-0.971929	-1.09609	-1.24717	-0.401434	-0.623633	-1.16161	-0.535763	CATEGORY_1
P0C0S1	-1.77847	-1.33108	-1.34699	-1.12059	-1.0901	0.307798	0.707811	0.857868	0.750047	0.615225	0.470884	0.926695	0.849551	0.721249	0.460097	CATEGORY_6
P0C0T5	0.246982	-2.02131	-0.721597	-0.229455	-1.64768	-0.276186	0.298299	-0.0992301	0.189968	0.0950524	-0.152052	1.09492	0.197515	2.017	1.00778	CATEGORY_6
P0C0U4	-0.735376	1.0672	-0.347079	-0.308088	-0.0538735	-1.84093	-0.439378	1.87474	-0.383323	0.0498822	-1.13059	-0.423716	1.71394	0.516783	0.439815	CATEGORY_3
P0C0V0	-0.0973721	-2.06707	-1.11687	0.42123	-1.22468	0.645948	0.649623	-0.837756	-0.787254	0.122618	1.45881	0.14232	0.842885	0.763145	1.08441	CATEGORY_6
P0C8J6	-0.549043	-1.63518	-0.128081	1.39517	0.878278	-0.592307	-0.346453	-1.06566	-0.465194	-1.22473	-0.118248	0.123996	1.34539	0.809563	1.5725	CATEGORY_3
P0C8J8	-1.07962	1.6993	0.463065	0.581049	-0.839919	-0.278877	-1.72586	-0.691199	-0.230211	-0.924213	1.90483	0.630135	-0.064146	0.0988426	0.456814	CATEGORY_3
P0C8K0	1.08024	1.24147	0.790921	1.24831	0.64166	0.603728	-0.261113	0.620469	0.237514	-0.467956	-0.436456	-0.912616	-1.43678	-1.18652	-1.76287	CATEGORY_1
P0C960	-1.69058	1.05683	-1.04071	-0.270598	-0.290142	0.41852	2.37703	0.155198	0.723589	-0.723157	0.316461	-0.920685	0.430464	-0.822662	0.280447	CATEGORY_5
P0CB39	1.7105	1.81851	1.08625	0.572614	1.22059	-0.806648	-0.208326	-0.491431	-0.557993	-0.775678	-1.11887	-0.911216	-0.333344	-0.631	-0.573967	CATEGORY_2
P0CE48	0.601548	0.746998	1.65912	1.36243	0.883031	0.727927	0.319787	-0.446678	-0.123905	-0.198236	-0.92327	-1.41544	-1.58221	-1.07766	-0.533448	CATEGORY_1
P0CE53	-0.271938	1.29762	-1.35657	-1.21153	-0.272871	0.862589	-1.06389	1.80856	1.16855	-0.587291	0.456021	-0.287192	-0.537275	-0.845984	0.841204	CATEGORY_6
P0CF07	1.40421	1.34851	0.727792	0.818051	0.910217	-1.54249	-0.314511	-0.99038	-1.98251	-0.515198	0.243653	0.080843	-0.477604	0.454212	-0.164799	CATEGORY_2
P0CF68	-0.861589	1.22671	-0.636371	-0.0144883	-1.09211	-1.55324	0.387037	0.953669	0.176416	-0.727752	-0.665723	2.23973	0.439522	0.544412	-0.416229	CATEGORY_6
P0CF92	-0.76197	1.8646	0.895366	0.204372	1.26442	-0.417421	-0.248714	-0.59662	-0.987655	0.775035	-1.47701	0.582484	0.866269	-1.24046	-0.722688	CATEGORY_1
P0CG19	1.78987	0.978185	1.20613	1.37537	0.636133	-0.178529	0.33821	-0.670565	-0.582643	0.0870495	-1.08885	-0.978815	-1.2948	-0.904194	-0.712556	CATEGORY_1
P0CK95	0.998443	1.18872	1.16682	1.19893	0.94996	0.178989	0.0176287	0.151291	0.270495	0.0685498	-1.29808	-1.00337	-1.1708	-1.37444	-1.34313	CATEGORY_1
P0DMC5	-0.15408	1.52993	-1.32614	-0.379509	-1.40974	-0.0842754	-0.203676	-1.12666	-0.136129	0.294183	0.387708	0.40333	2.42462	-0.340669	0.121116	CATEGORY_3
P0DMC7	0.95733	-1.03755	-0.205911	-1.37193	0.155423	0.0148814	1.80192	-0.416182	0.258507	-0.581949	0.930515	0.341089	-1.22183	-1.16987	1.54556	CATEGORY_6
P0DP89	0.92104	1.04211	-0.0232462	0.363061	-0.334275	-0.570648	-0.507792	-0.830178	-0.152776	1.57376	0.249951	0.626671	-1.96982	1.15483	-1.54268	CATEGORY_1
P10100	-0.433688	0.592855	2.1301	1.76451	0.208852	0.581523	0.469494	-0.341166	-0.334517	-1.3335	-1.37879	-0.0522386	-0.389222	-0.890709	-0.593497	CATEGORY_1
P10121	-0.814857	1.38808	-0.714493	1.42943	-1.81611	0.253988	1.60058	0.223869	-0.360833	-1.1216	0.214827	0.223145	0.561756	-0.0284377	-1.03934	CATEGORY_3
P10346	-0.870502	-1.14766	-1.37966	-1.19302	-1.29606	0.129048	0.263067	0.00343725	-0.221757	0.0558642	1.35201	0.592835	1.21693	1.30433	1.19114	CATEGORY_6
P10371	-0.941494	-1.41198	-0.968989	1.43644	-0.795663	-0.31679	1.32717	0.9161	0.585888	0.88263	-0.12243	0.94709	-1.65498	0.0166087	0.100398	CATEGORY_5
P10378	-0.452834	-0.570665	-0.564417	-0.40044	-0.468018	-0.872394	-0.910351	-0.873776	-0.811439	-0.808975	1.27937	1.39706	1.45808	1.38221	1.2166	CATEGORY_3
P10384	1.12079	0.974193	1.45723	1.31336	1.18467	0.224142	-0.191516	-0.589528	0.0367034	-0.0226282	-1.19892	-1.19916	-1.10307	-0.972836	-1.03344	CATEGORY_1
P10408	0.273173	1.83829	1.41203	-0.157586	0.0555385	1.23431	-0.999438	0.022485	0.100552	-2.11004	-0.0700033	-0.88355	0.368853	-0.66321	-0.421404	CATEGORY_2
P10423	1.8012	1.06201	0.100076	0.678086	-0.437394	-0.949176	0.730636	-0.414801	0.125224	1.21736	-0.644949	0.597926	-1.54141	-1.23478	-1.09001	CATEGORY_1
P10441	-0.71922	1.0162	-0.966359	0.897444	0.0118784	-0.5782	0.18053	1.04219	-0.607986	-2.55241	-0.319428	0.702735	0.0249114	0.806437	1.06127	CATEGORY_3
P10442	-0.0957673	1.74143	0.808786	1.36941	1.71801	-0.0834637	-0.915031	-0.882501	-0.268668	-0.197094	-0.665578	-0.601798	0.27933	-1.5642	-0.642873	CATEGORY_1
P10443	1.1941	1.29831	1.40136	-0.457492	0.107094	0.517592	0.152423	-0.739392	0.242944	0.191686	-1.45669	-0.855543	1.00311	-0.784246	-1.81526	CATEGORY_1
P10903	-2.11178	0.348761	-0.459655	-1.67177	-1.28402	0.37287	-0.0018138	0.43571	0.486965	-0.0728157	0.513871	1.42755	0.151915	0.677204	1.18701	CATEGORY_6
P10907	-0.907805	0.928632	-2.04245	0.574691	0.371724	1.42198	0.510152	1.06614	-0.318996	0.191755	-0.89617	0.461561	-0.95971	0.823508	-1.22502	CATEGORY_4
P10908	0.545068	1.2016	-0.543051	-0.57097	-1.86083	1.03286	-0.448312	0.359473	0.241703	-1.16946	1.4304	0.406201	-0.505567	-1.25928	1.14016	CATEGORY_6
P11072	-0.812753	-0.243935	-1.04847	-1.09082	-0.867493	-0.591423	-0.197452	-0.393748	-0.227517	-0.942206	1.10734	1.45888	1.66507	1.43999	0.74453	CATEGORY_6
P11349	0.598611	0.297682	0.75876	0.22569	0.6977	1.12439	0.827305	0.860207	0.708351	0.540239	-1.4622	-1.59192	-1.16511	-1.20196	-1.21776	CATEGORY_4
P11446	-0.990823	-0.527422	-0.830786	-0.848579	-1.46053	-0.154166	1.06915	0.233618	-0.44528	0.405931	1.11762	1.79037	1.0796	-1.19298	0.754278	CATEGORY_6
P11447	-1.11564	-0.540945	-0.730707	-1.70594	-1.86342	0.865841	1.02811	0.258178	-0.178401	0.50246	0.447646	1.55649	0.643621	0.368386	0.464308	CATEGORY_6
P11454	-0.621779	-0.0372931	-0.510654	-0.943766	-0.745407	-0.554401	-0.787944	-1.04428	-0.648192	-0.691948	1.10489	1.41189	1.65172	1.45706	0.960098	CATEGORY_3
P11458	-1.42852	-0.0004234	-1.32475	-2.36311	-0.102891	0.213075	0.989722	1.16327	1.03119	-0.0783214	0.810269	0.299468	0.446617	-0.107874	0.452264	CATEGORY_5
P11553	1.46162	1.07861	0.5011	1.40205	0.926856	-0.85236	-0.537714	0.213624	-0.679188	-2.08902	-0.177469	-0.824192	0.638473	-0.365318	-0.697072	CATEGORY_2
P11557	0.136689	0.0769469	1.56614	0.996566	1.24199	0.803954	0.0668033	-1.27891	-0.540784	-0.608365	0.413952	-1.47194	-1.74525	-0.374568	0.716777	CATEGORY_2
P11868	1.18986	1.1274	0.815662	0.857672	0.436666	0.379056	0.966633	0.0929175	-0.0997094	0.115312	-1.40776	-0.783277	-1.06154	-2.1612	-0.467681	CATEGORY_1
P11875	1.32116	1.79957	1.30617	0.638828	1.09188	-0.127606	-0.40638	-0.144787	-0.168323	-0.663163	-1.08938	-1.48398	-0.777555	-0.327832	-0.968602	CATEGORY_1
P11880	0.216819	-0.509482	-0.524703	1.00348	1.96203	-0.298475	-0.410598	0.829188	-0.64855	1.31256	-1.24011	0.00547979	0.370975	-0.123858	-1.94475	CATEGORY_1
P12008	-1.97766	0.00483571	-1.1274	-0.592613	-1.5699	0.607047	0.32959	0.71412	-0.655371	-0.101053	0.549427	0.944405	0.559437	1.59834	0.716791	CATEGORY_6
P12281	-0.391624	-0.522316	-1.13456	-0.793526	-0.975969	-0.404912	-0.596736	-0.664915	-0.530812	-0.682451	1.30661	1.30745	1.47343	1.31371	1.29661	CATEGORY_6
P12282	-0.071376	0.858964	0.405513	2.03996	0.974022	0.0184508	0.357126	-0.928253	0.864435	0.582376	-0.612921	-1.70254	-1.03756	-0.991635	-0.756556	CATEGORY_1
P12295	-0.984001	-0.701168	-1.2323	-0.0940763	-0.660981	-0.887128	-0.807699	0.0990247	-0.266716	-0.604989	1.03758	2.1069	1.29627	1.00737	0.691916	CATEGORY_6
P12758	0.996326	0.327977	0.645246	0.731193	0.360732	-1.8645	-0.863277	-1.52999	-0.0139254	-1.82771	0.690404	0.49535	0.734807	0.67956	0.43781	CATEGORY_3
P12994	-1.08559	-0.889095	-1.4325	-1.18344	-1.53954	0.205758	0.537001	0.522128	-0.334165	0.223344	0.713982	1.15952	1.22638	1.34126	0.534954	CATEGORY_6
P12995	0.949254	1.92391	0.885416	0.976597	0.92178	0.111209	0.211729	-0.460993	0.256217	-0.806647	-1.20772	-0.999432	-0.241895	-1.00053	-1.51889	CATEGORY_1
P12996	1.0009	1.19422	1.34972	1.43366	1.40975	-0.245023	-0.282717	0.0516892	-0.704191	-0.255624	-1.14679	-0.830217	-1.16123	-0.855859	-0.9583	CATEGORY_1
P12998	1.18313	1.05773	0.739009	0.761335	1.77115	-0.63331	-1.24344	0.215378	0.017623	0.670015	-0.668087	-1.58668	-0.895472	-0.846259	-0.542123	CATEGORY_1
P13000	0.974418	1.26626	0.899175	1.42516	0.758799	-0.0333831	0.302221	0.390635	0.118149	-0.0640906	-1.09357	-0.934705	-1.75683	-1.32145	-0.930784	CATEGORY_1
P13001	1.31388	1.45302	-0.436714	1.03084	-0.636909	-1.39313	-0.67331	0.212399	0.278353	-2.23376	0.601511	0.179344	0.56453	-0.48397	0.223922	CATEGORY_2
P13009	0.266653	0.727587	0.445521	-1.42456	-0.678019	1.57706	0.896278	0.74729	1.0524	0.794135	-1.19154	-0.393076	-0.341897	-0.812367	-1.66546	CATEGORY_4
P13016	-1.60345	-0.0086856	-1.07111	-0.959036	-1.20448	0.438621	0.253997	1.39923	1.16193	1.12103	0.796655	-0.324729	0.561513	-1.24937	0.687894	CATEGORY_5
P13024	0.676472	1.0623	0.242444	0.165957	0.215752	0.474584	0.695758	0.682493	0.591564	1.42744	-1.36092	-0.76227	-1.56165	-0.729332	-1.82059	CATEGORY_4
P13029	0.520016	0.654683	0.808916	0.382921	0.682225	1.5313	0.316919	0.543187	0.330069	0.764533	-1.22572	-1.50892	-1.33864	-1.2372	-1.22429	CATEGORY_4
P13033	0.895104	1.48356	1.21238	1.4725	0.924061	-0.282735	-0.200279	-0.0774163	0.431645	-0.423503	-1.07097	-1.19431	-1.12652	-1.22636	-0.817161	CATEGORY_1
P13035	1.10054	1.1705	0.939788	0.641169	1.01797	0.516204	0.277409	0.307864	0.332779	0.183548	-1.15283	-1.50023	-1.29713	-1.37752	-1.16007	CATEGORY_1
P13036	1.03335	1.2571	1.01181	1.53074	1.45229	-0.70037	-0.918109	-1.28422	-0.953565	-0.967992	-0.787309	0.261158	-0.450988	-0.103505	-0.380395	CATEGORY_2
P13039	-0.276262	-0.550357	-0.532335	-0.505065	-0.440021	-0.800578	-0.812141	-0.978537	-1.11405	-0.662868	1.30119	1.50357	1.29567	1.35849	1.2133	CATEGORY_3
P13445	-1.30943	-1.14241	-1.524	-1.34913	-1.34636	0.419954	0.407096	0.618724	0.552061	0.236959	0.891223	0.874011	0.882196	0.862007	0.927107	CATEGORY_6
P13458	-0.513674	0.973956	0.0283157	-1.11174	-0.523344	0.77892	1.18538	0.0719771	1.20457	0.841024	-0.961687	0.734867	0.555707	-1.6402	-1.62407	CATEGORY_4
P13482	-1.04297	-1.24836	-1.26225	-0.734017	-1.69714	0.564239	0.548844	0.581279	0.614495	0.211374	0.412278	1.53577	1.54983	0.106997	-0.140366	CATEGORY_6
P13518	-0.453244	0.46064	1.12869	-0.0796669	-0.720198	0.794822	-0.104383	-1.05325	-0.794688	-1.70295	0.118944	1.15076	1.885	0.524242	-1.15473	CATEGORY_3
P13656	0.0924694	1.72427	0.211967	0.0999446	-0.374954	0.0741135	-1.15918	0.294742	0.274224	1.85526	-1.47539	0.764074	-0.664353	-1.63102	-0.0861788	CATEGORY_1
P13669	1.2337	0.790475	1.31955	1.4069	-0.314522	0.148851	1.09721	-0.741028	0.157988	0.388511	-1.12677	-0.975645	-1.05914	-1.03264	-1.29344	CATEGORY_1
P13857	0.411355	0.0384615	-0.505217	-0.240706	-1.703	1.0714	-0.139398	1.37258	0.76536	-1.63324	0.199298	1.25941	-1.24089	0.909296	-0.564703	CATEGORY_5
P14081	-1.47858	-1.22753	-1.25895	-1.03196	-1.09288	1.23036	0.289668	0.145901	0.812902	-0.180032	0.64033	0.859927	1.47663	0.901615	-0.0874078	CATEGORY_6
P14175	1.11462	0.791129	0.954335	1.01775	0.845367	0.306752	0.580678	0.277216	0.285126	0.405857	-1.3049	-1.37489	-1.10978	-1.3657	-1.42357	CATEGORY_1
P14176	-0.840021	1.45846	0.838295	0.51675	0.824533	0.537532	0.367636	0.547618	0.703281	0.839005	-1.47664	-0.553588	-0.973197	-1.02744	-1.76223	CATEGORY_4
P14294	0.577932	1.46971	0.888339	1.29507	0.346861	0.675478	0.186652	0.23587	0.17278	-0.291409	-1.43856	-1.69816	-0.895519	-1.58098	0.0559358	CATEGORY_1
P14375	0.515834	-1.9723	0.119932	0.202814	-1.86643	0.599804	-0.0932639	-0.557533	-0.343036	-0.793015	1.4585	0.157743	0.907428	0.321948	1.34157	CATEGORY_6
P14407	1.10738	0.710873	0.779203	1.3419	1.0136	0.51348	0.386039	0.225123	0.0602888	0.243682	-1.07116	-1.40083	-1.47994	-1.381	-1.04863	CATEGORY_1
P14900	0.36436	2.50025	0.172719	-1.54566	0.646812	-0.0744739	0.194642	0.559924	-0.133771	-1.38594	-0.300055	-0.103631	0.235117	-1.4839	0.35361	CATEGORY_2
P15005	0.664267	2.41914	1.06767	-0.636385	0.612415	0.224036	-1.05743	0.576015	-0.43138	-1.81316	-0.485607	0.0605159	-0.629744	-0.369055	-0.201308	CATEGORY_2
P15028	-1.20965	0.718053	0.722213	1.10883	0.63741	-1.49062	-0.806487	-0.703345	1.13362	1.28534	-0.129682	1.07104	-1.14831	-0.163636	-1.02478	CATEGORY_1
P15034	-1.02164	-1.04049	-1.23019	-1.1068	-0.591499	1.56254	1.0105	0.544708	0.472502	1.06268	1.41623	0.0829382	-1.25176	-0.166928	0.257217	CATEGORY_5
P15038	0.574864	-0.915691	-1.44781	-1.10695	0.652502	1.0172	0.285535	-0.433853	-0.489403	1.25608	1.61193	-0.50413	-0.546772	1.20848	-1.16199	CATEGORY_6
P15042	1.0035	1.15478	0.25492	1.01615	0.433574	0.395485	0.793576	0.663434	0.402506	0.230254	-0.94495	-0.969817	-2.07698	-1.24492	-1.11151	CATEGORY_1
P15043	0.268008	1.80111	1.13611	0.796622	0.6604	-0.419699	0.537341	-0.181773	0.433417	-0.415261	-1.08806	-1.5028	-1.49081	0.642864	-1.17747	CATEGORY_1
P15047	-0.374895	-0.209751	-0.603738	-0.33501	-0.347184	-1.07802	-1.08556	-0.667675	-0.794053	-1.07679	1.32288	1.31012	1.28422	1.34328	1.31217	CATEGORY_3
P15067	-1.68272	-0.608164	-1.43031	-0.848763	-1.0644	0.196523	-0.170644	-0.564191	0.585508	0.0789233	1.10567	1.36913	1.01869	1.00913	1.00561	CATEGORY_6
P15082	0.730981	0.201752	-1.65342	0.702394	-0.373021	1.20843	1.65814	-0.133124	-0.604708	-0.669908	0.774981	-1.50911	-0.358646	-0.989818	1.01508	CATEGORY_5
P15254	0.0222764	1.28588	1.21179	-1.08318	-0.0664462	1.12896	-0.0318903	-1.54842	0.44651	0.773611	-1.25949	0.160129	1.03392	-0.590779	-1.48287	CATEGORY_1
P15288	-1.18346	-1.00218	-1.64141	-0.427679	-1.49646	0.175087	-0.12007	0.493035	-0.0768876	-0.202391	1.23491	0.879625	0.938839	1.29581	1.13323	CATEGORY_6
P15373	-1.76074	-0.615186	-0.732218	-0.496924	-1.91052	0.709152	0.833893	0.582783	-0.124628	-0.458244	0.900825	0.928614	-0.0117635	0.67195	1.483	CATEGORY_6
P15639	-0.561951	-0.580202	-0.431223	-1.61274	-0.151737	2.34242	0.682494	0.438926	0.659209	-0.58354	1.48502	-0.602052	-0.710938	-0.673768	0.300088	CATEGORY_5
P15640	-0.820123	-0.904691	-1.48534	-1.03929	-1.47474	1.81255	0.885254	0.120597	0.731625	-0.285299	0.418049	0.259678	-0.0292787	0.423533	1.38747	CATEGORY_6
P15723	-1.38983	-1.2408	-0.328434	-2.48809	0.0460721	0.912577	0.0944806	0.750753	0.577673	0.189495	1.09773	0.618108	0.331334	-0.0398718	0.868797	CATEGORY_6
P15770	1.02456	0.584913	-0.235042	1.3312	0.644631	-0.245124	0.645473	1.34314	0.278112	0.373328	-1.46119	-0.166237	-1.35031	-1.22193	-1.54553	CATEGORY_1
P15877	-1.48137	-0.427081	-0.588379	-1.06795	-0.427338	1.60745	1.75968	0.834679	1.17669	0.88874	-0.656346	-0.157694	-0.116871	-0.550638	-0.793576	CATEGORY_5
P15977	-1.51719	0.720251	-0.306499	1.42388	0.593871	0.946016	-1.57478	-0.0759418	-0.283466	-1.62893	-0.419618	0.677711	1.28324	-0.303834	0.465297	CATEGORY_3
P16095	0.640223	1.25607	1.09893	1.25711	1.31313	0.292355	-0.0614611	0.228867	0.184258	-0.281688	-1.48057	-1.16191	-1.28701	-1.1574	-0.840897	CATEGORY_1
P16384	-0.524374	0.661898	-0.643483	0.664292	0.0568718	0.400349	2.0099	1.55092	0.707924	-1.21939	-0.558025	-1.22708	-0.323366	-1.37068	-0.185756	CATEGORY_4
P16431	0.073984	2.2454	0.521696	-0.66904	0.449976	-0.0804706	-1.61636	0.397815	1.22525	-1.45161	-0.0722683	-0.441696	-0.888793	-0.398107	0.70423	CATEGORY_2
P16456	-0.0510414	1.26935	0.648701	1.03029	0.415901	0.933799	0.463984	0.160192	0.556995	-1.94433	0.379408	-1.7316	-0.335166	-0.324289	-1.4722	CATEGORY_1
P16525	0.488146	-0.0322525	-2.39417	0.213021	-1.27872	-0.860935	0.373229	0.418215	0.469433	-1.21407	1.19042	0.275084	0.997166	0.367376	0.988064	CATEGORY_6
P16528	-0.0552024	1.85306	1.46328	1.28606	0.765961	-0.275076	0.775035	0.0699001	-0.643261	-1.03166	-1.4252	-0.514989	-0.835051	-0.745247	-0.687614	CATEGORY_1
P16659	0.846462	0.911635	1.20882	1.20305	1.65802	0.274654	0.392038	-0.638779	-0.0649016	-0.827806	-0.783102	-0.654115	-0.880021	-1.0472	-1.59875	CATEGORY_1
P16676	-1.44166	-0.31469	-1.92147	-0.974203	-1.68744	0.737089	0.589266	0.882097	0.931531	0.313886	0.569645	0.536016	0.59163	0.469119	0.719178	CATEGORY_6
P16681	-0.627809	-0.510504	-1.11847	-1.2943	-1.43021	-0.421811	0.0526762	-0.265102	-0.151789	-0.477554	1.11736	1.33277	1.40127	1.29364	1.09985	CATEGORY_6
P16700	-1.07537	-1.36479	-1.49502	-1.4403	-1.30386	0.318691	0.789416	0.765203	0.457712	0.388224	0.621108	1.07384	0.627437	0.935538	0.702165	CATEGORY_6
P16703	-1.12457	-0.743624	-1.66801	-1.00807	-1.83322	0.922866	0.59516	0.748325	0.5195	1.08215	-0.0087146	0.591266	0.996473	0.322266	0.608198	CATEGORY_5
P16869	-0.595049	-0.571182	-0.709929	-0.545588	-0.640869	-0.792607	-0.723695	-0.900704	-0.596594	-0.709982	1.20352	1.42766	1.39148	1.52771	1.23583	CATEGORY_3
P16926	1.35842	1.75446	0.855866	0.770235	1.31023	-0.761852	0.160804	0.103475	-0.117307	-1.2879	-0.99127	-0.410775	-0.721251	-1.12687	-0.896254	CATEGORY_1
P17109	0.65888	1.01319	0.759515	-0.179507	1.50301	-1.96066	-1.77171	-0.773962	-0.486857	-0.655458	0.739605	0.147315	0.590142	-0.249286	0.665782	CATEGORY_2
P17115	-0.188893	1.44651	-1.23451	-2.26359	-0.574801	-0.919656	0.718833	1.06337	1.00251	0.472568	0.240659	0.0474639	-0.711714	0.766269	0.134967	CATEGORY_6
P17117	-0.46544	0.402626	0.364817	0.459288	-0.755537	0.395344	1.0009	0.261728	2.0488	0.512194	0.701402	-0.78073	-1.70923	-1.33941	-1.09675	CATEGORY_4
P17169	0.857994	-0.270255	-0.691334	1.31473	-0.275302	1.15156	0.303776	0.143029	0.827968	0.940665	-0.520774	-2.36188	-1.39802	-0.228976	0.206823	CATEGORY_4
P17315	-0.234584	-0.0235069	-0.135848	-0.0531221	-0.0916953	-1.11737	-1.16026	-1.22266	-1.21038	-0.881628	1.16452	1.39094	1.2695	1.25644	1.04966	CATEGORY_3
P17443	-0.0169428	2.48875	0.8301	1.0679	0.807106	-1.27723	-0.289689	0.00178942	-0.239258	-1.29971	-0.330141	0.131845	-1.09495	-0.731869	-0.0476916	CATEGORY_2
P17802	1.01102	1.83606	0.452695	1.44492	0.845547	-0.512207	0.594911	-0.263667	-0.270202	-1.56358	-0.78969	-0.980288	-1.01161	-0.88294	0.0890227	CATEGORY_1
P17846	-1.1976	-1.1416	-1.5692	-1.44995	-1.13371	1.18867	0.950319	0.895164	0.805568	0.955815	0.296058	0.0610995	0.605227	0.419201	0.314933	CATEGORY_5
P17854	-1.46573	-1.35578	-1.29246	-1.27079	-1.25275	0.977926	0.858091	0.976998	0.938676	0.88375	0.309378	0.423944	0.268516	0.470925	0.529295	CATEGORY_5
P17888	-0.690761	1.2737	-0.662081	-0.906508	-1.22988	0.205208	0.181858	0.118127	2.30769	-0.768456	0.982199	0.865117	-0.0960712	-0.51446	-1.06569	CATEGORY_5
P17952	0.620589	1.87494	1.33671	0.645987	1.45287	-0.819061	-1.15897	-0.231809	-1.25274	-1.25884	-0.216463	-0.586905	-0.318518	-0.225679	0.137883	CATEGORY_2
P17993	-1.14943	0.419082	-1.36102	-0.804491	-0.205997	-1.82796	0.00376031	0.64192	0.353234	-0.477439	0.283402	2.00185	0.784292	1.02712	0.311668	CATEGORY_6
P17994	0.53928	0.344362	0.867779	1.37091	1.27294	1.16649	-0.0480493	0.427047	-0.271251	0.221541	-0.488852	-1.38059	-1.04292	-1.50912	-1.46956	CATEGORY_1
P18133	0.738581	1.58664	0.85958	0.898876	1.25753	-0.134979	-0.501226	0.694933	0.110297	0.3215	-1.29647	-0.909518	-1.08562	-1.38878	-1.15134	CATEGORY_1
P18196	0.975022	1.34419	1.06892	0.331124	0.28346	-0.392804	1.29937	0.520024	0.817813	-0.474466	-1.11914	-1.35148	-0.760189	-1.35914	-1.18271	CATEGORY_1
P18335	-1.83931	-1.55872	-0.897761	-1.0462	-1.21126	0.904907	0.689735	0.577101	0.362703	0.303413	0.419109	1.01772	0.767013	0.641088	0.870461	CATEGORY_6
P18390	0.84443	-0.144549	0.783912	1.56356	0.0653832	0.998272	1.21815	0.178466	0.522369	-0.0753614	-1.39764	-1.41052	-0.722578	-1.27888	-1.14502	CATEGORY_1
P18392	1.46137	0.86023	-0.328328	-1.47171	0.964401	1.00621	-0.140244	0.121005	0.947791	-0.20299	-1.83466	0.586259	-0.130254	-1.42777	-0.4113	CATEGORY_1
P18775	0.971316	0.858743	0.615148	0.86568	0.893075	0.52375	0.40591	0.525479	0.425684	0.583886	-1.44836	-1.16666	-1.71922	-1.2595	-1.07493	CATEGORY_1
P18776	1.2165	0.957112	0.406666	0.910807	0.866664	0.462995	0.111573	0.622348	0.301583	0.441839	-1.0295	-1.98926	-0.608458	-1.29243	-1.37844	CATEGORY_1
P18811	0.279945	1.49992	0.594218	1.00256	-1.00916	0.773333	0.455793	-1.16223	-0.24343	0.564876	-1.74829	-0.680929	1.15646	-1.37518	-0.107881	CATEGORY_1
P18843	-1.29022	-1.08922	-1.36467	-0.835818	-1.22823	0.630815	0.302359	-0.143256	0.20447	-0.527351	1.07075	1.0899	0.599619	0.954745	1.62611	CATEGORY_6
P18956	0.153502	-1.5262	-1.40641	-1.3586	-1.67373	0.343756	1.00385	-0.327396	0.467238	0.505149	0.882161	0.266941	1.09393	0.905552	0.670267	CATEGORY_6
P19319	0.0952439	-2.42024	-0.858486	-0.627132	-0.228107	1.04611	-0.122114	-0.796623	0.458047	1.57842	1.22611	-0.446219	-0.0549172	0.310993	0.838917	CATEGORY_6
P19323	-0.407864	-0.0998557	-1.40293	-0.347755	-1.00608	1.34667	1.3872	0.859768	0.496768	1.37125	-1.78229	0.139539	-0.834482	0.445455	-0.165389	CATEGORY_5
P19624	0.97513	-0.15637	-0.764977	-0.759997	-0.547577	-1.31091	-1.25204	0.270379	2.51072	-0.677363	0.631964	0.743894	-0.0064563	0.634662	-0.291068	CATEGORY_3
P19636	-0.0799964	-2.16935	-0.430272	-0.288254	-0.91547	0.48637	0.185024	0.969925	1.26684	-0.241249	0.528239	2.05997	-0.153405	-0.513486	-0.704879	CATEGORY_5
P19926	1.22237	1.50424	1.22345	1.25576	1.12885	-0.254885	-0.453114	-0.0971345	-0.248137	-1.28816	-0.4151	-1.41885	-1.02313	-0.659384	-0.476776	CATEGORY_1
P19930	-2.431	0.0502785	0.593054	0.410389	0.621536	0.346727	0.285668	0.923608	-0.0336201	0.288579	-0.878021	1.25767	0.32273	0.131306	-1.8889	CATEGORY_5
P19931	-0.767632	0.0652328	-0.802407	0.0562758	-0.327052	-0.650939	-0.58352	-0.875712	-0.40085	-1.8372	1.00887	1.41828	1.22533	1.21375	1.25758	CATEGORY_3
P19932	-0.514241	-0.82292	-1.16377	0.242279	-1.37128	-0.614786	0.182041	-0.432779	-0.374642	-0.746443	0.662677	0.121491	1.98776	1.32751	1.5171	CATEGORY_6
P19934	0.653344	0.581176	1.71876	1.47055	-0.762426	0.94471	-1.3257	0.0819317	-0.555595	-1.54998	-0.182392	-0.17507	0.324196	-1.40301	0.179495	CATEGORY_2
P20083	0.133549	1.10252	1.03665	0.329943	1.10151	0.632444	0.733868	0.39826	0.863519	0.121811	-1.30066	-1.43411	-1.496	-0.947067	-1.27624	CATEGORY_1
P20099	-0.937024	-1.58474	-0.686594	-1.0721	-1.34036	1.00113	0.319338	-0.642922	0.357476	-0.105579	0.749555	0.931118	0.943092	0.298615	1.76899	CATEGORY_6
P20605	-1.46969	-1.06566	-1.18185	-1.25091	-1.04424	0.478129	-0.366052	0.277747	0.755768	-0.263135	0.896573	0.653629	0.977703	1.30596	1.29603	CATEGORY_6
P20966	0.573489	0.821452	0.629464	0.551187	0.448085	0.969013	0.921284	0.799127	0.562683	0.449237	-1.16845	-1.59512	-1.26429	-1.4	-1.29717	CATEGORY_4
P21151	1.19978	0.722034	0.897302	1.56053	0.802479	0.516289	-0.419024	-0.540205	-0.391498	0.558139	-0.634191	-0.126421	-1.31705	-2.04812	-0.780048	CATEGORY_1
P21156	-1.73747	-1.30832	-0.799938	-1.43394	-1.03699	1.08792	0.856397	1.11965	0.986573	0.472896	0.520709	0.673451	0.597253	-0.155778	0.157592	CATEGORY_5
P21165	0.200451	0.307767	-1.59753	-1.4173	-1.5487	0.639786	0.549178	1.64463	1.42281	0.357471	-0.636513	-0.677625	-0.168865	0.368036	0.556411	CATEGORY_5
P21169	1.78296	1.24078	1.22078	1.33786	0.277777	-0.0299112	0.160596	-0.0596911	-0.536687	-0.422314	-1.19535	-0.590517	-0.896371	-0.809822	-1.48009	CATEGORY_1
P21170	-0.065549	1.38913	0.519824	0.400566	0.542826	0.699534	0.571818	0.250976	1.00633	0.636567	-0.838083	-0.25816	-1.4455	-1.27506	-2.13522	CATEGORY_1
P21177	1.66139	0.625876	1.3013	1.07887	0.703897	0.115676	0.0818293	0.311506	-0.323751	-0.149757	-1.23167	-1.64648	-1.59038	-0.305649	-0.632663	CATEGORY_1
P21179	-1.39113	-1.43275	-1.16873	-1.44124	-1.17867	1.26532	1.03203	0.773543	0.704113	0.680691	0.557614	0.385998	0.464525	0.368851	0.379838	CATEGORY_5
P21189	-1.24655	-1.82292	-1.32846	1.15331	-0.560619	-0.0682228	0.284117	-0.856081	0.166271	0.958639	1.48772	0.0396521	0.709139	-0.0252974	1.10931	CATEGORY_6
P21338	-1.2122	-0.734837	-1.64275	-0.456936	-0.1713	0.524029	0.912906	2.00731	0.628599	-0.281053	0.624744	1.29467	-0.165705	-1.14715	-0.180332	CATEGORY_5
P21362	-1.42652	-1.34713	-1.07681	-1.30287	-1.28554	0.297614	0.373637	0.641205	0.00575512	0.18582	0.743086	0.944122	1.06479	1.03208	1.15076	CATEGORY_6
P21363	-1.0656	-1.04663	-1.78349	-1.34777	-0.687085	-0.017084	0.286017	0.3257	0.516638	-0.2124	1.35431	0.821964	1.52953	0.474273	0.851631	CATEGORY_6
P21367	-1.39234	-1.11225	-1.39841	-1.16732	-1.31073	0.102971	0.184134	0.410363	0.402827	0.101608	0.932054	1.18957	1.03426	1.04529	0.977982	CATEGORY_6
P21369	-1.35367	1.4093	0.0595011	-0.681191	-0.840786	-0.825829	0.734795	0.858994	1.1695	-1.70846	0.34661	0.341813	-0.859398	0.0128064	1.336	CATEGORY_6
P21499	-0.541095	0.118329	0.0768646	-0.267154	-0.630099	0.94538	1.11206	1.6392	1.70609	0.262098	-0.559452	-0.840473	-1.63576	-1.31206	-0.073923	CATEGORY_4
P21507	1.23062	0.855331	0.495898	0.792423	1.20776	-0.556259	-0.88502	0.294567	0.120553	-2.16031	0.167387	0.88593	-0.119178	-1.06568	-1.26402	CATEGORY_2
P21513	-0.810123	-1.02734	0.090874	-0.618753	-0.468889	1.91809	1.57473	0.66317	1.43525	0.668694	-0.771246	-1.03607	-0.515224	-0.430451	-0.672721	CATEGORY_5
P21515	-0.116996	-0.978238	0.217396	0.358965	-2.18425	-0.945519	1.44781	-0.298695	-0.302573	0.704765	0.18838	0.469621	0.0468908	1.95856	-0.566123	CATEGORY_6
P21517	-0.939689	-0.843804	-0.407318	-1.1131	-1.8813	0.871428	-0.242443	0.0455677	-0.0036397	-0.0101489	0.98126	2.02589	-0.163776	1.09891	0.582169	CATEGORY_6
P21599	-0.584065	0.14024	-1.28039	-0.524972	-0.402366	1.09075	-0.823997	0.269294	-0.705164	-1.35889	-0.349147	1.1196	2.25448	0.85354	0.301091	CATEGORY_6
P21645	-0.387741	1.51103	-0.952796	-1.06685	-1.29093	0.473951	0.543746	-1.37694	0.00812096	-1.39395	1.13035	0.487448	0.509717	1.1154	0.689445	CATEGORY_3
P21693	0.816166	2.40826	-0.868823	1.06209	1.02326	-0.324986	0.0467631	0.591658	-0.898059	-0.949391	-0.576279	-0.982181	-0.825441	-0.663762	0.140729	CATEGORY_1
P21829	1.97781	0.734528	-0.73082	1.96989	0.343154	-0.568701	-0.710593	0.460363	-0.163692	0.217474	-0.579943	0.115338	-1.52513	-0.626549	-0.913134	CATEGORY_2
P21865	-0.15314	1.83749	-1.20666	-1.42495	-0.662829	0.0773148	0.568982	0.887757	0.0667655	0.30812	-0.148703	1.28763	0.955098	-1.22699	-1.16589	CATEGORY_5
P21866	-0.669192	-1.67386	0.598457	-0.192731	0.597132	0.416592	0.185437	-0.522584	-1.72993	0.0775865	1.48982	1.57981	0.757891	0.179564	-1.09399	CATEGORY_3
P21888	-0.769751	-1.21416	-0.897369	-0.584174	-0.60117	1.23697	1.16761	1.09668	1.93983	0.441141	-1.25297	-0.565816	-0.565558	0.281042	0.287711	CATEGORY_5
P21889	0.791622	2.08585	0.616539	1.14827	0.679269	0.256676	-0.0499944	0.535672	-0.155158	-0.608744	-1.61138	-0.641616	-1.03033	-0.940408	-1.07627	CATEGORY_1
P21893	-1.24345	1.39765	-0.106859	-0.820551	-1.19834	1.12629	1.17878	-0.278498	1.63082	-0.213673	-1.09547	-0.406659	0.947173	-0.816107	-0.1011	CATEGORY_5
P22106	-0.94298	-0.931136	-0.871043	-0.49401	-0.986986	-0.315204	-0.510553	-0.82171	-0.183113	-0.546466	1.21555	1.67225	1.11174	1.29871	1.30496	CATEGORY_6
P22186	-0.311398	0.563204	-0.110294	-0.954178	-0.332523	-1.08399	-1.56553	-0.999946	0.273068	-1.06203	1.11929	1.3687	0.588515	1.02006	1.48706	CATEGORY_3
P22188	-0.998261	1.80171	-0.162603	1.31398	-0.0412828	-0.759279	-1.25992	1.56517	0.950558	-0.425702	-0.810562	-0.189555	-1.08668	-0.409838	0.512253	CATEGORY_2
P22255	-1.18983	-0.860735	-1.79324	-0.668483	-1.54616	0.184159	0.670566	0.974434	0.064165	-0.0478878	1.03634	1.15588	0.0805705	0.808951	1.13128	CATEGORY_6
P22256	-1.14937	-0.79779	-1.3863	-0.995691	-1.34482	-0.152191	0.19155	0.249227	-0.0798529	-0.245157	0.749537	1.4884	1.52913	1.22528	0.718056	CATEGORY_6
P22259	1.08233	1.10505	0.803025	0.674396	1.02142	0.592065	0.179686	0.352305	0.511115	0.170997	-1.46894	-1.26873	-1.36045	-1.49922	-0.895035	CATEGORY_1
P22333	0.657294	1.29452	1.34697	1.40443	1.45997	-1.50348	-0.548504	-0.6318	-1.1704	-1.12363	-0.183496	-0.0029665	-0.391802	-0.372814	-0.23427	CATEGORY_2
P22523	0.980167	0.205614	0.495797	-0.94838	0.165532	1.53666	0.50863	-0.285609	0.782377	1.31143	-1.06779	-1.26294	0.302661	-1.00608	-1.71807	CATEGORY_4
P22524	-0.570187	0.0668719	-0.418257	1.68319	0.798303	-0.541775	1.36052	0.934785	0.587822	-0.71948	-2.31952	0.040414	0.0481089	-0.867441	-0.0833647	CATEGORY_1
P22525	-1.108	-1.31584	-1.93256	-0.859721	-1.27706	0.437037	0.807549	0.547719	0.693843	0.269845	0.186801	0.877133	0.954283	1.01175	0.70723	CATEGORY_6
P22564	0.961617	1.36537	0.999158	1.2884	1.06644	-0.0779647	0.0534666	0.388562	0.0427061	-0.173646	-1.45934	-0.866121	-1.11563	-1.38006	-1.09295	CATEGORY_1
P22634	0.33676	0.880607	0.13292	2.19214	0.101729	0.485515	0.328482	0.00188088	0.118651	-0.686864	-0.118188	-1.48353	-1.14415	-1.85118	0.705225	CATEGORY_1
P22731	1.21966	2.23845	0.898956	-0.328309	0.882714	0.207992	-0.764825	-0.678412	0.498834	-1.30115	0.255827	-0.388029	-0.755877	-1.08579	-0.900043	CATEGORY_2
P22939	0.954743	2.67774	0.911968	0.920046	-0.184549	-0.200591	-0.391827	-0.436271	0.160666	-1.07314	-0.239408	-0.719149	-0.465779	-0.856156	-1.05829	CATEGORY_2
P23003	1.30367	1.03794	1.14728	1.57856	0.820922	-0.112092	0.0732836	0.0536883	-0.384031	0.0508011	-1.15061	-1.08112	-0.630432	-1.27096	-1.4369	CATEGORY_1
P23256	0.143142	0.158541	-2.3688	-0.951684	-0.90877	0.287351	-0.112036	-0.471693	0.656017	-0.811763	1.48224	0.517831	1.54673	0.427301	0.405593	CATEGORY_6
P23305	0.971841	2.05747	1.14788	-0.0319866	0.413598	0.613561	-0.288325	0.545921	-0.742283	-1.16792	-1.11654	-0.0233778	0.15017	-1.57303	-0.95697	CATEGORY_1
P23331	0.151424	0.460191	-0.745428	-0.601328	-1.2623	0.0477878	-0.763308	-1.40687	-1.09322	-0.325771	0.838993	1.9786	1.02516	1.22297	0.473087	CATEGORY_3
P23367	-0.707038	-0.688399	-0.987197	-0.791925	-2.0239	0.4321	0.609298	1.1353	0.46276	-0.56124	0.971054	1.33176	1.05101	-0.859723	0.626128	CATEGORY_6
P23485	-0.56962	-1.37315	-0.238239	-0.144356	-0.0718607	-1.07641	-0.547553	-1.55363	-0.464676	0.0101785	0.809488	1.00332	1.50691	1.4422	1.2674	CATEGORY_3
P23522	1.49037	1.02177	1.23948	0.900999	1.46746	0.0442908	-0.198366	0.0336556	-0.565784	-0.155278	-1.47674	-1.03356	-0.814069	-0.864563	-1.08967	CATEGORY_1
P23524	-0.516607	1.23313	0.65753	-0.276228	0.569674	1.10938	0.64117	0.0624849	1.04776	1.06108	-0.766588	-0.34982	-1.25184	-1.76044	-1.46069	CATEGORY_4
P23538	1.41992	1.97643	0.872588	1.21903	0.954305	-0.680373	0.0615561	-0.591025	-0.756888	-0.49757	-0.83377	-0.930791	-0.817795	-0.89621	-0.499412	CATEGORY_1
P23721	-1.58454	-0.938418	-1.24995	-0.926708	-1.2463	0.216363	0.338783	0.319484	-0.0503508	-0.404283	0.957626	1.28953	0.927421	1.18168	1.16966	CATEGORY_6
P23827	0.639663	-0.0327132	1.03867	2.09666	-1.46052	-0.463195	-0.471842	0.967268	-0.577511	-0.270608	-1.02167	-0.247659	-1.42859	0.230475	1.00158	CATEGORY_2
P23830	0.761629	2.27315	1.13202	0.71375	-0.0603955	-0.686092	-1.04438	-0.0446548	-0.611173	-1.95412	-0.230345	-0.649117	0.398822	-0.185506	0.186409	CATEGORY_2
P23836	-1.38141	-1.70859	-1.63434	-0.89076	-0.938061	0.490007	0.648583	0.821055	0.502141	0.724227	0.935721	0.478261	0.178312	0.938759	0.83609	CATEGORY_6
P23837	1.93707	-0.746508	0.247378	0.569377	-0.448377	1.00874	-0.0619587	0.879142	-1.22294	0.913562	0.193362	-1.31183	0.483459	-1.28962	-1.15085	CATEGORY_1
P23839	-0.38169	0.334986	-1.9694	-0.785521	-1.56674	0.880569	0.661032	0.487315	-0.371179	-0.0840485	-0.494881	2.11154	0.424066	0.498587	0.255362	CATEGORY_6
P23843	-1.05237	-0.883099	-1.18977	-1.28632	-1.33945	-0.0732819	-0.0058437	0.313636	0.194934	-0.485006	1.01402	1.18819	1.10947	1.4574	1.03749	CATEGORY_6
P23845	-1.44684	-1.29111	-1.27396	-1.19127	-1.50944	0.936148	0.885464	0.938749	0.799376	0.685223	0.417154	0.55845	0.633069	0.347547	0.511428	CATEGORY_5
P23847	-1.28685	-1.08362	-1.40216	-1.15827	-1.37315	0.495735	0.0684303	0.285057	0.342662	-0.128909	0.989013	0.977205	1.10184	1.04923	1.12379	CATEGORY_6
P23857	0.808546	0.943264	1.91713	0.607651	1.72659	-0.0973995	-0.105766	-0.559761	-0.120794	-0.327379	-0.83715	-1.50596	-0.778167	-0.785809	-0.884993	CATEGORY_1
P23862	1.16622	0.610846	-0.964412	0.692108	0.112392	0.654233	1.02689	0.95359	-1.45564	1.18398	0.228068	-1.14548	-1.27065	-0.478983	-1.31317	CATEGORY_4
P23865	1.71057	0.62946	1.09955	0.829645	1.51509	0.634349	-0.148311	-0.777247	-0.401439	-0.380302	-0.791608	-0.734123	-0.428841	-1.40226	-1.35455	CATEGORY_1
P23869	0.806134	1.02587	-1.10708	-1.283	0.108313	1.38382	0.83947	1.09032	1.40902	-0.32188	-0.465085	-0.59126	-0.902915	-1.27176	-0.719974	CATEGORY_4
P23871	-0.962698	1.53517	-1.50709	-0.379918	-1.42282	-0.8209	0.224364	-0.25473	0.719503	-0.225433	1.02769	1.44752	-0.41699	-0.20863	1.24496	CATEGORY_6
P23872	1.35841	1.58837	1.002	0.0371404	1.29617	0.0286525	-1.32527	0.128123	-0.0922391	0.0387356	-0.634845	-0.359	-0.746568	-0.328252	-1.99142	CATEGORY_1
P23873	0.150233	-0.445555	-0.886829	-0.891638	-0.665114	-0.615639	0.753286	-0.0671046	-0.674665	-0.661065	2.27127	0.466518	-0.183161	-0.588962	2.03842	CATEGORY_6
P23874	-1.02718	0.66985	-0.549439	-2.25988	-0.670213	0.815067	0.836092	-0.378485	0.146881	0.769185	1.43961	-0.388439	1.30255	0.0650886	-0.770688	CATEGORY_6
P23878	0.285409	0.83213	-0.0154216	1.22498	-0.0219221	-1.2	-1.46417	-0.595509	-1.29623	-1.28905	0.926609	1.78466	-0.0622019	0.458405	0.432309	CATEGORY_3
P23882	0.406768	-1.26946	-0.887318	-0.253551	-2.12572	-0.368063	0.384159	1.47259	-0.399923	-0.181327	0.104136	1.50187	1.19767	0.667352	-0.249179	CATEGORY_6
P23883	-0.364918	-1.22492	-0.68399	-1.5975	-1.52393	1.19338	1.6514	0.696217	1.01768	1.07201	0.15822	-0.182828	0.223251	-0.196782	-0.237293	CATEGORY_5
P23886	-0.0341252	1.17525	0.466173	-1.75886	-0.105644	-0.741729	-0.156083	-0.963667	1.55511	-1.20704	1.08604	-0.907683	0.690722	1.16849	-0.266953	CATEGORY_3
P23890	-1.14917	-0.33855	-1.49497	-0.142463	-1.36602	-0.24603	0.560486	-0.811736	0.358583	0.258555	0.4066	1.69069	1.80788	0.870925	-0.404776	CATEGORY_6
P23893	-0.0326648	0.600554	-0.525484	-0.52304	-0.936894	1.03072	2.04268	1.04538	0.791561	0.599851	-1.4442	-1.20707	-0.09751	-1.14173	-0.202169	CATEGORY_4
P23894	-0.429576	1.42134	1.55835	-1.57484	0.619888	0.807697	0.713452	1.18839	-0.102323	-1.22399	-0.391612	-0.149411	-0.422142	-1.14119	-0.874037	CATEGORY_1
P23898	-0.347477	-1.16259	-1.76831	-1.44713	-0.254541	0.861365	0.244894	0.249464	1.70451	1.6904	-0.0654395	0.737485	-0.144868	-0.123655	-0.174102	CATEGORY_5
P23908	-1.49156	-0.929025	-1.39796	-0.805758	-1.04619	0.166939	-0.325444	0.670572	-0.0544012	-0.348976	0.804604	1.46805	1.34784	1.00488	0.936428	CATEGORY_6
P23909	1.20662	1.50128	-0.0362047	-0.087792	0.897196	-0.131222	0.560769	-0.632829	0.0512074	0.456365	-2.03112	-0.316368	0.872975	-0.493795	-1.81708	CATEGORY_1
P23917	-0.9275	0.766985	-0.881498	1.43436	0.0705077	1.19705	0.191575	0.104714	1.74633	-0.630964	-0.321983	0.0935411	-0.387645	-2.09559	-0.359881	CATEGORY_4
P23930	-0.0607328	1.63042	1.14371	-0.887767	0.311269	0.306417	0.414776	0.344509	0.256057	-0.0220006	-1.20182	0.634638	0.686149	-1.94385	-1.61177	CATEGORY_1
P24171	-1.0117	-0.262	-0.96899	-1.25799	-1.68993	0.113193	0.288059	-0.1653	-0.0444297	-0.589113	0.709837	1.70146	1.4977	0.782539	0.896671	CATEGORY_6
P24173	1.34889	0.579386	1.93386	0.950686	0.594556	0.384857	-0.345651	0.407622	0.217834	-1.20509	-1.25399	-0.8293	-0.710196	-1.03902	-1.03445	CATEGORY_1
P24178	0.352831	0.937332	0.862069	0.309462	1.4911	0.0447375	1.00244	0.319959	0.544205	0.213436	-1.63195	-1.51995	-0.390979	-0.998125	-1.53657	CATEGORY_1
P24182	1.26351	1.46343	1.03843	0.732197	1.05248	0.371209	0.491756	-0.453806	-0.0977812	-0.180282	-1.06776	-1.20103	-1.50059	-1.3097	-0.602065	CATEGORY_1
P24183	0.796343	0.363045	1.13892	0.271843	0.45169	-0.422966	-0.0654183	0.690479	0.0866415	1.96307	-1.58004	-0.750487	-0.682737	-1.85729	-0.403095	CATEGORY_1
P24186	-1.37948	-0.919971	-2.09095	-0.748141	0.896976	0.809813	0.519082	-0.58989	0.726002	-0.0886903	0.424513	0.728552	-0.218086	1.70156	0.228708	CATEGORY_6
P24188	0.890679	1.11859	0.965461	1.01153	1.06967	0.177278	0.305126	0.41394	0.323957	0.169176	-1.12952	-1.19207	-1.57548	-1.25809	-1.29024	CATEGORY_1
P24192	-0.839702	0.419697	-0.917169	0.134276	-0.631291	1.22238	1.24054	1.48699	1.1186	0.878142	-1.41457	0.0431923	-0.744076	-1.1464	-0.850611	CATEGORY_4
P24193	0.0686534	0.37418	-0.18525	0.467928	0.281343	0.837026	0.645242	1.44468	1.4989	0.389441	-1.80826	-1.50547	-0.431483	-1.18199	-0.894938	CATEGORY_4
P24202	0.84175	-1.25456	0.301709	1.32862	-1.0102	1.23231	1.57476	0.744006	0.217671	-0.260071	-0.837899	-1.14506	-0.919919	-1.10788	0.294758	CATEGORY_4
P24203	-0.334566	2.12361	-0.387563	0.0457626	0.193432	-0.49136	-1.06598	-0.20429	-0.695999	-1.39942	0.104283	1.95926	-0.912317	0.336138	0.729009	CATEGORY_3
P24205	-0.870536	-0.85708	-1.6178	-0.215881	0.493979	0.529325	0.173973	-1.7942	-0.852141	0.94095	1.11665	0.641116	-0.0387055	1.03912	1.31123	CATEGORY_6
P24207	0.119287	1.30503	-0.393551	1.43093	0.412892	-0.915855	-0.0019951	-2.28961	-0.0661787	0.863026	-0.762853	-0.794428	-0.624377	0.833148	0.884535	CATEGORY_2
P24215	0.984287	1.56582	1.34641	1.26291	1.20543	-0.101487	-0.418635	-0.0875427	-0.0707333	-0.799528	-1.10176	-0.846467	-0.763681	-1.05448	-1.12053	CATEGORY_1
P24224	0.245302	-1.0561	0.277584	1.31033	-0.698744	-1.25346	-0.0389678	-0.0665901	-0.497106	-0.901303	-0.641186	-1.03007	1.16884	1.53396	1.64751	CATEGORY_3
P24228	1.3866	1.5238	0.885948	1.66922	0.93845	-0.67336	-0.38528	-0.322944	-1.25484	-0.445354	-1.24556	-0.356525	-0.478034	-0.891167	-0.350956	CATEGORY_2
P24230	-0.226247	0.708006	-1.76125	-1.69187	-1.00426	0.0718924	-0.425274	-0.0688054	0.168002	-0.621627	0.619927	1.17537	0.91554	1.76818	0.372408	CATEGORY_6
P24232	1.20401	0.802746	0.672528	1.28539	0.996904	0.397465	0.163023	0.465535	0.235799	0.120297	-1.07273	-0.947121	-1.28215	-1.42439	-1.61731	CATEGORY_1
P24240	-1.08543	0.227305	-1.15405	-0.0566644	-1.06149	-1.1273	0.814523	0.560838	0.921148	0.0529971	0.348008	1.58599	-0.0882312	1.54149	-1.47913	CATEGORY_6
P24242	2.27437	1.23508	0.573367	0.782283	0.474368	-0.271303	0.721569	-0.389076	-1.0789	-0.0144268	-1.40444	-0.634987	-0.684729	-1.04506	-0.538112	CATEGORY_1
P24252	-0.575072	-1.19263	-1.32696	-1.53808	-1.12475	-0.416822	0.481656	0.0646647	0.0199644	0.0986948	0.725445	1.03435	1.50446	1.28925	0.955826	CATEGORY_6
P24255	1.66316	0.983661	-1.00376	1.15161	0.0968923	0.25863	-1.18479	1.4384	0.0170248	-1.39484	-0.643085	0.525966	-0.725333	-0.0813542	-1.10217	CATEGORY_2
P24554	1.32861	0.660049	0.35452	1.83626	-0.318593	-1.17183	-0.906445	-0.638811	-0.469903	-1.93893	0.128989	0.0428743	0.385404	-0.420505	1.12832	CATEGORY_2
P24555	-1.24178	-0.527374	-1.87954	-0.428269	-0.602982	-0.318476	-0.697864	-0.233358	-0.159034	0.519812	1.18073	1.24142	1.77474	0.946444	0.425533	CATEGORY_6
P25397	-0.474982	-0.372761	0.500164	-1.42378	-0.448244	0.764089	0.419141	-0.789513	-0.542734	-1.22324	1.13335	-0.124397	-0.147643	0.154112	2.57643	CATEGORY_6
P25437	0.511694	0.862924	1.16002	1.13397	0.593202	1.12279	0.323519	-0.131481	0.477422	0.00192626	-0.343795	-1.18697	-1.33439	-1.61913	-1.57171	CATEGORY_1
P25516	-0.707754	0.193678	-0.0666747	-0.213153	0.084576	1.58072	1.42796	0.664035	1.25985	1.0163	-1.37711	-0.770852	-0.750499	-1.09457	-1.24651	CATEGORY_4
P25519	-0.540359	-1.0607	-2.17624	-0.101556	-1.09731	-0.681269	0.539921	0.381993	1.04722	0.464153	0.181778	1.83312	0.335612	0.952179	-0.0785426	CATEGORY_6
P25522	0.391145	1.73928	-0.140887	-0.240228	-0.636841	0.707385	0.265815	1.33846	1.45558	-0.806969	-0.158113	-0.43748	-1.36511	-1.72539	-0.386648	CATEGORY_4
P25526	-0.941222	-1.63345	-1.23376	-0.877824	-0.963985	-0.194216	0.675029	0.0192434	0.450471	0.493704	1.88547	1.10766	-0.201396	0.227044	1.18723	CATEGORY_6
P25534	-0.0994008	-0.244743	-1.40088	-0.0938454	-2.35847	0.0322897	-0.0611814	0.383477	-0.459374	0.277822	0.261467	2.11381	0.259389	1.13478	0.254858	CATEGORY_6
P25535	0.238446	-0.175996	1.37854	-0.976332	-0.0287151	1.07354	0.5709	1.5633	-0.56122	-0.811833	-0.671104	1.48469	-0.572794	-1.14393	-1.36749	CATEGORY_4
P25536	1.35125	0.741162	0.751078	1.83981	0.390404	-0.217779	0.421827	0.0590944	0.211502	-0.410674	-0.428955	-1.10062	-2.11246	-0.976699	-0.518939	CATEGORY_1
P25539	1.67597	1.72926	-0.562833	-0.561796	-0.736163	-0.953396	0.638179	0.322642	-1.66611	-1.33547	0.311214	0.436861	0.800394	-0.287582	0.188832	CATEGORY_3
P25552	1.31489	1.56622	0.717562	0.873229	-0.702062	-0.602817	-0.268907	-0.609545	0.121449	-0.838086	-0.0205234	0.661286	-2.24666	-0.703285	0.737248	CATEGORY_2
P25553	1.18102	1.14104	1.08223	1.12252	0.987184	0.199739	0.126524	0.0742366	0.202781	0.106917	-1.2501	-1.10556	-1.36214	-1.28514	-1.22125	CATEGORY_1
P25665	-1.23803	-1.39546	-1.30029	-1.28439	-1.46613	0.789043	0.946357	0.688795	0.972815	0.994151	0.355926	0.626602	0.410913	0.519828	0.379875	CATEGORY_5
P25666	-1.29443	-1.4034	-1.65053	0.0441515	-1.74654	0.759693	0.454155	0.714886	0.593953	0.0765812	0.138258	1.02003	0.776029	0.995791	0.52137	CATEGORY_6
P25714	0.801639	1.8483	0.807348	1.23483	1.13024	0.269812	-0.429528	-0.0488639	0.276916	-0.695758	-0.722304	-1.37753	-1.21603	-0.97924	-0.899833	CATEGORY_1
P25718	1.24237	0.467219	-0.0295287	0.702733	1.03204	0.263347	-0.56152	0.243909	-0.320536	1.24846	0.487305	-0.461627	-2.54534	-0.685517	-1.08331	CATEGORY_1
P25737	1.0885	1.67291	0.53375	-0.0351766	1.20406	-0.9905	-1.02236	0.525962	0.419706	0.430187	-1.14587	0.0467718	0.184419	-1.34129	-1.57106	CATEGORY_1
P25738	-1.39249	-1.5925	-1.04912	-0.94378	-1.35583	0.932963	0.151069	0.17715	0.267474	0.0687772	1.04344	0.612674	0.940845	0.901273	1.23805	CATEGORY_6
P25740	1.50642	1.27288	0.360216	0.700186	0.561474	-1.25441	0.612372	0.220245	-0.703204	-0.802532	0.117232	-0.348036	0.0846447	-2.42647	0.0989853	CATEGORY_2
P25741	-2.32828	0.0534908	-0.686533	-0.549686	1.46469	0.484517	-0.505209	-0.969989	0.949592	0.238802	0.795942	1.47921	-0.0528225	0.245354	-0.619084	CATEGORY_6
P25742	0.518733	1.08724	0.103431	1.8256	1.23466	-0.390514	0.349235	0.454955	0.172103	-0.482102	-0.446436	-1.25573	0.015707	-1.79709	-1.38979	CATEGORY_1
P25745	1.44327	1.09454	0.253468	0.706094	0.111386	0.616506	0.32488	0.396042	0.460394	0.625135	-1.2572	-1.30186	-2.13828	-0.950561	-0.383825	CATEGORY_1
P25746	-1.50455	-0.0444189	-0.0184194	0.543213	-0.835373	0.405588	0.615378	0.390969	-0.601599	0.657209	-0.192508	-2.42738	0.604645	1.03191	1.37533	CATEGORY_5
P25798	0.235619	0.95341	0.10785	-0.211444	0.634189	-0.0460055	-1.41354	0.775508	0.934676	-0.760929	1.82026	-1.42198	0.708642	-1.12179	-1.19447	CATEGORY_1
P25888	1.52998	1.54013	1.26718	0.965406	1.0178	-0.626243	-0.242227	-0.0027595	-0.612527	-0.0247292	-1.19494	-0.621185	-0.794346	-1.19747	-1.00408	CATEGORY_1
P25889	1.14453	1.4886	1.21307	0.982482	0.914824	0.04771	-0.223034	0.370349	0.0241323	-0.401918	-1.17509	-1.76964	-0.983661	-0.680567	-0.951782	CATEGORY_1
P25894	0.347325	0.770441	0.547739	0.449475	0.425913	0.666394	1.03132	1.14866	1.15188	-0.172583	-0.919172	-1.64958	-1.26274	-1.41719	-1.11789	CATEGORY_4
P25906	-0.612896	-0.555259	-1.34312	-1.2417	-1.92443	0.808885	0.855966	0.884623	-0.211498	-0.648736	0.961683	1.21488	0.877389	0.578359	0.355858	CATEGORY_6
P26365	-0.787273	-0.744496	-1.94328	-0.609429	-1.30897	0.371097	1.12882	1.08986	0.119102	0.596031	1.40077	0.256225	-0.630046	-0.178916	1.2405	CATEGORY_5
P26459	-0.18435	-0.4247	-0.364314	-0.715442	-0.837667	-0.576642	-1.42187	-0.953848	-0.18172	-0.733425	0.902479	1.54013	1.64849	1.30762	0.995255	CATEGORY_3
P26602	0.664817	1.18606	0.54368	0.854772	0.866672	-0.0049311	0.805161	0.482078	0.858453	0.256183	-1.09504	-1.2816	-1.50084	-1.56642	-1.06905	CATEGORY_1
P26612	-1.13577	-0.885205	-1.20845	-1.6659	-1.52906	0.266754	0.221648	0.257093	0.459433	0.314058	0.900277	1.03275	1.10684	1.01778	0.847754	CATEGORY_6
P26616	0.447795	1.18632	1.20198	-0.231223	1.27787	0.650367	0.237431	0.317367	1.00701	-0.130837	-1.13999	-0.843187	-0.842131	-1.61434	-1.52443	CATEGORY_1
P26646	-1.15653	-0.361578	-1.24667	-1.46189	-0.667625	0.134727	0.00803778	-0.604288	-0.136079	-0.473279	1.20193	0.64184	1.7698	1.08918	1.26242	CATEGORY_6
P26647	0.541403	1.05154	-0.323449	0.950879	0.781057	0.435565	0.648039	1.09767	-0.163571	-0.0926656	-2.14238	-0.154149	0.322566	-1.64381	-1.30871	CATEGORY_1
P26648	2.07073	0.682146	0.803197	1.21851	0.519973	0.82147	0.150959	-0.386017	-0.324986	-0.72638	-1.0478	-1.20656	-0.349415	-1.43981	-0.786017	CATEGORY_1
P26649	-1.32711	0.00084243	-0.62908	0.446175	-0.703979	-1.06704	-0.397661	-0.386719	-0.647697	-1.30462	1.27417	1.45799	0.717099	1.18192	1.38571	CATEGORY_3
P27126	0.26854	2.15757	-0.0781948	-0.502405	1.66185	-0.596658	-0.277003	-1.03639	0.977286	-1.22317	0.409492	-0.270625	-1.42334	0.0791762	-0.14613	CATEGORY_2
P27127	-0.202627	0.7229	1.27035	2.19777	0.483936	0.281289	-0.0793245	0.418168	-0.719047	-1.3386	0.350811	0.0459156	-1.11676	-1.41965	-0.895124	CATEGORY_2
P27128	1.56258	1.86232	0.543651	0.231405	1.01924	-0.580666	0.139549	0.160737	-0.426452	-1.42668	0.420756	-1.33947	-1.21793	-0.160307	-0.788744	CATEGORY_1
P27129	-1.19476	1.5982	0.191476	1.15844	0.282533	0.594502	0.297683	0.505828	1.0688	-0.733381	0.153492	-0.548022	-0.212286	-2.21847	-0.944023	CATEGORY_1
P27240	-1.24485	0.0267976	-0.284297	1.09713	0.388364	0.0676342	0.265194	1.83056	0.752685	-1.85737	-0.981692	0.966076	0.537668	-0.496379	-1.06752	CATEGORY_4
P27241	1.9241	1.90904	-0.163014	0.653294	0.982451	-0.770029	-0.304739	-0.0730116	-0.43565	-0.960781	-1.25765	-0.178322	0.4631	-0.932744	-0.856049	CATEGORY_2
P27242	-1.46851	1.80644	-0.53845	-0.165656	-0.301942	0.587257	1.05841	0.756636	0.389228	-0.609718	-0.492145	0.760678	-1.83204	-0.82138	0.871194	CATEGORY_5
P27247	0.997562	0.2131	-0.378314	0.383004	-0.497744	-0.492355	-0.438443	0.00118412	-0.814942	-2.6212	0.809522	-0.436806	0.950019	1.16266	1.16275	CATEGORY_3
P27248	0.474278	0.718743	0.619049	1.04287	0.306903	0.845543	0.86976	0.794619	0.680297	0.156125	-0.898269	-1.07981	-1.14972	-1.47205	-1.90835	CATEGORY_1
P27249	-0.47578	0.859018	-1.94478	-1.3621	-0.86963	0.802355	0.0266255	-0.823213	1.40984	1.0413	0.0666973	0.620709	1.20723	0.0707795	-0.629056	CATEGORY_5
P27250	-1.13733	-1.49751	-0.625403	-1.54688	-1.07179	1.20628	0.607929	0.26663	0.0783144	-0.520626	0.786722	0.344151	1.50929	0.977034	0.623179	CATEGORY_6
P27278	-0.337634	0.308883	-1.55902	-1.14404	-0.930365	0.329633	0.372006	0.488685	0.876151	-1.74062	0.429515	2.07819	0.323212	-0.0361188	0.541529	CATEGORY_6
P27294	1.56105	1.32313	0.68138	0.962489	1.055	-1.39399	-0.818452	-0.680559	-1.29681	-0.544914	1.12055	-0.350791	-0.552101	-0.566208	-0.499774	CATEGORY_2
P27296	1.02866	0.311538	0.474104	-0.141351	0.357805	-0.177146	1.5473	-1.37091	1.41634	0.569622	-0.910465	-1.11647	0.499348	-1.70014	-0.788247	CATEGORY_1
P27298	-2.55618	-0.640883	-0.672659	-0.419088	-0.796088	0.693103	0.488189	0.506204	-0.0734191	-0.607306	1.06387	0.648727	0.652981	0.149618	1.56293	CATEGORY_6
P27300	0.436344	1.34651	0.979867	1.44859	1.75474	-1.23941	-0.118771	-0.0028544	-0.674907	-0.319078	-0.831434	-0.116125	-0.978168	-1.42126	-0.264053	CATEGORY_2
P27302	0.639678	0.767831	0.193959	0.95346	0.58308	1.65982	0.920877	-0.951726	0.467594	0.133448	-0.654407	-1.20951	-1.82229	-1.25513	-0.426689	CATEGORY_1
P27303	1.1158	1.55053	0.521138	1.12789	1.29785	-0.646066	0.354719	0.283629	-0.229181	0.146553	-1.15034	-1.46877	-0.822009	-1.26665	-0.815093	CATEGORY_1
P27305	1.24957	0.683061	-1.26973	-1.01658	1.00999	-0.943389	-0.306025	0.508325	1.30209	0.752141	-1.26936	0.258606	0.605114	0.0944694	-1.65828	CATEGORY_4
P27306	0.664709	1.24351	0.722671	0.901512	0.842206	0.449937	0.334414	0.698045	0.407701	0.340077	-1.23518	-1.05997	-1.4047	-1.59812	-1.30682	CATEGORY_1
P27431	-0.28034	1.38071	0.382996	-0.164696	0.669735	-0.575841	-1.23426	-0.0956516	-1.92291	-1.50449	0.456855	0.17353	1.6302	0.746258	0.33791	CATEGORY_3
P27434	1.31803	0.986372	0.866653	1.09098	1.21337	-0.193242	0.664067	0.353292	-0.419531	-0.148105	-0.671792	-0.972401	-1.46529	-1.5266	-1.09579	CATEGORY_1
P27550	1.05465	1.03725	0.965073	1.07451	1.04927	0.278168	0.229577	0.266398	0.256941	0.218925	-1.16988	-1.40424	-1.27722	-1.36514	-1.21428	CATEGORY_1
P27828	0.615714	0.655141	0.770715	0.896597	0.651063	0.178516	0.790546	0.958309	0.625212	0.400139	-1.30566	-0.930743	-2.00685	-1.10914	-1.18956	CATEGORY_1
P27829	-0.220133	1.89493	0.996562	1.20285	1.49364	0.484239	0.0761806	-0.102217	-0.671391	-0.364943	-0.787446	-0.7745	-1.28508	-1.19132	-0.751372	CATEGORY_1
P27830	0.760557	1.78284	1.24371	0.72083	1.07636	-0.167518	0.313672	0.146222	-0.157052	-0.322101	-0.966176	-1.82817	-0.526719	-0.91004	-1.16642	CATEGORY_1
P27832	1.62755	1.59773	0.477549	0.749969	0.599766	0.578343	-1.53249	0.381099	0.455899	-0.277015	-0.69946	-0.821111	-0.932717	-1.29045	-0.91466	CATEGORY_1
P27833	-0.678953	-0.822631	-0.0690145	-2.07058	-1.53811	1.31686	1.20164	-0.0835197	0.256668	1.03782	-0.300833	0.423929	1.00554	-0.360719	0.681918	CATEGORY_5
P27836	1.2383	0.110554	0.886276	0.488613	0.781257	0.475352	0.546215	0.995714	0.594358	-0.691992	-1.35762	0.0165469	-1.46797	-2.03336	-0.582241	CATEGORY_1
P27838	0.465382	0.940941	0.682141	1.6569	1.13923	1.13557	-0.152511	-0.753233	-0.0235839	-1.45806	-1.78675	-0.54719	-0.799096	0.00274005	-0.502487	CATEGORY_1
P27848	-0.823187	-0.870759	-2.20733	-0.787795	-1.3897	0.717745	0.741633	1.40359	0.792763	0.387511	-0.147687	0.712814	0.414613	0.710824	0.344958	CATEGORY_5
P27859	0.765438	2.06716	0.536696	0.01431	0.183206	-0.879627	0.510403	0.730705	-0.0611892	-0.105355	-2.08472	0.216895	0.29554	-0.67118	-1.51828	CATEGORY_1
P27862	-0.882288	0.692488	-1.68345	-0.811561	-0.344239	-0.0408912	0.386077	1.34942	0.978657	1.32185	-1.04538	1.50515	-0.0467963	-0.422327	-0.956711	CATEGORY_5
P27896	0.0389154	0.972908	1.52613	-0.77031	-0.913323	-1.13762	-1.23099	-0.833194	-1.07116	-0.626868	0.761487	1.36249	1.11494	0.0521376	0.754466	CATEGORY_3
P28224	-0.961654	1.4672	0.775553	0.473531	-1.40895	-1.46105	-0.0347703	-0.107733	0.483736	0.70352	-1.12672	-1.19723	1.18852	0.160008	1.04605	CATEGORY_3
P28248	-0.521257	-0.554296	-1.93841	0.813595	0.725993	1.79666	0.0582985	0.898201	0.224677	0.222997	0.354094	-2.037	-0.0384117	-0.175807	0.17067	CATEGORY_5
P28249	0.397822	2.07832	0.00026404	-0.667499	-0.908315	0.618226	-1.05565	-0.133172	-0.497718	-2.14277	1.09642	-0.022053	0.361534	0.135266	0.73932	CATEGORY_3
P28304	-0.356953	-1.26689	-1.05807	-0.911072	-1.47898	-0.213026	-0.32921	-0.205559	0.188983	-0.461007	1.49728	1.07265	1.04718	0.977142	1.49752	CATEGORY_6
P28305	-0.90256	-0.680853	-0.49762	-1.68966	-1.3796	0.949657	0.078349	1.21097	-0.118022	-1.17868	0.733725	0.770326	0.791375	0.537224	1.37538	CATEGORY_6
P28306	0.022398	1.91345	-0.0484166	0.573236	0.509352	1.14333	0.0725613	-0.166139	1.23029	-0.350345	-0.877904	-0.303476	-1.07029	-0.531249	-2.1168	CATEGORY_1
P28629	-0.448764	-0.36676	-0.529442	-0.863009	-0.156841	-0.460052	-0.831399	-1.21591	-1.15216	-0.473834	1.69621	1.04589	1.19088	1.25271	1.31248	CATEGORY_3
P28630	0.0929405	0.208037	-1.01251	-0.109516	-0.199682	-1.61838	-1.34932	-0.0288793	1.59363	-1.11426	0.780787	1.31619	-0.532527	0.791544	1.18196	CATEGORY_3
P28631	-1.83676	0.774266	-0.204054	0.206947	0.694226	1.02633	0.380126	-0.963446	0.169595	-0.0047531	-0.857501	-0.0943045	2.28894	-0.596764	-0.982838	CATEGORY_6
P28632	-0.433076	-1.69958	-0.979483	-0.53348	-0.609587	-0.950156	1.7455	0.498352	0.683852	2.07037	0.128428	0.253641	-0.253283	-0.283402	0.361896	CATEGORY_5
P28634	0.891742	2.1087	1.09092	0.961338	0.751139	-1.05107	-0.175531	-0.363339	-0.615576	-0.819856	-0.0944625	-0.222893	-1.48598	-1.2013	0.226165	CATEGORY_2
P28635	-1.56173	-1.65767	-0.732194	-1.31194	-1.23893	0.354065	1.09917	0.426644	0.754704	0.166555	0.802381	0.549034	0.533645	0.788547	1.02771	CATEGORY_6
P28861	-1.54615	-0.601164	-1.50134	-1.78746	-0.906094	0.241825	0.392153	1.16465	0.834938	0.545577	0.134126	0.991988	0.801862	0.559275	0.675815	CATEGORY_6
P28903	0.802078	0.969834	0.584422	0.594918	-0.158776	-0.509693	-1.15187	-0.735577	-1.49915	-2.1581	0.243815	0.887436	1.13411	0.369568	0.626992	CATEGORY_3
P28904	0.976006	1.1122	1.08092	1.02082	0.998773	0.414209	0.179112	0.210185	0.231913	0.165297	-1.31807	-1.49134	-1.04524	-1.32646	-1.20834	CATEGORY_1
P28905	-0.0868631	0.166487	-0.529477	-0.655971	-1.42579	-1.79776	2.08191	0.811754	-0.613729	0.234083	-0.181304	1.41368	0.55971	-0.319745	0.343016	CATEGORY_6
P29012	1.19714	1.02516	0.41491	0.696017	0.536271	0.303587	0.854996	0.598233	0.522641	0.422292	-1.67103	-1.08471	-1.03683	-1.25764	-1.52104	CATEGORY_1
P29013	-1.12182	0.864891	-1.14687	-1.37256	-0.686596	-0.597686	-0.0655205	0.966953	0.998183	-1.45976	0.917125	0.352571	0.0317227	0.811141	1.50821	CATEGORY_6
P29018	0.312151	0.689365	1.31812	0.286666	0.206827	-0.0691523	1.14672	-1.22645	0.973861	0.614348	-1.17045	-0.478628	0.640612	-1.35363	-1.89035	CATEGORY_1
P29131	-0.163957	-0.694249	0.132323	-0.694073	-1.65103	-1.04579	0.641922	-0.0564171	0.242804	-1.355	1.79573	-0.375823	1.01555	1.2206	0.987416	CATEGORY_6
P29208	1.09104	0.521077	-0.682605	2.75958	-0.0904807	-1.01033	-0.0370928	-0.0553595	-0.718862	-1.25292	0.14229	0.606469	-0.767271	-0.593615	0.0880682	CATEGORY_2
P29217	-0.379608	-1.17667	-0.777634	-1.6934	-0.77729	2.08647	0.499861	0.806593	0.0890181	0.598578	0.898818	-0.102711	1.06204	-0.262549	-0.87152	CATEGORY_5
P29680	-0.134865	0.751981	-0.0178757	-0.687996	-1.04196	1.57414	1.14505	-1.16543	1.82318	-1.05447	-0.471932	-1.13951	0.805834	-0.312832	-0.0733178	CATEGORY_5
P29745	-1.18371	-0.200661	-1.07957	-0.636506	-0.934425	-0.0878569	-0.682385	-0.465943	-0.395557	-0.690121	0.777968	1.66945	0.864274	1.4325	1.61254	CATEGORY_6
P30011	-0.857209	0.300071	-1.06628	-1.51367	-1.59208	0.565986	0.118373	0.962073	-0.75014	-0.602058	1.293	1.28827	1.15916	0.111805	0.582703	CATEGORY_6
P30014	0.238289	1.11473	0.284502	1.19121	1.91498	-0.11619	0.213129	-0.0432483	-0.12656	-0.890083	0.71692	-0.4422	-1.46701	-1.77004	-0.818427	CATEGORY_1
P30015	-0.955407	-0.943871	0.028283	2.54147	-0.1656	0.123259	0.0770004	1.33314	1.04138	0.273901	-1.05344	-0.243226	-0.605073	-1.01071	-0.441107	CATEGORY_4
P30125	1.25993	1.60232	1.25683	0.715521	0.95054	-0.25496	0.230993	-0.148148	-0.177904	0.23491	-1.26149	-0.918493	-0.89825	-1.1901	-1.40169	CATEGORY_1
P30126	0.552797	1.20241	0.728778	0.632089	1.73373	-0.24562	0.734674	-0.0278865	-0.150153	0.499307	-1.78007	-0.802227	-0.64408	-0.862733	-1.57101	CATEGORY_1
P30128	-0.0882916	-0.746258	-2.00652	-0.532948	-0.262587	-0.774442	-0.17554	-0.813922	0.0295714	0.161048	0.204409	0.446738	1.83835	1.81582	0.90457	CATEGORY_6
P30130	0.121421	-0.588616	-0.355182	-1.89993	-0.584294	-1.28924	0.40799	-0.414637	-0.463509	0.123828	0.249933	2.12288	1.38745	0.853883	0.328016	CATEGORY_6
P30131	-1.66787	0.864854	-2.26925	-0.174917	0.12212	0.501846	0.0561188	0.38555	0.936131	0.357663	-1.21047	0.48935	1.45801	0.188222	-0.0373647	CATEGORY_5
P30139	-1.76763	0.526314	-0.0953261	0.260254	-0.485426	-1.08545	1.03855	0.322119	1.21013	1.64123	0.337167	0.395678	0.307098	-1.3752	-1.2295	CATEGORY_5
P30147	1.20106	1.56402	1.14847	1.28779	0.980039	-0.778984	-0.542028	-0.696301	-0.636231	-0.345049	-0.656836	0.0464085	-1.85291	-0.622871	-0.096575	CATEGORY_2
P30177	-1.44942	-0.532227	-1.23553	-0.128475	-1.12534	1.05676	1.18297	1.18255	1.21507	-0.395333	0.788172	-0.605628	-0.571974	-0.626973	1.24539	CATEGORY_5
P30178	-1.31607	-1.46923	-1.63872	-0.998604	-1.2963	0.510933	0.701638	1.01692	0.6223	0.621671	0.597215	0.880754	0.527507	0.673213	0.566771	CATEGORY_6
P30744	0.877269	1.52152	1.14846	0.972188	1.24587	0.0655427	0.245732	-0.230528	-0.286724	0.221476	-1.02774	-0.868189	-1.22505	-1.36084	-1.29898	CATEGORY_1
P30745	0.58476	0.307461	-0.160416	0.202075	-0.330922	-0.871384	-0.383487	0.302278	-0.876901	-0.0323974	2.80253	-1.44336	-0.424411	1.01343	-0.689259	CATEGORY_3
P30748	0.211153	-0.0287757	0.717845	0.194463	-0.17746	0.755929	1.41282	0.169153	0.345014	1.48979	-1.66602	-0.221156	0.0846147	-1.32726	-1.96012	CATEGORY_4
P30749	-0.0560624	-1.34362	-0.0073704	1.63204	-0.235639	1.17273	1.3804	0.458881	1.22418	0.247627	-1.02029	-1.37345	-0.671916	-0.542946	-0.864558	CATEGORY_4
P30750	0.911872	-0.727421	-0.988094	-0.365831	-2.21469	0.0662488	1.93977	-0.405099	0.666247	-0.463598	0.0276079	1.23664	-0.0801647	-0.259584	0.656101	CATEGORY_6
P30843	-1.73545	-0.0600629	-0.279631	-1.24483	-1.0094	0.490217	-0.927055	-0.664373	0.140507	-0.183014	1.0278	1.24698	0.375834	1.47345	1.34903	CATEGORY_6
P30847	-0.764849	-0.0064684	-1.17753	-1.38122	-1.42698	-0.258621	0.294915	-0.475349	0.319806	-0.893614	1.35354	1.02186	1.3618	1.07544	0.957273	CATEGORY_6
P30850	1.59985	1.35957	1.01724	1.66778	0.850764	-0.318089	-0.647767	-0.591876	-0.943486	-0.416324	-0.34132	-1.07534	-0.997152	-0.875988	-0.287864	CATEGORY_2
P30855	-0.136202	0.76567	-0.800747	-1.97293	0.655031	0.770497	-1.74374	0.261474	0.58189	-0.567256	0.501723	1.71785	0.739212	-0.490839	-0.281632	CATEGORY_6
P30859	-1.19812	-2.42245	-0.931615	-0.106797	-0.872108	1.45126	0.939798	0.41547	0.878295	0.776634	-0.0457246	0.0398412	0.653359	0.220281	0.201869	CATEGORY_5
P30860	-0.550515	-1.07316	-0.900523	-1.07701	-1.53397	0.124163	0.133223	-0.24472	-0.415932	-0.563804	1.49256	1.34864	0.974512	1.02705	1.25949	CATEGORY_6
P30863	1.18214	1.5595	-0.127499	0.77678	0.597872	-1.84639	0.760791	1.11696	0.490493	-0.737792	-0.627248	-0.321898	-1.01582	-0.973761	-0.834129	CATEGORY_1
P30864	-0.209528	-1.38482	-0.796064	-0.506965	-0.894377	0.365712	0.113861	0.820012	0.639375	-0.606668	1.68778	1.84478	0.734274	-1.30832	-0.499058	CATEGORY_6
P30870	-1.57255	0.0803878	-0.888963	-1.74803	-0.832298	1.44992	-0.36098	-0.0210708	0.0197985	1.2814	-0.003071	0.306422	1.67987	0.355664	0.253493	CATEGORY_6
P30871	-0.630119	-0.134742	0.337005	0.102804	1.21406	1.17593	0.494167	1.25562	-0.104234	0.900567	-2.34424	-0.607471	0.159822	-0.453228	-1.36594	CATEGORY_4
P30958	1.24166	1.15023	-0.180991	0.26471	0.819875	0.177577	-0.331055	-0.576558	0.513272	0.845821	-2.04843	-0.448673	1.04449	-0.809203	-1.66273	CATEGORY_1
P31057	-1.54219	-0.6515	-1.0073	-0.715209	-0.785924	-0.595925	-0.218795	-0.337823	-0.0715289	-0.368905	1.00501	1.49577	0.811389	1.34943	1.63351	CATEGORY_6
P31060	-0.874623	1.70081	-0.775426	0.600684	-0.505151	0.0518818	-0.512969	2.1478	-0.0691074	-0.0442835	-0.904499	-0.976823	0.491699	0.876839	-1.20684	CATEGORY_4
P31063	0.449715	0.519859	0.594521	0.453912	-0.704611	0.285334	2.04853	0.808959	0.435767	0.235031	-1.64309	-0.71689	-0.062004	-0.895375	-1.80966	CATEGORY_4
P31064	0.68096	-0.317465	0.641649	0.66405	-0.889579	1.83471	-0.581848	-0.299861	0.0259198	-1.20545	1.32234	1.23085	-0.878332	-0.999688	-1.22827	CATEGORY_2
P31069	-0.829023	-0.997079	-1.29764	-1.06472	-0.753731	-0.328458	-0.389251	-0.301177	-0.109359	-0.39009	1.42029	1.08775	1.25383	1.30021	1.39844	CATEGORY_6
P31119	0.650037	2.45699	-0.620803	-0.103761	0.92384	-0.774068	0.291671	-0.787659	0.340619	-0.216414	-0.798655	-0.0214702	0.752342	-1.89178	-0.200889	CATEGORY_2
P31120	0.625165	1.37874	0.267778	0.397013	0.787977	-0.0733306	0.731367	1.53403	0.420771	-0.139064	-0.804134	-0.698939	-1.21951	-1.62064	-1.58722	CATEGORY_1
P31130	-1.05904	-1.09851	-1.11808	-0.814774	-1.53066	0.116748	0.0473177	-0.0664476	-0.132199	-0.358328	1.23185	1.13173	1.16432	1.19564	1.29044	CATEGORY_6
P31131	-0.123415	-1.81323	-1.11902	-0.637355	-1.47325	-0.981557	1.35191	-0.067003	1.17968	0.5848	0.77319	1.01644	0.134382	0.594873	0.579549	CATEGORY_6
P31133	-1.0789	-1.29134	-1.53563	-1.17	-1.27389	0.904701	0.970162	1.15168	0.895036	1.1511	0.0823916	0.439386	0.539728	0.322227	-0.106645	CATEGORY_5
P31134	-1.34657	-0.945415	-0.775183	-1.90409	-0.850857	0.871089	1.52312	1.03238	0.598949	1.04363	0.398342	-0.0024501	-0.268951	-0.0889588	0.714969	CATEGORY_5
P31142	0.295266	-1.3746	-0.940848	2.12725	0.305946	-0.607778	0.365083	-0.040023	-0.424756	0.322546	-0.832469	1.30575	0.0155043	1.00624	-1.52311	CATEGORY_3
P31224	0.822784	1.80101	1.51867	-0.862205	-0.105327	1.03107	0.143961	-0.98692	0.743075	0.308712	-1.13483	-0.862276	-0.386103	-0.829978	-1.20164	CATEGORY_1
P31433	-1.09615	-1.00043	-0.685803	-0.375259	-0.497642	-0.590686	-0.0757038	-0.615957	-0.476219	-1.05312	1.16445	1.51957	1.68918	0.765248	1.32851	CATEGORY_6
P31434	0.971592	1.10898	-0.425539	-0.965102	-0.862363	0.144099	1.03739	-1.02459	0.486446	1.7577	-0.160647	-1.233	-1.29092	-0.540339	0.996293	CATEGORY_4
P31441	0.849229	0.627825	1.12538	1.41942	1.2057	0.23566	0.23775	-0.028182	0.165578	0.255717	-0.719271	-1.69023	-1.39829	-1.16563	-1.12066	CATEGORY_1
P31455	-1.25243	-0.86652	-1.56116	-1.14194	-0.809348	0.0890379	-0.18499	0.16549	0.0225376	-0.250141	1.2479	1.45559	0.915291	0.709875	1.46081	CATEGORY_6
P31460	-0.765606	1.61209	0.497711	0.154905	-2.90812	0.519635	-0.425226	-0.107358	0.104223	0.709627	0.931324	-0.259337	-0.314349	-0.0240241	0.2745	CATEGORY_6
P31463	0.968568	0.160952	-0.733785	-0.485574	-2.68204	-0.469399	0.749111	-0.0263063	1.10888	-0.272493	-0.532425	1.5831	0.271423	0.344621	0.0153739	CATEGORY_6
P31467	-1.40739	-0.653089	-0.44171	0.266871	2.03817	1.12327	1.63411	-0.0147407	0.895881	-0.843131	-0.841856	-0.411002	-0.66162	-0.639684	-0.0440801	CATEGORY_4
P31473	-0.316807	0.244951	-0.606864	-0.885892	-2.13636	0.170603	-0.687598	-0.717288	-0.0626762	-0.544158	0.812487	1.80981	1.0302	0.835379	1.05421	CATEGORY_6
P31475	-0.384681	1.08079	1.28891	1.25013	0.423294	-0.0069029	1.31212	0.482158	0.373672	-1.02726	-1.29395	-0.390411	-1.5987	-0.202247	-1.30693	CATEGORY_1
P31545	-2.04489	1.52184	-0.212234	-0.425724	-0.519735	1.08441	0.893438	1.26854	0.753003	-0.575401	-0.289168	-0.127386	-0.371848	0.479282	-1.43412	CATEGORY_5
P31550	1.35637	1.46606	0.554154	0.198849	-0.981071	0.884439	-0.174734	0.316663	-0.891455	-1.95318	-0.0671182	-0.619139	0.749744	0.54892	-1.38849	CATEGORY_2
P31552	-0.310867	-0.239239	0.0454903	1.64043	1.29945	0.175848	0.0224375	-1.04403	0.112926	2.22553	-1.14191	-0.786686	-0.871162	-0.392236	-0.73599	CATEGORY_1
P31554	0.604813	1.53139	1.61814	1.42199	0.851516	0.13419	-0.661337	-1.0379	-0.246269	-0.53064	-0.495605	-0.39057	-1.76498	-0.516516	-0.518232	CATEGORY_2
P31572	-1.68931	0.982707	1.76285	-0.694492	0.73019	0.719202	0.794813	-1.1254	0.479726	-0.675551	0.705807	0.342257	-0.815539	-0.246814	-1.27044	CATEGORY_1
P31600	-1.14572	0.257389	-0.331186	-2.3065	-0.166331	0.503089	-0.585202	-0.199599	-0.116103	-0.90561	1.18495	1.33911	1.04606	0.272978	1.15268	CATEGORY_6
P31658	-1.34189	-0.741827	-0.455561	0.270194	-0.832407	-0.359877	0.0232325	-1.13739	-0.757362	-0.0835654	0.285516	1.729	0.899156	0.340361	2.16241	CATEGORY_6
P31663	-1.41631	-0.787109	-1.7636	-1.2327	-1.2755	0.322726	0.72146	0.202313	0.988368	0.129711	0.706577	0.70066	0.870703	1.04053	0.79217	CATEGORY_6
P31677	-1.44271	-1.27854	-1.0693	-1.28884	-1.23633	0.385645	0.225625	0.316193	0.194617	-0.0804966	0.892231	1.10778	1.17453	1.05328	1.04632	CATEGORY_6
P31678	-1.72365	-0.841209	-1.24773	-0.988338	-1.27159	0.669191	0.0295176	0.610703	-0.0631364	0.0595629	1.10412	1.4069	0.936351	0.214606	1.10471	CATEGORY_6
P31680	1.69367	1.48659	0.48136	-0.467715	0.702875	-0.708173	0.342944	0.17718	0.237125	0.0421279	-0.962537	-0.763464	0.670093	-0.754831	-2.17724	CATEGORY_1
P31697	-1.02448	-0.878898	-1.15152	-1.0804	-1.26158	-0.0910457	-0.0142989	-0.130967	-0.250121	-0.376388	1.27917	1.26587	1.11161	1.2797	1.32334	CATEGORY_6
P31802	0.42659	0.502255	-0.568451	0.233776	-0.128345	-1.34727	-1.36528	-0.567599	-0.669039	-1.76897	1.03322	0.861947	1.05263	1.25078	1.05375	CATEGORY_3
P31806	-2.19111	-0.728518	-1.27343	-0.0676168	-1.60661	0.922316	0.363953	0.508499	0.408685	0.241153	0.175434	1.27633	0.712071	0.761425	0.497417	CATEGORY_6
P31808	0.424497	-0.387416	-0.186006	-1.24693	0.203665	0.757224	2.05857	1.13165	-0.0554266	0.516286	0.155576	-1.4849	-0.648069	-1.68263	0.443909	CATEGORY_4
P31825	2.40561	1.27813	-0.142718	0.623602	-1.13698	-0.75501	0.287003	-0.5365	0.0753759	0.569432	-0.812092	0.635066	-0.742151	-0.39238	-1.35637	CATEGORY_1
P31826	1.8608	0.0223492	0.950531	0.948247	-0.298304	-1.13541	-1.49532	-0.912552	-1.08914	0.154541	0.205825	0.713258	1.07571	0.158694	-1.15924	CATEGORY_2
P31827	-1.24107	0.293499	-1.78717	-0.927982	-0.554519	0.00451481	-0.652423	-0.422382	-0.377359	-0.265354	0.981239	1.00474	1.40661	1.16075	1.3769	CATEGORY_6
P31828	1.22068	1.70776	0.655074	0.508089	0.987492	-0.862917	-0.718928	-1.4594	-1.7789	0.197885	-0.684045	0.4938	0.540244	-0.462435	-0.344403	CATEGORY_2
P31979	0.561887	0.339243	0.480008	-0.39014	0.526355	1.14635	1.31288	0.858476	1.00544	0.345306	-0.847599	-1.60204	-1.03643	-1.37413	-1.32562	CATEGORY_4
P32053	1.35471	2.28798	0.331873	0.498167	1.20212	-1.08454	0.275998	-0.269377	-0.284384	-1.21573	-0.962391	-0.340506	-0.323431	-0.821179	-0.649303	CATEGORY_2
P32099	0.158031	-0.621572	-0.230381	2.15376	-1.04686	-0.110734	-0.716246	-1.99116	0.449181	0.360351	0.904605	1.33269	0.00484649	-0.619947	-0.0265601	CATEGORY_3
P32129	-0.404072	2.00175	1.52358	0.174417	1.0653	-1.52878	-0.0350276	0.0773276	0.740584	-0.747294	-1.16546	0.350879	-0.719939	-0.707554	-0.625706	CATEGORY_1
P32131	-0.162361	-1.13173	-1.04025	0.28378	-0.65268	1.46285	0.765675	1.00035	1.09698	0.602735	-2.06484	0.455256	0.664092	-0.44022	-0.839637	CATEGORY_5
P32132	1.21631	1.29314	1.19569	0.888316	1.14318	0.29352	0.161447	-0.0853625	-0.0009721	-0.131869	-1.01074	-1.23283	-1.31109	-1.22081	-1.19792	CATEGORY_1
P32134	-0.597576	0.811345	-0.573979	-0.556768	0.506483	0.251914	0.722249	1.67387	1.2892	0.00363116	-1.2994	0.676914	-2.03534	-0.866236	-0.0062994	CATEGORY_4
P32140	-1.39665	-0.26594	-1.7742	-1.53154	-0.546343	0.616859	-0.130974	0.485728	0.507621	0.327034	1.07174	1.52767	-0.410105	0.321308	1.19779	CATEGORY_6
P32141	1.12621	2.47323	0.196812	-0.530721	0.44364	-0.750363	-1.23731	0.228675	0.858749	-0.675262	-1.21936	-0.175826	0.220633	-1.08433	0.12523	CATEGORY_2
P32144	0.733519	0.263237	0.995348	1.15373	0.17915	1.05803	0.763545	0.992476	0.174318	-0.202511	-0.494108	-1.30922	-1.44648	-1.69192	-1.1691	CATEGORY_1
P32157	-1.29907	-0.999625	-1.28484	0.223201	-0.874461	0.760818	0.653283	0.657538	1.00484	-1.50332	1.41362	1.33601	0.161653	0.262282	-0.511928	CATEGORY_6
P32160	-1.145	0.846385	-1.07898	-2.17834	-0.744849	0.0227982	0.800463	-0.0985441	0.458412	-0.595666	0.122143	1.41307	0.358722	1.40822	0.411174	CATEGORY_6
P32162	0.467107	0.146682	0.374253	0.557498	-0.118003	-1.06491	-0.990038	-1.28097	-1.13509	-1.77139	1.23837	0.538324	0.75485	0.90267	1.38065	CATEGORY_3
P32173	-0.963103	-1.08157	-2.22243	-0.41	-0.107193	0.140047	1.1924	0.181056	1.24244	0.92212	-0.592295	0.424808	1.14407	-0.665624	0.795266	CATEGORY_5
P32176	0.886302	1.08047	0.953871	0.418774	0.524144	0.757636	0.411176	0.520441	0.613168	0.517563	-1.40554	-1.51021	-1.11861	-1.24507	-1.40411	CATEGORY_1
P32177	1.03692	1.11603	-0.178305	-1.54346	0.442804	-1.80215	-0.451893	0.861586	-0.407916	0.213302	0.752676	0.759346	-0.691915	1.17843	-1.28545	CATEGORY_3
P32662	-0.76248	0.173114	-1.37834	-1.27367	-0.873011	0.529265	0.757733	1.03711	0.902563	1.02262	-1.87716	-0.321651	0.372075	0.603584	1.08824	CATEGORY_5
P32664	-0.347353	-2.08297	-1.12224	-0.45652	-0.519212	0.741785	0.941189	0.677627	-0.916937	0.65973	0.711341	-0.0753201	1.99381	0.146483	-0.35141	CATEGORY_6
P32669	-0.833059	1.35872	-1.73819	1.07697	0.76939	-0.283309	-0.498843	-0.427167	0.573345	1.02762	0.51595	-0.532667	1.13769	-0.506429	-1.64003	CATEGORY_1
P32670	-0.221176	0.509777	-0.0574104	1.0283	0.323265	0.500303	0.66743	0.99409	0.803653	-0.401016	-2.67672	-1.67428	0.256609	-0.0322115	-0.0206169	CATEGORY_4
P32674	-1.75488	1.2781	0.066217	0.26931	0.26319	0.839772	0.406512	0.796012	0.257638	0.801044	-2.0558	0.79355	-0.978541	0.0713688	-1.05349	CATEGORY_4
P32677	-0.79071	-0.467046	-0.751834	-1.15761	-0.829534	-0.906311	-0.597	0.0510704	-0.143147	-0.719396	0.540296	1.64275	1.51404	1.5758	1.03863	CATEGORY_6
P32680	0.00978054	1.8723	-0.250761	-0.328615	-0.747089	2.13364	0.0206944	0.884925	-0.287149	-1.12368	-0.47646	0.371938	-0.424909	-0.06259	-1.59202	CATEGORY_4
P32681	0.5522	-2.22367	-1.68531	0.0601978	0.31912	0.230149	0.820984	-1.67004	0.754783	0.363531	0.151638	0.261833	0.482339	0.71752	0.864723	CATEGORY_6
P32684	0.370523	0.764121	0.502821	0.725378	0.155298	0.589699	1.48389	1.03172	0.686649	-0.0922139	-1.29715	-0.87333	-1.14619	-1.90559	-0.995631	CATEGORY_4
P32695	1.71785	1.37265	0.366164	0.784661	0.935491	-0.0668922	0.517654	-0.457418	0.516265	-0.0021447	-1.20214	-0.984751	-0.721166	-1.34927	-1.42696	CATEGORY_1
P32703	0.477506	1.35189	-1.30849	-0.747264	0.370051	0.809867	-0.443754	-0.722272	0.0059964	-0.138315	1.21211	-0.317439	0.767309	-2.25813	0.940936	CATEGORY_3
P32718	0.577296	0.628094	0.354989	0.538467	0.240562	0.8713	0.786772	0.998903	0.911553	0.71297	-1.59721	-1.16368	-1.05686	-1.14455	-1.65861	CATEGORY_4
P32719	0.262352	0.905734	0.336051	0.888146	0.516125	0.59865	0.679777	1.04568	0.948988	0.451751	-1.44702	-1.54223	-1.10445	-1.20946	-1.33011	CATEGORY_4
P32721	0.843006	0.83182	1.00097	0.663134	0.306624	0.681061	0.615662	0.785727	0.644676	0.269202	-1.3677	-0.910328	-1.52965	-1.58722	-1.24699	CATEGORY_1
P33012	-0.0015613	-0.436996	-0.496814	-0.64792	-1.39098	-0.850935	-0.417713	-1.01257	-0.0680054	-1.02037	1.05248	1.33606	1.57994	1.30546	1.06991	CATEGORY_3
P33018	-1.55488	-1.18652	-1.53862	-1.09175	-1.22158	0.486555	0.243639	0.559663	0.757159	0.360153	0.650485	1.2391	0.953861	0.814282	0.528459	CATEGORY_6
P33020	1.70558	1.75836	1.01788	1.15736	0.500747	-0.404647	-0.0405149	-0.264597	-0.473521	-0.982162	-0.444622	-0.509478	-0.462523	-1.22371	-1.33415	CATEGORY_1
P33025	-0.506479	0.0686415	0.722973	-0.181764	-2.00528	-0.183179	0.219727	-0.874359	-0.385486	0.191606	2.31428	-0.529483	-0.682166	1.33527	0.495698	CATEGORY_6
P33030	1.17079	0.938836	1.07035	0.885255	0.98479	0.846017	0.142243	-0.116731	-0.477548	0.47554	-0.819968	-1.25078	-0.764783	-1.72592	-1.35809	CATEGORY_1
P33136	-0.962279	-0.420685	-0.841527	1.21666	0.309665	1.82192	0.266224	1.43519	0.633098	0.684676	-1.24283	-0.714871	-0.0744123	-1.10066	-1.01016	CATEGORY_4
P33195	0.69226	1.10242	1.12532	0.29396	0.364035	0.432759	0.787401	-0.0397136	0.810947	0.580399	-1.89992	-0.800733	-0.422028	-1.45794	-1.56916	CATEGORY_1
P33218	0.859534	0.503506	0.412557	1.6257	1.08937	-1.74349	-0.875106	-0.612375	-1.27414	-1.52467	0.358582	0.648882	0.0946002	0.554029	-0.116974	CATEGORY_2
P33219	-1.54792	-1.59491	-1.1368	-1.06655	-1.16498	1.02886	1.29337	0.231647	0.881851	0.62357	0.441084	0.318099	0.698317	0.349012	0.645345	CATEGORY_5
P33221	-1.32267	-1.00329	-1.58098	-1.22078	-1.46017	0.309806	0.616084	0.845899	0.891881	0.558028	0.358649	1.29294	0.621491	0.688159	0.40496	CATEGORY_6
P33224	-0.600629	-0.261819	0.0902648	-0.150377	-0.0106238	-0.934838	-0.918401	-0.220131	-1.19583	-1.56787	0.675046	1.97154	1.40842	0.647407	1.06785	CATEGORY_3
P33228	1.51202	-0.243237	1.33652	-0.807342	-0.460129	-1.25957	0.876659	0.170853	-0.0235561	-0.681782	-1.17161	1.94812	-0.126581	-0.088803	-0.981564	CATEGORY_2
P33232	1.06908	1.08419	0.83139	0.980774	1.00831	0.37217	0.261092	0.500353	0.249333	0.145153	-1.27842	-1.38147	-1.20546	-1.31659	-1.3199	CATEGORY_1
P33234	0.594242	2.08076	0.574095	0.666301	1.01014	0.0537334	-0.293086	0.932596	0.0739407	-0.100353	-1.16256	-0.674831	-1.16378	-1.17132	-1.41987	CATEGORY_1
P33355	0.566717	1.13327	0.374236	0.286523	-1.0148	0.306219	0.839003	0.939772	0.0522591	1.1813	-0.531456	-2.18016	-1.48332	-0.83371	0.364145	CATEGORY_4
P33358	-1.18228	-0.25782	-0.65769	-0.278126	-0.733887	-0.616604	-0.892844	-1.23792	-0.0693962	-0.4524	0.963958	1.31464	1.74917	1.38394	0.967245	CATEGORY_3
P33360	-1.40624	-1.08303	-1.23352	-1.36688	-1.28009	0.362072	0.247637	0.168683	0.142012	0.225724	1.06919	0.944389	0.87148	1.17446	1.1641	CATEGORY_6
P33362	-1.36079	-1.78395	-0.992797	-1.28013	-0.923656	1.31177	0.589381	-0.26151	0.427337	0.528439	0.7939	0.607964	0.704616	0.662182	0.977249	CATEGORY_6
P33363	1.23875	1.51946	0.7345	0.624621	1.3447	0.354651	0.117953	-0.174222	0.58827	-1.2962	-0.847557	-1.09443	-0.813877	-1.20702	-1.08959	CATEGORY_1
P33368	-1.36218	-1.12301	-1.30493	-1.08066	-1.30194	0.275729	0.284609	-0.186194	0.128095	0.22653	0.807013	1.27893	1.19007	1.1341	1.03384	CATEGORY_6
P33371	1.32498	1.46663	0.614629	0.702722	1.01332	-0.155813	-0.420271	-0.652023	0.294007	0.803661	-1.10824	-1.2677	-0.0851569	-0.636142	-1.8946	CATEGORY_1
P33570	-1.34301	-1.43126	-0.859293	-1.05504	-1.81823	0.967342	0.45167	0.55217	0.367639	0.358902	1.19592	0.588582	0.540391	0.505921	0.97831	CATEGORY_6
P33590	0.45948	-0.526218	-0.595782	0.725507	0.336965	-0.0443571	-1.89246	0.402031	0.723478	-2.42775	0.334332	0.116075	1.07779	0.332516	0.978398	CATEGORY_3
P33594	0.173778	-1.78423	-0.995517	-0.94881	-1.86264	0.0235386	0.38474	1.3658	0.159452	0.47846	1.20228	0.439104	0.139308	1.22456	0.0001881	CATEGORY_6
P33595	-0.947837	1.79001	1.71239	0.276893	0.697418	-0.475752	-0.237602	-0.924196	-1.21802	-1.35695	-0.0139534	0.967518	-0.0091978	0.566048	-0.826767	CATEGORY_2
P33596	-0.433655	-0.603437	-2.1434	-1.50688	-0.373735	0.2242	-0.241428	-0.162356	0.406843	-0.248426	0.527073	0.782522	1.50882	0.712423	1.55143	CATEGORY_6
P33599	0.378453	0.154987	0.167206	0.0323129	0.111375	1.23822	1.06906	1.33214	1.10675	0.608492	-1.29678	-1.21482	-1.27128	-1.37101	-1.04511	CATEGORY_4
P33602	0.314674	0.423747	0.107173	0.107823	0.284968	1.23616	0.761064	1.03524	1.03408	1.05591	-1.39155	-1.13574	-0.985049	-1.41501	-1.4335	CATEGORY_4
P33643	0.409852	0.378513	-0.454454	0.65957	1.50767	0.114134	1.10733	1.6006	-0.645698	-0.0207395	-0.738285	0.112178	-0.904557	-1.94613	-1.17998	CATEGORY_1
P33644	-1.19357	-0.432594	0.688831	0.11551	1.39609	-0.0259943	-0.724276	-1.20138	-1.87736	-0.520334	1.32641	0.220263	0.966872	0.0610618	1.20047	CATEGORY_3
P33647	-1.08156	-1.64044	-1.66209	1.04891	0.626675	1.14703	0.97946	-0.639199	-0.0436089	0.144461	0.397942	-0.194117	1.5538	0.10797	-0.745231	CATEGORY_5
P33650	-0.46797	-0.128559	-0.312789	-0.550515	-0.675268	-0.765922	-0.948121	-1.20676	-0.737428	-0.801643	1.26245	1.17867	1.55709	1.28939	1.30738	CATEGORY_3
P33667	0.291099	1.31199	-1.30912	1.45608	0.795935	0.0369042	0.0496374	0.513745	0.841516	-0.890651	-1.25453	-0.39224	0.930004	-1.70575	-0.674619	CATEGORY_1
P33913	-2.55586	-0.517154	-0.0429533	-0.168505	-1.14693	0.726325	0.836362	-0.552857	0.208625	-0.618805	1.26902	0.103141	0.44028	0.865454	1.15386	CATEGORY_6
P33915	-0.228008	0.489479	0.251649	-1.98711	-1.72687	1.53329	1.08921	0.115782	1.33866	0.746318	-0.535547	-0.481602	0.137781	-0.351029	-0.392002	CATEGORY_5
P33916	-1.22029	0.0170987	-0.512407	-1.17489	-1.09476	-1.38482	-0.950366	0.114081	0.862834	0.0400764	1.16021	1.4185	1.23208	0.523961	0.968693	CATEGORY_6
P33919	1.04831	0.305043	0.287394	-1.9258	-0.586769	0.15847	0.194424	-0.773915	-0.417372	1.75307	0.809926	1.03645	-0.0027221	-1.7349	-0.151602	CATEGORY_6
P33920	1.88971	1.36844	0.843517	0.786038	0.818416	-0.286641	0.100875	-0.262809	-0.377686	-0.239436	-0.164318	-1.51718	-1.74238	-0.821665	-0.394877	CATEGORY_1
P33937	0.93954	0.996921	0.113417	1.87441	1.39388	-0.177975	-1.55627	-0.711247	-0.0893125	-0.544615	-0.779187	0.580947	0.0544877	-1.39968	-0.695304	CATEGORY_2
P33940	1.10467	1.29535	1.20604	1.24296	1.12501	0.0808647	-0.0739302	-0.0142328	-0.10902	-0.106724	-0.951838	-1.16112	-1.22167	-0.948306	-1.46806	CATEGORY_1
P33941	0.472258	2.32742	1.2975	0.739347	0.6587	-0.492389	-0.0877273	-0.744025	-0.173842	-0.370935	-0.25885	-0.49646	0.0655304	-1.68637	-1.25016	CATEGORY_1
P34209	-1.44591	-0.799867	-1.22801	-0.829504	-1.3941	0.9339	-0.33802	0.507285	-0.405283	-0.280173	0.862857	1.12303	1.20348	0.996949	1.09337	CATEGORY_6
P35340	-1.29376	-0.203503	-1.22552	-0.821472	-0.947815	0.0684307	-0.593499	-0.530187	-0.285919	-0.538256	1.19838	1.38139	1.27018	1.0827	1.43884	CATEGORY_6
P36548	-0.579186	1.43797	-0.153797	0.637501	-0.532198	0.998886	-0.524281	1.6201	0.793328	0.202315	-1.15589	0.555008	-0.429704	-1.0058	-1.86425	CATEGORY_4
P36553	-0.830673	1.4402	-0.0986889	0.602412	0.540913	0.163044	-1.00403	0.94757	-0.362655	-0.0389014	-1.48006	1.27018	1.14586	-0.533502	-1.76167	CATEGORY_2
P36562	-0.664434	0.332528	-1.01879	-0.808416	-1.43579	-1.03007	-0.0153044	-0.975726	0.333059	0.00555805	0.388745	1.12432	1.37947	2.03172	0.353136	CATEGORY_6
P36566	-0.273938	2.2284	-0.341362	0.0724229	-0.152718	-0.21034	-0.218695	-1.93528	-0.287445	0.113908	-0.310781	-0.775819	1.81052	0.798251	-0.517122	CATEGORY_3
P36649	-1.36767	-0.271145	-1.60068	-1.08958	0.211223	-0.335026	-0.183794	1.0215	2.07881	0.367036	-0.729643	1.21147	0.0820306	0.764397	-0.158932	CATEGORY_5
P36655	-0.880986	0.324527	-0.13275	-1.81332	-0.401148	0.622862	0.864117	0.391606	1.28032	1.38944	-1.27658	0.626227	0.714719	-0.221636	-1.48739	CATEGORY_5
P36659	-0.238974	-0.280704	0.0755747	-0.324555	-0.504586	-0.981446	-0.621935	-0.965782	-1.20508	-1.28303	1.39974	1.20627	1.03336	1.26201	1.42913	CATEGORY_3
P36667	0.593209	1.0457	0.368503	1.2464	0.168294	0.544523	0.245998	1.10995	0.586859	-0.0307394	-0.0413043	-1.10626	-1.37637	-1.95617	-1.39861	CATEGORY_1
P36672	0.728943	0.665211	1.49137	1.122	0.854897	0.376775	0.189385	0.0942733	0.203483	0.369689	-0.831637	-0.624564	-1.89894	-1.4123	-1.3286	CATEGORY_1
P36673	-2.18423	-0.400614	-1.15209	-0.364422	-1.2291	0.544408	1.16715	0.250921	-0.670523	0.0887125	0.22991	0.867309	1.46331	0.633771	0.755495	CATEGORY_6
P36680	-0.408522	2.67128	-0.0595531	-0.0209715	0.905303	0.0851725	-0.536083	-0.144663	0.455925	-1.22372	-1.50663	-0.59853	0.568251	0.571309	-0.758578	CATEGORY_2
P36683	0.783346	0.85587	0.870141	0.707868	0.66857	0.790906	0.670313	0.549804	0.554483	0.294169	-1.30044	-1.20246	-1.24974	-1.48889	-1.50393	CATEGORY_1
P36767	-0.0198918	0.841359	0.302008	1.28722	0.171335	1.45964	0.979741	0.518181	-0.403118	-1.37293	-0.332883	-0.341398	-1.78398	-1.61337	0.308074	CATEGORY_1
P36771	0.832544	1.95223	0.918113	1.63284	0.968926	-0.643186	0.0391833	-0.175477	-0.415044	-0.751228	-1.05042	-0.828311	-0.95628	-0.768649	-0.755232	CATEGORY_1
P36879	-1.25291	-1.1102	-0.947254	-0.626181	0.667768	-0.0272119	-1.25578	0.452564	0.159214	-0.688406	1.99065	1.20938	-0.291492	0.5506	1.16925	CATEGORY_6
P36928	1.55177	1.98976	-0.226762	0.680295	1.39148	-0.181708	0.128788	-0.306831	-0.579431	0.23594	-1.20386	-1.17517	-0.889766	-0.818797	-0.595713	CATEGORY_1
P36929	-0.0152822	0.601826	-1.11918	-0.22624	-1.08317	-0.0736064	-0.872155	0.114772	-0.444578	-2.07607	1.51945	0.900593	0.585091	1.00329	1.18528	CATEGORY_3
P36938	0.144029	0.671531	-1.00429	0.919953	0.171714	0.90541	1.81224	0.782839	0.901379	-0.38472	-0.970926	-0.966395	-0.468362	-1.85282	-0.661575	CATEGORY_4
P36979	0.638774	1.4834	1.97521	0.832888	0.665686	0.126742	0.244182	-0.440576	0.257165	-0.444909	-1.23341	-0.93035	-1.03081	-1.26117	-0.882806	CATEGORY_1
P36995	1.03013	1.35989	1.66677	0.988598	1.53837	-0.599558	-0.0359935	-0.574322	-0.821266	-0.584212	-0.747414	-0.939543	-0.534822	-0.937827	-0.808808	CATEGORY_1
P36999	-1.29898	1.11313	-0.0857195	0.0754276	2.02409	0.575318	1.23503	-0.128107	-0.0081136	0.379174	-1.23671	-1.23428	-0.0962276	-1.3717	0.0576694	CATEGORY_1
P37001	-0.3559	-1.911	0.413277	1.53471	-0.715128	-0.502954	-0.395512	-1.3829	-0.374042	1.02004	0.539904	1.48026	0.196268	0.953779	-0.500795	CATEGORY_3
P37005	0.311954	0.204863	0.946807	0.657447	-0.575576	0.381724	1.10462	1.43672	1.14753	-0.920273	-0.597495	-0.0277398	-0.803428	-1.26855	-1.99861	CATEGORY_4
P37013	-0.579087	0.139986	0.0390613	-0.927149	-0.519863	0.651308	1.2501	-0.226335	2.28171	0.759968	-1.48625	-0.453983	0.823133	-1.05428	-0.698319	CATEGORY_4
P37019	-0.345558	0.197641	-0.155109	-1.35548	-1.01347	-0.771932	-0.261773	-0.812351	-1.15521	-0.462008	1.20122	0.926881	1.84633	1.21308	0.947736	CATEGORY_3
P37024	-0.511036	1.75422	-0.459614	-0.734223	-0.465501	-0.486815	0.87768	-1.34393	0.585765	0.504304	0.281069	1.50638	-0.196897	-1.88793	0.576521	CATEGORY_3
P37025	1.22156	1.98442	0.322379	-0.310573	1.42414	-0.879472	-0.129804	0.529063	-0.579517	-1.06758	-1.33325	0.620808	-1.02513	-0.0145132	-0.762529	CATEGORY_2
P37028	-0.458491	-0.178234	-1.52754	-0.851285	-2.14953	0.901792	0.313171	0.723381	-0.633238	-0.449198	1.13112	0.650515	0.515043	0.849418	1.16308	CATEGORY_6
P37051	0.736247	0.547972	0.0900951	-0.0337418	-0.926915	0.0599676	0.416418	-1.10272	0.108327	-2.31133	-0.149957	0.58598	0.912091	1.90758	-0.840018	CATEGORY_3
P37052	0.842063	1.45571	0.0918858	-0.0089238	0.475095	0.961686	-0.244584	0.822479	-0.529789	-2.19773	0.536887	-0.0863765	-0.661686	0.360503	-1.81721	CATEGORY_2
P37095	0.644933	0.163926	0.003204	0.576405	0.533605	0.913823	0.812263	1.0812	0.888698	0.915992	-1.08812	-1.26687	-1.23643	-1.48307	-1.45956	CATEGORY_4
P37128	0.349262	-1.29714	-2.30857	0.802512	0.135898	0.415318	-0.526197	-1.58677	1.04406	-0.0111821	0.904729	0.264371	0.66043	0.297006	0.856284	CATEGORY_6
P37146	-0.555518	-0.945046	-0.311481	-1.28836	-1.28916	0.0299182	-0.6107	-0.330559	-0.0909716	-0.894124	1.29683	1.07143	1.23689	1.08014	1.60071	CATEGORY_6
P37177	-0.623336	0.997541	0.343702	-0.212939	-0.404962	0.414807	0.0280602	-1.81728	-0.142612	0.50087	-0.23118	0.905338	2.04569	0.0619341	-1.86563	CATEGORY_3
P37182	-0.227767	1.68502	-1.53401	1.44608	1.13292	-0.363382	-0.195144	1.25432	-0.274288	0.0510301	-0.620915	0.115097	-1.08437	0.0241321	-1.40872	CATEGORY_1
P37194	-0.190514	0.508671	0.0701953	0.0273052	0.0674805	-1.27449	-1.06116	-1.27633	-0.941835	-1.48327	1.18921	0.965032	1.0475	1.0787	1.27351	CATEGORY_3
P37195	-0.489809	0.0769426	-0.373146	-0.592783	-1.44808	-0.362277	-0.920071	-0.398349	-0.239374	-1.39185	1.68438	1.43177	0.751155	1.18272	1.08877	CATEGORY_3
P37197	1.29266	1.64786	0.797798	1.54817	0.762539	-1.09992	-0.106911	-0.364473	-0.0205761	-0.442048	-0.357952	-1.42652	-1.03978	-0.0976296	-1.09321	CATEGORY_1
P37313	-0.128003	-1.12542	-1.09316	-0.635059	-1.19782	1.50046	1.57406	1.29726	0.989936	0.560356	0.647385	-0.465204	-0.909328	-0.514786	-0.50069	CATEGORY_5
P37325	-0.864682	-1.09465	-0.178227	0.809409	-0.45418	-1.16498	0.638528	0.370776	-0.277875	-1.88007	0.0267811	1.4849	-0.0138936	1.48017	1.11799	CATEGORY_3
P37326	-0.0522243	1.65752	0.611804	1.11519	-0.810188	1.52879	0.366328	0.0132824	0.49417	0.209272	-1.18121	-1.79442	-0.898273	-0.626927	-0.63312	CATEGORY_1
P37327	-0.836283	-0.634398	-1.8554	-0.959904	-0.256109	-0.27235	0.482939	-0.907204	-0.221076	0.249761	-0.0335758	1.78665	0.994903	1.15021	1.31184	CATEGORY_6
P37329	-0.594111	-0.628037	-0.716654	-0.539549	-0.622544	-0.775138	-0.567231	-0.792857	-0.758265	-0.805264	1.44301	1.25837	1.24953	1.40262	1.44613	CATEGORY_3
P37330	1.05146	1.31531	0.955024	1.56196	1.09243	0.299471	-0.676315	-0.203806	-0.239076	-1.09417	-1.87934	-0.475132	-0.445981	-0.522454	-0.739382	CATEGORY_1
P37339	1.75169	0.365436	0.491442	0.243391	-0.0290453	-1.69162	-1.32788	-0.0710258	-0.228915	-1.28918	1.74013	0.790321	-0.491569	0.209422	-0.462611	CATEGORY_2
P37340	1.14506	1.10987	1.3347	-0.342771	0.770192	0.529326	0.0411062	-0.607	0.807742	0.739564	-0.679096	-0.846468	-1.04564	-0.991738	-1.96485	CATEGORY_1
P37342	0.610058	0.748717	0.691461	2.29533	0.346955	0.780862	-0.201606	-0.457939	-0.181547	-1.56117	-0.529584	-1.26509	0.532531	-1.09048	-0.718501	CATEGORY_2
P37344	-0.627288	0.872838	-0.120471	0.104628	0.74407	0.229974	1.0585	-0.0440253	0.936041	0.679173	-0.284472	0.0164899	0.403835	-2.88768	-1.08162	CATEGORY_4
P37348	1.65309	1.82115	1.14984	-1.46148	0.0413855	0.103414	-0.0089505	0.802255	-0.405802	-0.469248	-0.385175	-0.165932	-1.09123	-0.146858	-1.43647	CATEGORY_1
P37349	-1.09015	-1.15238	-1.42307	-1.35894	-1.53212	0.505621	0.24871	0.416491	0.397519	0.221067	1.02977	0.85261	0.918548	0.950673	1.01566	CATEGORY_6
P37351	-0.379546	-0.138879	-0.17979	0.939479	0.374869	2.78396	0.662858	0.297748	0.456874	-0.44454	-0.906094	-0.692813	-0.902029	-1.27467	-0.597435	CATEGORY_4
P37353	0.647236	1.99762	0.348616	0.800571	0.524598	0.25291	-0.628334	-0.976098	0.106122	1.1833	0.267487	-1.22144	-1.06736	-1.63195	-0.603279	CATEGORY_1
P37387	1.56821	1.52131	0.957314	1.18683	1.10162	-0.231668	-0.666577	-0.460365	-0.4944	-0.730471	-1.67692	-0.472098	-0.236525	-0.97942	-0.386845	CATEGORY_1
P37440	1.12723	1.20017	0.977127	1.1662	0.719847	0.447251	-0.157227	0.539834	0.178748	-0.0462935	-0.720825	-1.34958	-1.439	-1.31622	-1.32724	CATEGORY_1
P37590	0.236855	0.536709	-0.247126	0.348306	0.177353	1.03989	1.6252	0.756148	0.28342	-1.39422	-0.31406	-0.530553	-0.522931	0.499133	-2.49413	CATEGORY_4
P37595	-1.86325	-0.439122	-0.616877	-0.275874	-1.3202	1.93817	1.36368	1.30491	0.726727	0.0498341	-0.0125914	-0.267995	-0.288614	0.0585692	-0.357369	CATEGORY_5
P37610	-0.952335	-0.315433	-0.657549	-0.875396	-1.21126	-0.641673	-0.502558	0.551982	1.11461	0.365605	1.38566	0.930091	1.6871	-1.43066	0.551812	CATEGORY_6
P37613	-0.71076	0.170824	-0.743461	-0.506896	-0.951648	-0.815721	-0.0609971	0.510776	0.781767	0.382755	-0.476229	2.511	-0.366451	1.4334	-1.15836	CATEGORY_6
P37615	-1.51885	-1.27619	-1.46599	-0.747995	-1.27596	0.738414	0.138049	1.32993	0.653368	-0.267129	0.669992	0.79239	0.471903	0.718388	1.03967	CATEGORY_6
P37617	-0.329115	-0.66462	0.418279	-1.81487	-0.943544	0.601302	0.0575486	-0.727739	1.11802	1.06373	-1.32879	-0.374986	0.727246	0.404066	1.79347	CATEGORY_6
P37624	0.358581	0.692299	-0.881211	-1.21866	-1.11346	1.47122	1.13626	-0.779775	1.27738	1.31236	-0.240022	-0.223761	0.250091	-1.35188	-0.689409	CATEGORY_5
P37626	-0.458299	-1.23102	-0.116375	-1.1631	-0.721815	1.19682	1.34826	1.76489	1.12888	0.067599	0.885142	-0.526294	-0.82159	-0.461691	-0.891404	CATEGORY_5
P37631	1.40463	0.979565	0.838995	1.70696	1.24662	-0.217044	-1.08771	-0.513424	-0.881686	0.0457874	-1.15119	-0.0879477	-0.34337	-0.589669	-1.35052	CATEGORY_2
P37634	1.21778	1.59852	0.829616	0.155393	1.12146	0.140575	0.420327	0.280729	-0.0197074	-0.0680491	-0.875308	-0.647493	-1.16169	-2.08766	-0.9045	CATEGORY_1
P37636	-0.758283	-1.2797	-0.962082	-0.359254	-0.917295	-0.0862557	-0.300268	-0.658051	-0.556845	-0.659892	1.38983	1.25141	1.15814	1.25443	1.48412	CATEGORY_6
P37637	-0.235107	-0.595215	0.127217	-0.868441	-1.02871	0.175364	-1.06385	-0.899734	-0.695827	-1.13651	1.40004	1.50878	1.32709	0.840234	1.14467	CATEGORY_3
P37639	-0.718901	-1.30688	-0.926346	-0.950751	0.0900135	-0.791094	-0.539258	-0.0952692	-0.657075	-0.429656	1.64628	0.98855	0.889792	1.22399	1.5766	CATEGORY_6
P37641	-1.2232	1.40249	-0.580719	-0.336814	1.04425	0.434364	0.806008	1.03951	0.486615	-1.63957	-0.0878437	-1.34008	0.891061	-1.20725	0.311175	CATEGORY_4
P37642	-0.892245	-1.74274	-0.848145	-0.630102	-1.84802	0.427326	1.21366	-0.0152158	0.515152	-0.296309	0.712407	0.502814	1.1125	0.77598	1.01294	CATEGORY_6
P37645	-1.64782	-1.13259	-1.26432	-1.01646	-1.43492	0.553363	0.508484	0.321027	0.484001	-0.0370763	0.847365	0.990615	0.788868	0.963036	1.07643	CATEGORY_6
P37647	1.13604	0.658773	1.03261	1.54786	0.911234	0.27793	0.492514	-0.19015	-0.129636	0.223164	-1.30785	-0.672914	-1.04599	-1.46873	-1.46485	CATEGORY_1
P37648	0.241494	-0.144989	-0.582965	-1.60291	-0.645782	-0.579898	-0.950143	-0.868168	0.522081	-0.774104	1.8345	0.329137	1.53139	0.354074	1.33628	CATEGORY_3
P37649	-1.16748	1.61732	-0.851838	-1.79545	-0.663713	-0.581967	0.479264	-0.389509	0.90297	0.207052	-0.446992	0.402498	1.85878	0.483105	-0.0540459	CATEGORY_6
P37650	0.428392	0.115699	0.806309	-0.0892229	0.206782	1.58678	0.77649	0.654451	0.202527	1.02963	-0.969063	-2.15438	-0.879737	-1.4175	-0.297153	CATEGORY_4
P37651	0.601478	-0.0173839	-0.538971	0.202221	-0.182614	0.065982	1.37348	1.21634	1.39741	0.468496	-0.253379	-0.500059	-1.13173	-0.235475	-2.46579	CATEGORY_4
P37652	0.717072	1.32347	-0.009709	0.0972514	0.72721	0.639914	0.863672	0.64337	0.986585	0.421543	-1.13221	-1.31166	-1.01567	-1.68496	-1.26587	CATEGORY_4
P37657	-0.346786	0.486839	1.74464	2.10356	1.40053	0.265213	-0.234422	-0.582206	-0.461326	-0.659627	-0.675718	-0.754221	-1.14255	-0.811952	-0.331966	CATEGORY_1
P37659	1.67657	1.08371	0.0508438	0.571594	-0.137092	0.697792	0.659146	0.988519	-0.266719	0.0297417	-1.31135	-1.30922	-0.340987	-0.395053	-1.9975	CATEGORY_1
P37661	1.3241	1.41684	0.106138	2.01345	0.623497	-0.549683	-1.0696	0.330727	0.322605	-0.627094	-0.656552	-0.235089	-1.02119	-1.34032	-0.63782	CATEGORY_1
P37665	1.34459	1.47913	1.23384	1.53776	1.14345	-0.726315	-0.615254	-0.504363	-0.462268	-0.631349	-0.942141	-0.475415	-0.709842	-0.73129	-0.940545	CATEGORY_1
P37666	-1.32202	-0.326442	-1.63221	-1.76856	-1.11022	0.799094	0.734341	0.892982	0.84997	0.156553	0.348481	-0.195796	0.966991	0.884641	0.722198	CATEGORY_5
P37671	-1.372	-0.556124	-1.56766	-1.49402	-1.04344	-0.203441	0.927883	0.955778	0.292055	-0.092954	0.592481	1.36787	0.813354	1.0669	0.31332	CATEGORY_6
P37678	-1.69128	0.081924	-1.37908	0.0892266	-1.15619	-0.889741	0.409184	0.202303	-0.123453	-0.0691956	1.18076	1.95509	-0.0490273	0.166917	1.27256	CATEGORY_6
P37682	-0.250038	-0.181714	0.717278	-0.0338275	-1.05467	1.76884	0.366448	1.4969	-1.75847	-1.16606	0.756249	0.824624	-0.598907	-0.0451507	-0.841495	CATEGORY_6
P37685	-0.674188	2.02315	2.03775	-0.246732	1.20768	0.0164802	-0.817767	0.331592	0.0075612	-0.889173	-0.684939	-0.0996365	-0.781713	-0.936608	-0.493459	CATEGORY_1
P37689	-1.46911	-0.947538	-0.88158	-0.576448	-2.01772	1.29375	0.588893	0.331266	1.39649	-0.408141	0.42592	0.531676	0.762257	0.496288	0.474001	CATEGORY_6
P37690	1.3739	-1.3773	-0.51729	0.133214	-0.104446	0.151938	-0.295596	0.152293	0.996346	-1.21553	0.560994	2.23394	-0.133924	-0.786629	-1.17191	CATEGORY_3
P37691	-0.0489739	1.28119	2.18464	-0.742169	-1.13311	-1.16405	0.726502	0.376289	-0.839829	-1.24954	-0.297499	0.937156	0.561684	-0.296436	-0.295859	CATEGORY_2
P37692	-0.706654	0.125959	2.20233	-0.179028	-0.510775	-0.900569	0.617834	-0.108231	0.355923	1.10914	-1.79323	0.597923	0.424022	0.17801	-1.41266	CATEGORY_1
P37744	1.07947	0.467284	0.650126	0.868218	0.830123	0.621417	0.575383	0.639975	0.42846	0.559468	-1.15618	-1.20508	-1.51516	-1.42295	-1.42056	CATEGORY_1
P37745	1.03168	1.23407	0.0219556	1.1653	0.23088	-0.108725	-0.303231	1.10014	0.863448	-1.82604	0.148008	-1.32006	-1.63025	-0.31858	-0.288602	CATEGORY_1
P37747	1.04584	1.00686	1.18169	0.90622	0.866645	0.710285	0.445308	-0.3065	-0.0698799	-0.082646	-1.59873	-1.86012	-0.306067	-0.718512	-1.22039	CATEGORY_1
P37749	0.823389	1.04189	0.896709	0.541872	0.837162	1.07204	0.47088	0.50787	0.525933	-0.740751	-0.509772	-1.23918	-1.56568	-1.64171	-1.02064	CATEGORY_1
P37750	0.0467753	0.42944	-0.541091	1.42985	2.0222	1.40594	-0.368954	-1.0633	-1.31805	0.608741	-0.328999	-1.23283	-0.298443	-0.447334	-0.343938	CATEGORY_2
P37751	-0.257016	0.0979759	0.161931	1.1828	0.578611	0.82276	-0.0265443	1.23812	1.69266	-0.139645	-1.70406	-0.236546	-0.960407	-0.92182	-1.52881	CATEGORY_4
P37757	-1.02908	1.8234	-0.873637	-0.95649	-1.07311	-0.194993	-0.0234701	-0.0321921	-1.23096	0.376317	1.11617	1.67198	-0.669407	0.564287	0.531179	CATEGORY_6
P37759	0.777377	0.942352	0.940252	1.24977	0.945108	0.309994	0.317527	0.50692	0.150358	0.367433	-1.33987	-1.23225	-1.53659	-1.2541	-1.14428	CATEGORY_1
P37760	1.07949	1.06612	1.3355	0.928622	1.10859	0.0682589	0.337276	-0.0286348	0.2148	-0.0835002	-1.10303	-1.44157	-0.766759	-1.56022	-1.15494	CATEGORY_1
P37765	1.09165	0.484194	0.892982	0.826904	1.18447	0.498602	0.558318	0.73243	-0.169322	-0.0389443	-0.29861	-1.35307	-1.249	-1.3705	-1.79011	CATEGORY_1
P37767	0.738135	1.07346	-0.0941848	1.97579	0.990455	0.176556	-0.440541	-0.753638	-0.606619	-0.277776	-0.693646	-2.05906	0.961797	-0.62601	-0.364727	CATEGORY_1
P37769	-0.704796	1.31785	-0.813348	0.175477	-0.712223	-0.524833	-1.18592	-1.09564	-0.112688	-1.32163	0.392341	0.948881	1.13836	0.772271	1.72589	CATEGORY_3
P37773	0.833615	1.12818	0.664479	1.55215	0.78372	1.15629	-0.185945	0.400467	-0.830595	-0.557596	-0.921876	-0.518082	-0.450412	-1.37102	-1.68338	CATEGORY_1
P37774	-0.52382	-1.03868	-1.56821	-0.666529	-1.72289	-0.264132	0.37599	0.380595	-0.123253	-0.204376	0.576013	1.39516	0.716035	1.41008	1.25803	CATEGORY_6
P37794	-0.601157	0.0144974	-1.24175	0.648722	0.0445286	-1.47406	-1.7151	-0.757952	-0.413164	1.27671	0.70024	1.1233	0.684487	0.355299	1.3554	CATEGORY_3
P37902	-1.20024	-1.24154	-1.27818	-0.830392	-1.24972	0.146635	0.344922	-0.252036	0.0745133	-0.278811	1.26553	1.11184	0.827976	1.12681	1.43269	CATEGORY_6
P37903	1.39585	1.98218	1.39676	0.568804	0.863911	-0.934198	-0.0223645	-0.447435	-0.0827699	-1.02108	-0.432903	-0.655253	-0.62931	-0.963367	-1.01883	CATEGORY_1
P37908	0.153664	0.822212	-0.389264	-1.56438	-1.00156	-0.979966	-0.420785	-0.707707	-0.112582	0.703725	-0.251995	-0.682389	1.96372	0.985568	1.48174	CATEGORY_6
P38038	-0.89994	-1.08898	-1.45746	-1.82595	-1.21861	1.01565	0.869052	1.17559	0.862329	0.532604	0.432124	0.434529	0.243666	0.492251	0.433147	CATEGORY_5
P38051	1.09835	2.12398	0.727772	-0.23599	-0.72332	0.0597174	-0.664964	-0.802117	-1.50262	-1.30004	0.155717	0.218011	1.14802	-0.743372	0.440855	CATEGORY_2
P38104	0.736227	0.526175	-1.39075	-0.316038	0.848366	-0.871096	-1.84348	-1.15881	-0.70955	0.0620023	0.872646	1.28671	1.09066	-0.0342209	0.901167	CATEGORY_3
P38105	-1.42137	0.471368	0.273324	0.173621	-1.05469	-0.72977	-1.38737	-0.448565	-0.348368	-0.970706	0.434952	1.05195	1.71533	0.932446	1.30786	CATEGORY_3
P38489	-0.0154512	0.612228	-0.847183	-1.51392	-1.16923	1.37234	0.199001	0.74931	-0.751912	-1.87321	1.15389	0.687147	0.0704361	0.68605	0.640509	CATEGORY_6
P38506	2.17973	-0.863384	0.766885	-0.826524	-0.162183	0.781907	-0.123611	1.65122	0.413653	-0.72973	-0.592022	-0.279376	-0.0031905	-0.738628	-1.47474	CATEGORY_4
P38521	-1.85989	-0.0567913	0.263081	0.322504	-1.1791	0.835032	0.387907	0.552207	2.017	-0.625039	-0.764423	0.524989	0.974931	-1.23593	-0.15647	CATEGORY_5
P38683	0.177449	0.925147	-0.816782	0.465331	-0.282134	-1.66859	1.99555	-1.32972	-0.0373598	-0.160417	0.348157	1.27437	-0.287307	-1.19001	0.586307	CATEGORY_3
P38684	-1.02878	0.201128	-1.8693	0.369407	-1.4539	-1.26863	0.0445312	0.565037	1.58438	-0.178009	0.177838	1.08642	0.666328	1.00956	0.0939993	CATEGORY_6
P39099	-0.883862	-1.49827	-1.43038	-0.664997	-1.54096	1.0091	1.55854	1.01251	0.419166	1.08068	0.223005	0.067556	0.375816	0.312931	-0.0408454	CATEGORY_5
P39160	1.17356	1.1268	1.38579	1.09732	1.57612	-0.349832	-0.511685	-0.214478	-0.284148	-0.140491	-1.20225	-1.06006	-1.36768	-0.711577	-0.517401	CATEGORY_1
P39161	-1.7137	-0.0736253	-0.423563	0.681335	-0.799639	-0.135714	-0.175897	1.87055	1.02829	-1.29206	-0.88544	0.692562	1.32217	-0.539224	0.443954	CATEGORY_6
P39165	0.796556	0.413873	0.883383	0.32378	1.08949	0.529061	0.910954	0.46341	0.375686	0.348221	-1.38261	-1.89371	-0.511067	-1.88833	-0.458701	CATEGORY_1
P39172	-0.431225	1.15761	-0.498509	1.80591	-0.801986	-1.08562	1.6445	1.20565	-0.0992811	-1.3186	-0.606341	0.195583	0.0814923	-0.771428	-0.477747	CATEGORY_2
P39173	-1.76837	-0.947359	-0.915908	-0.431133	-0.750971	-0.562078	0.19534	-0.559733	-0.025331	-0.266224	0.782816	1.38182	1.50931	0.994743	1.36307	CATEGORY_6
P39176	-1.98233	-1.1906	-0.752977	0.922697	-1.41536	0.625958	1.07781	1.06404	-0.233751	-0.310013	-0.0958962	1.26116	0.879815	0.144947	0.00450852	CATEGORY_6
P39177	1.64312	1.41933	0.864638	1.2771	0.563792	-0.75119	-0.346555	0.37486	0.36439	-0.56918	-0.664031	-1.41295	-0.63361	-1.3818	-0.747908	CATEGORY_1
P39180	1.39582	0.46744	0.531193	-1.31007	-0.718343	0.284011	-0.321696	-0.146934	-0.907948	-2.1616	1.42597	0.269463	0.401458	-0.324072	1.11531	CATEGORY_3
P39187	1.67922	-0.295397	1.58735	0.170738	0.792521	1.08459	-0.421579	0.45971	0.0297461	0.162206	-0.556281	-0.649323	-1.15733	-1.65283	-1.23333	CATEGORY_1
P39199	-1.93767	-0.243084	0.548534	-0.982977	-1.92631	0.26203	0.947451	-0.32012	-0.160264	-0.284151	0.608974	0.946744	1.17871	1.15491	0.207223	CATEGORY_6
P39208	-0.374529	0.785633	1.25486	-1.51795	-0.116963	0.926894	-0.424005	0.113716	1.09432	-1.24566	0.747921	-0.539381	-1.95842	0.429983	0.823587	CATEGORY_4
P39265	-0.0683072	0.0406286	-0.161491	-0.197907	0.180308	1.12727	1.19063	1.23583	1.3413	1.08287	-1.06556	-1.30119	-1.17252	-1.20156	-1.03031	CATEGORY_4
P39274	-1.13443	-1.78817	-0.801476	-0.055731	-1.44701	0.854098	0.190568	-0.363204	0.84518	0.818353	1.59649	-0.287326	1.35314	0.173062	0.046462	CATEGORY_6
P39279	1.58658	0.916442	-0.0144775	0.488606	1.59463	-0.220135	0.573451	-0.489118	-0.145592	0.654042	-1.75776	-1.45471	0.015658	-1.05038	-0.697237	CATEGORY_1
P39280	-0.0013762	1.75028	1.03046	1.72983	1.05929	0.0621549	-0.433096	-0.243122	0.30844	-0.925818	-0.326286	-0.445534	-1.23388	-1.08692	-1.24443	CATEGORY_1
P39285	1.31439	1.09052	0.532075	-0.36342	0.186297	1.79946	0.308258	-1.18598	0.484679	0.421904	-0.449361	-0.683191	-0.420114	-1.39856	-1.63695	CATEGORY_1
P39286	-2.12594	1.2599	0.656108	1.36823	0.730741	0.566674	0.797179	0.0442597	-0.741755	-0.797544	-0.589617	0.852592	-1.10205	-0.142777	-0.776003	CATEGORY_2
P39288	-0.342793	0.561937	-1.48744	0.084286	0.772835	1.04358	-1.14948	-1.69231	0.340421	-0.0770563	-0.540953	1.55037	1.26835	-0.870762	0.539018	CATEGORY_3
P39298	0.181757	1.87278	-1.41088	-0.305909	-1.34271	0.987763	-1.40091	1.11412	-0.155369	-1.26279	0.324589	0.265008	0.114484	0.325367	0.6927	CATEGORY_3
P39300	0.548368	0.607699	0.113618	0.56753	0.335171	0.996018	0.251324	1.23002	0.587915	0.314019	-1.84695	-0.806368	0.381708	-1.26343	-2.01663	CATEGORY_4
P39304	0.304409	0.0259581	-1.00385	0.860234	-1.84119	1.85922	-0.720885	1.12872	0.888478	-1.53674	0.225799	-0.415491	-0.152185	0.0312915	0.346227	CATEGORY_5
P39310	-0.79249	0.388967	-0.739347	0.755452	0.260074	1.33992	1.3599	0.52884	0.0607321	0.0899417	-0.282549	1.15814	-0.872425	-2.18401	-1.07115	CATEGORY_4
P39315	0.104631	-0.441313	-1.60529	-0.705218	-1.58531	-0.511286	-0.190317	-0.0475317	-0.332074	-0.705153	1.25409	1.23253	1.33258	1.17877	1.0209	CATEGORY_6
P39321	2.22353	0.0166181	-0.186353	-1.12092	-0.170473	0.911417	0.15339	-0.992385	0.467589	1.11176	-1.02804	-0.626067	0.62581	0.212852	-1.59873	CATEGORY_4
P39325	1.09754	1.30392	1.49934	1.41733	1.11578	-0.452862	-0.0335632	-0.608772	-0.423558	-0.296604	-0.906711	-1.18532	-0.855927	-0.391421	-1.27917	CATEGORY_1
P39332	-1.29658	-1.05373	-1.3196	-1.27377	-1.55956	0.514332	0.282951	0.199599	0.341296	0.275725	1.11791	0.793552	0.989814	0.984471	1.00358	CATEGORY_6
P39334	-0.311588	0.505557	0.549386	0.0834784	-0.547665	-1.24121	-0.190987	-0.194891	0.718827	0.111895	-0.113056	-0.736994	-2.03912	1.26806	2.13831	CATEGORY_3
P39336	0.45461	-0.308455	-2.26213	0.787894	-0.979859	-0.461066	-0.297776	-0.405701	0.432951	-0.549903	1.54714	0.18461	1.66516	-0.546125	0.738649	CATEGORY_6
P39337	-0.277851	0.311763	-0.368058	0.751081	-0.460056	1.37139	1.47787	1.69128	-0.810517	-0.0533524	0.0345837	-1.60091	-1.41606	-0.849023	0.197867	CATEGORY_4
P39342	-1.22526	-0.836318	-1.37851	-1.11554	-1.53245	0.157392	0.223123	1.01753	0.577275	-0.148271	0.379728	1.52573	0.428058	1.36881	0.558698	CATEGORY_6
P39347	-1.29977	-1.29816	-1.2201	-0.118625	-1.04293	0.7001	1.20708	-0.354461	0.753207	0.78888	1.4038	-0.751066	-0.506731	0.384993	1.35379	CATEGORY_5
P39353	1.29608	1.734	0.560456	0.84599	1.03606	-0.521142	-1.74897	-0.484859	-0.931746	-1.38325	-0.081764	0.286454	0.447324	-0.622465	-0.432159	CATEGORY_2
P39356	1.25124	1.45268	1.51614	0.772734	0.348054	-0.54465	-1.14027	-1.73045	-0.265524	-0.47323	-0.23738	0.207071	-0.340596	-1.37574	0.55991	CATEGORY_2
P39358	1.0434	1.43405	0.956018	1.08046	0.98655	0.535499	0.276782	-0.33668	-0.0982152	0.0819336	-1.20287	-1.54179	-1.04707	-1.21907	-0.949009	CATEGORY_1
P39366	1.35367	0.847864	0.858389	0.172744	1.25947	0.344732	-0.373547	0.415774	0.30037	-0.402175	-0.450065	-2.39114	-1.43892	0.137675	-0.634849	CATEGORY_1
P39371	2.26759	-0.119032	-0.332765	-0.476471	0.866952	0.519161	-0.815452	-1.45197	0.610485	0.454571	1.27043	-1.2216	-0.854005	-0.498939	-0.21895	CATEGORY_2
P39376	-1.0419	-1.2248	-0.805526	-0.0756163	-0.794204	-0.403022	-0.842989	-0.553761	-0.47348	-0.284639	1.0867	1.46684	1.54908	1.33704	1.06028	CATEGORY_6
P39377	-0.609067	-1.07774	-0.646249	-0.156096	-0.945141	-0.350935	-0.260162	-1.18469	-0.746004	-0.574179	1.1831	1.34445	1.3719	1.48179	1.16902	CATEGORY_6
P39379	0.922232	1.57384	0.539481	0.499638	0.640894	0.580685	0.45429	0.504452	0.295538	0.0560334	-0.606604	-1.90543	-1.67611	-1.29958	-0.579363	CATEGORY_1
P39380	-1.02864	-0.828961	-0.458611	1.85266	0.0234181	-0.840399	-0.27891	-0.751558	-1.72776	-0.231259	1.16499	0.856476	0.23554	0.845826	1.16718	CATEGORY_3
P39383	0.744905	1.12489	1.10792	-1.52561	0.232998	1.11434	0.46973	0.320179	-0.690658	-1.15208	-0.741155	1.4637	-1.34257	-0.372953	-0.753642	CATEGORY_1
P39384	0.935257	1.05164	-0.836577	-0.26232	0.323851	0.617793	-0.947312	1.64169	1.00344	-1.68752	-1.28912	0.784189	-0.662113	0.0967952	-0.769689	CATEGORY_1
P39385	-0.157708	-1.20653	-1.03025	-1.2983	-1.429	-0.358469	0.0638908	0.250383	-0.323346	-0.0481447	0.820981	0.405518	1.02246	1.90619	1.38231	CATEGORY_6
P39389	0.452717	0.233926	-0.333491	-0.29965	0.446219	0.124999	1.42834	1.7193	-0.201235	-1.41411	0.732882	0.845729	-1.17154	-1.71568	-0.848398	CATEGORY_4
P39396	0.949845	1.31667	1.31128	0.794396	0.998039	0.413273	0.099712	-0.780212	0.232044	0.493877	-1.15278	-0.9432	-1.38994	-1.3039	-1.03911	CATEGORY_1
P39401	0.35025	1.54095	0.544836	1.60682	1.20955	-0.102305	-0.364243	0.671546	-0.526797	-0.154677	-1.38185	0.150034	-1.02784	-1.49397	-1.0223	CATEGORY_1
P39405	-0.434448	-0.232582	-0.646449	-0.841729	-0.442614	-0.990891	-0.827436	-0.65266	-1.00427	-0.492652	1.68758	0.773724	1.47478	1.2373	1.39235	CATEGORY_3
P39406	1.30551	-0.398393	0.737249	1.09338	0.653223	0.825884	0.77044	-0.726888	0.00486961	0.57478	-2.02373	-1.25973	-0.564274	-1.3158	0.323479	CATEGORY_1
P39407	-1.25084	-0.393791	-1.01616	-0.94572	-1.32019	-0.700791	0.308467	-0.216085	-0.440332	-0.136487	1.38842	1.54876	0.842428	1.2335	1.09882	CATEGORY_6
P39408	-0.708485	-0.59529	-0.729135	-0.594394	-0.631564	-0.70066	-1.02286	-0.443754	-0.327777	-0.967331	1.27701	1.50633	1.32875	1.22273	1.38643	CATEGORY_3
P39410	0.108202	1.73104	-0.926544	-0.52455	0.223504	0.848209	-0.83154	-1.08105	0.603899	1.16376	-0.217983	-0.502974	1.21999	-1.92568	0.111706	CATEGORY_1
P39411	0.863764	0.346587	0.144985	0.778705	1.45763	1.05143	-1.90197	-0.12834	0.688697	-0.0183585	0.278635	-0.697735	-1.68862	-1.31602	0.140617	CATEGORY_1
P39451	-1.27146	-1.1695	-1.30289	-0.973182	-1.43662	0.16539	0.311777	-0.180515	0.0186691	0.418798	0.990818	1.2924	0.965255	1.21547	0.955605	CATEGORY_6
P39452	-1.44155	-0.688933	-1.00599	-1.4359	-1.05411	0.346642	0.166572	-0.155368	-0.0246412	-0.452698	1.15487	1.13881	1.28814	0.726399	1.43777	CATEGORY_6
P39829	0.244286	1.3272	0.167933	1.38583	0.791936	0.97005	0.203955	0.0621042	0.9803	-0.0263035	-1.24223	-0.980221	-1.33239	-1.03325	-1.51921	CATEGORY_1
P39830	1.04233	0.691284	0.424471	-1.69665	-0.672233	0.497808	0.912846	-1.72316	0.989429	1.36295	-0.453666	0.62764	-0.64523	-0.455217	-0.902606	CATEGORY_4
P39831	-1.98577	0.0223649	-0.344414	-0.682457	1.2829	1.11517	0.786369	1.46875	-1.23121	-0.135672	-0.165132	1.0868	-0.577679	0.192633	-0.832648	CATEGORY_5
P39838	0.840004	0.713457	1.31945	-0.908532	1.66926	-0.0755588	-0.818901	-1.51998	0.0443179	0.932887	-0.686347	-0.832198	0.972295	-1.05222	-0.597931	CATEGORY_2
P40120	0.494198	1.43201	1.14238	1.63272	1.25929	-0.47502	-0.670465	-0.0875453	-1.54598	-0.348348	-0.361655	0.284523	-1.20373	-0.986699	-0.565676	CATEGORY_2
P40191	-0.867024	-0.30803	-0.58557	-0.700636	-0.113822	0.478282	1.88549	1.55	1.3822	0.990899	-0.910222	-0.273815	-0.856261	-0.524023	-1.14747	CATEGORY_4
P40710	-1.40524	-1.4116	-1.39088	-0.341838	-1.28926	0.838834	0.022018	0.153343	0.271722	-0.083571	1.46404	1.19078	0.424943	0.250608	1.3061	CATEGORY_6
P40719	-1.38455	1.32675	1.21654	-0.241564	0.381996	1.15254	0.748389	-0.472657	-0.614665	1.10005	-0.2058	-1.13414	-0.942824	-1.53478	0.60471	CATEGORY_1
P40874	0.186726	-0.586741	-2.47918	-0.797763	-0.751041	1.03203	0.791089	1.79609	0.11902	-0.0282146	0.785082	0.392639	-0.721703	0.0399357	0.22203	CATEGORY_5
P41039	-1.01073	-1.69272	0.453387	-0.0154227	-1.06775	0.228817	0.269732	-1.21458	-0.22195	-0.828916	1.75632	0.543503	0.399898	1.13085	1.26956	CATEGORY_6
P41052	-1.29899	-1.59657	-0.766317	-0.489449	-1.6398	0.570719	-0.128244	-0.501363	0.579356	0.307342	0.620781	1.31603	1.1975	0.902713	0.926281	CATEGORY_6
P41407	0.162692	1.16431	0.723303	0.416286	0.0406709	-0.946343	1.10151	-0.0292659	1.8504	0.556939	-0.56439	-0.696321	-0.770741	-1.22955	-1.7795	CATEGORY_1
P41409	1.46108	1.38501	1.16849	1.19515	0.689479	0.354658	0.162027	-0.179834	-0.685775	-0.368167	-1.34262	-0.539149	-1.22585	-0.772817	-1.30168	CATEGORY_1
P42588	-0.77302	-1.58633	-1.27631	-1.78755	-0.445565	0.560876	0.984303	0.937337	0.633877	0.493907	1.2625	-0.377402	0.375339	-0.0841219	1.08216	CATEGORY_5
P42593	-1.76351	-1.11122	-1.40686	0.0107886	-0.829108	0.123933	-0.687699	-0.481756	0.716524	0.296384	0.772879	1.38766	1.23759	1.09974	0.634656	CATEGORY_6
P42596	1.1075	1.89175	1.41662	0.94344	1.02434	-0.536074	-0.193685	-0.252825	-0.23441	-0.579373	-0.764327	-1.03415	-1.04738	-1.18864	-0.552795	CATEGORY_1
P42599	-1.00807	0.432339	-0.0269701	0.685509	0.464057	1.16803	0.440411	1.67884	0.877587	0.444374	-1.40312	-0.92727	-0.709041	-1.83133	-0.285355	CATEGORY_4
P42604	1.4253	1.15956	0.998624	1.39738	1.51103	-0.151957	-0.259379	-0.543374	-0.390737	-0.423298	-1.05553	-1.18075	-1.0678	-0.804284	-0.614772	CATEGORY_1
P42620	-1.31231	-1.39371	-1.07147	-0.993845	-1.32886	0.248494	0.178139	-0.0917222	0.247301	-0.0046085	0.889426	1.096	1.40031	1.19963	0.937235	CATEGORY_6
P42624	0.149204	1.86892	1.33784	-0.831365	1.22192	0.422195	-0.110242	0.233435	-0.0527826	-0.577306	-2.17796	-0.235911	-0.433899	0.145722	-0.95977	CATEGORY_1
P42628	-0.813605	-1.11357	-1.14136	0.875253	0.0213711	1.39689	-0.0039653	1.35726	0.0055005	0.738174	0.623547	-2.18395	-0.402487	0.0336559	0.607293	CATEGORY_5
P42630	1.08424	1.12267	1.03504	1.07946	0.969262	0.269689	0.181666	0.263378	0.175576	0.165033	-1.02198	-1.24065	-1.36563	-1.44015	-1.2776	CATEGORY_1
P42632	1.15918	1.13799	1.23529	0.769842	0.90378	0.270436	0.0718129	0.12582	0.262214	0.378163	-1.20329	-1.42012	-1.26748	-0.975367	-1.44828	CATEGORY_1
P42641	1.33733	1.40367	1.27522	1.27373	1.25449	-0.800175	-0.45258	-0.498129	-0.617391	-0.134077	-0.616067	-0.598756	-1.11428	-0.366743	-1.34624	CATEGORY_1
P42904	-0.0900915	0.0564104	0.69259	2.0173	-0.075245	-1.18712	0.201953	0.0046917	0.811914	-0.543867	-2.05759	0.972494	-0.99061	-0.558562	0.745726	CATEGORY_1
P43329	0.486194	1.6747	1.23333	0.114262	0.755075	1.17924	-1.11573	0.0405762	-0.199026	-0.320776	-1.36191	-0.636743	0.682631	-0.997753	-1.53407	CATEGORY_1
P43337	-1.06233	-0.595538	-1.82017	-0.412139	-1.16216	-0.131343	0.469728	0.11183	0.539607	-0.854195	1.69608	1.1944	1.20504	0.0109265	0.810268	CATEGORY_6
P43340	-1.54973	1.05914	-1.96353	-1.10997	-0.684717	0.202523	0.470788	-0.0739541	0.602882	0.448979	-0.137935	1.32295	1.47561	-0.294625	0.231586	CATEGORY_6
P43341	-1.20485	-0.418638	-0.524523	-0.950569	1.31651	1.73261	-0.517792	0.861309	-0.669779	0.0884162	1.1457	-0.299063	-1.69963	0.731177	0.409122	CATEGORY_5
P43671	-0.435906	1.4537	0.446628	-0.0745108	0.805499	1.03115	0.697392	0.497275	0.497885	0.414022	-2.29287	-0.0760737	-1.30843	-0.453106	-1.20266	CATEGORY_4
P43672	1.4722	1.16642	1.0983	0.732035	1.05054	0.137875	0.242549	0.0381891	0.0657707	0.00778205	-1.245	-1.25391	-0.752748	-1.2302	-1.52981	CATEGORY_1
P45395	-0.528439	-0.842079	-1.95309	-1.20796	-1.13065	1.46677	-0.31312	0.633425	1.2468	1.27245	0.301017	0.0539737	0.66901	0.305648	0.0262486	CATEGORY_5
P45424	0.0934052	1.61524	-0.557412	-0.64789	0.381597	-1.34008	0.351524	-1.49954	0.427041	-1.82983	0.194018	1.21464	-0.0056002	0.731159	0.871739	CATEGORY_3
P45425	1.51926	1.32077	0.760389	0.695744	0.876975	0.321872	0.00797507	0.415926	0.334896	-0.156928	-0.97184	-1.06461	-1.1248	-1.30864	-1.62699	CATEGORY_1
P45464	0.259028	1.39675	1.60543	0.474747	1.44109	0.27783	0.23551	-0.230678	-0.0865318	-0.641641	-0.409782	-1.91008	-1.21581	-1.09183	-0.104033	CATEGORY_1
P45469	-0.888823	-0.942597	-1.69354	0.286641	-1.50417	-0.230785	-0.0722765	1.00712	0.262199	-0.907274	0.681618	1.58146	1.19169	0.65577	0.572972	CATEGORY_6
P45470	-1.08405	-1.0199	-1.17349	-1.20638	-1.37617	0.285186	-0.0889713	-0.208866	0.0610106	-0.0244229	1.39907	1.071	1.03614	1.28543	1.04442	CATEGORY_6
P45523	0.791392	-0.0348445	1.14084	1.89889	1.20255	-0.254729	-0.0102177	-0.704654	-0.886791	-2.0444	0.155239	-0.988971	-0.286593	-0.439964	0.462244	CATEGORY_2
P45524	-2.10043	-0.569055	-0.0908392	-0.239892	1.81315	1.18513	0.540393	1.37618	-0.0869617	0.752353	-0.972297	-0.399838	-0.186035	-0.717199	-0.304661	CATEGORY_4
P45527	2.81971	0.286538	0.234985	1.10148	0.484757	0.0904033	-0.462309	-0.724984	-0.334031	-1.35	0.0310937	-1.11118	-0.0728957	-0.342724	-0.65085	CATEGORY_2
P45531	-1.57126	1.31665	-0.200552	-1.57212	-0.88796	0.54773	1.65904	0.332032	-0.238495	1.16812	0.12059	-0.0546009	-1.24013	0.597747	0.0232014	CATEGORY_5
P45537	-1.70264	0.455672	0.250038	-1.25154	-0.872528	0.528275	0.192219	-0.621015	1.07556	-0.0190506	-0.785367	1.83567	1.33468	0.417811	-0.83779	CATEGORY_6
P45544	-0.010099	1.59657	0.820223	1.805	0.666266	-0.418789	0.256762	0.303456	0.233794	0.0800022	-1.89197	-0.695948	-0.697253	-0.892725	-1.15529	CATEGORY_1
P45552	0.722873	-0.605228	0.49088	-1.24831	0.25233	1.32935	1.07895	0.802954	0.364404	-1.1828	0.249917	-0.827425	1.28354	-1.54263	-1.1688	CATEGORY_4
P45568	-0.0715275	1.92103	-0.0638409	1.23235	-0.177903	0.476057	-0.228881	1.28274	-0.735335	0.686801	-1.39739	0.037588	-1.10745	-0.251226	-1.603	CATEGORY_1
P45577	1.29195	0.771427	1.14759	1.42216	1.65073	-0.131506	0.215848	-0.627326	-0.514456	-0.637717	-0.594679	-1.13708	-1.29072	-0.741187	-0.82504	CATEGORY_1
P45578	-0.0703802	0.348979	0.494863	0.238091	2.25154	0.125023	0.523883	-0.380243	0.536724	0.503575	0.0673901	-0.42595	-0.436932	-1.79382	-1.98274	CATEGORY_1
P45579	-0.869557	-1.35959	-1.02413	-1.40987	-1.28445	0.529091	0.508416	0.412794	0.834881	-0.0238366	1.71227	0.859386	1.2726	-0.0887625	-0.0692397	CATEGORY_6
P45748	1.35073	1.31207	1.09821	1.49157	0.845022	-0.314823	0.222853	0.0143334	-0.263405	-0.301275	-1.07571	-0.918671	-1.19017	-1.18131	-1.08943	CATEGORY_1
P45771	-0.1297	2.24552	-0.700326	0.71422	-1.21937	0.657847	-0.11093	0.582889	-0.186819	-1.86345	-1.05308	0.417038	0.871822	0.102571	-0.328225	CATEGORY_2
P45795	0.443474	1.19809	1.51434	1.72392	0.30474	0.033827	0.200227	-0.144661	-0.0499827	-0.245171	-1.81594	-0.0045633	-0.751922	-0.951458	-1.45492	CATEGORY_1
P45799	1.02557	1.63798	0.432156	1.13299	0.196408	-0.222688	0.666604	0.451702	0.21024	0.296274	-1.15957	-0.451176	-1.95075	-1.18707	-1.07868	CATEGORY_1
P45800	-0.675205	2.44689	0.410412	-0.100076	0.473386	0.705898	-0.406692	-1.19561	1.21131	-0.121836	-0.734347	-0.76252	0.541517	-1.42449	-0.368643	CATEGORY_1
P45955	0.160028	-1.80458	0.420978	0.824641	1.07779	0.64942	0.896815	0.19469	-0.0949969	-0.387107	-0.691826	1.84758	-1.35668	-0.735541	-1.00121	CATEGORY_1
P46022	-0.622791	-0.378854	-1.61159	-0.673889	-0.715891	-0.889465	-0.924003	0.147791	-0.271713	0.0125291	0.882773	2.07087	0.980082	1.26851	0.72564	CATEGORY_6
P46068	-2.25091	1.15776	-0.577889	-1.18902	-0.834064	0.843725	0.0582462	-0.5995	0.422394	0.0688589	-0.430161	0.325462	0.62446	0.756038	1.6246	CATEGORY_6
P46118	1.41059	0.925427	0.915515	1.01137	0.959164	-1.09079	0.221798	0.352884	0.636631	-0.0639338	-1.25192	-0.696046	-0.554162	-1.82782	-0.94872	CATEGORY_1
P46122	-0.115902	-0.359431	-1.10867	-0.528668	-0.249376	-1.67553	-0.438418	0.179622	-0.750156	-0.218666	1.65341	1.50276	-0.387593	1.68723	0.809378	CATEGORY_3
P46125	-1.69237	-0.141752	-0.513601	-1.72157	-0.859654	1.104	1.33332	0.957065	-0.815138	0.151516	1.01902	-0.342077	0.194263	0.175804	1.15118	CATEGORY_6
P46130	0.738847	-0.794585	-0.0739915	1.23883	-0.500592	1.35543	0.604375	-0.0505981	0.533068	0.759648	-0.301613	0.212133	-2.13881	0.209853	-1.79199	CATEGORY_4
P46139	-0.133852	0.754691	1.21097	-1.01655	1.25391	0.786077	0.288075	0.376885	0.849965	0.209114	0.240554	-1.67655	-0.66077	-2.06118	-0.421341	CATEGORY_4
P46144	0.688498	1.014	0.381244	-0.721403	-1.37739	0.00088868	1.47855	0.601582	1.31823	0.528796	-1.50405	0.356838	-0.413926	-1.32253	-1.02933	CATEGORY_4
P46474	-0.701447	0.0671474	-1.09626	-1.34707	-1.54	0.904544	0.0991756	-0.428725	0.188605	1.12163	0.105618	1.01334	2.15021	-0.220705	-0.316067	CATEGORY_6
P46482	-0.189669	-1.00306	-1.10817	-0.609295	-1.07515	-0.345992	1.28215	0.190143	-0.743649	0.385421	0.100632	0.550022	2.26816	1.19794	-0.899479	CATEGORY_6
P46837	1.23294	1.17241	1.50087	0.63386	1.1182	0.301525	-0.0418777	0.088017	-0.417731	-0.250245	-1.25827	-1.04705	-0.227411	-1.08869	-1.71654	CATEGORY_1
P46849	-1.78905	-0.765989	-1.27529	0.45512	0.319892	1.55083	-1.2407	0.561613	0.782474	0.871881	-0.0812294	-0.306748	-0.673766	0.153509	1.43745	CATEGORY_5
P46850	-0.427031	0.474054	1.1041	1.99902	-0.304877	-1.00511	1.27357	-0.939552	-0.297694	-0.890648	0.700814	-1.01713	0.8597	-1.24105	-0.288155	CATEGORY_2
P46852	1.64271	0.0258144	-0.060507	0.106016	-2.03145	0.0752384	0.242756	1.60981	-0.310747	0.139102	0.429302	0.963995	-1.57362	-0.576892	-0.681522	CATEGORY_4
P46853	-1.60727	-0.530791	-1.17833	-0.523143	-0.666859	-0.744031	-0.307042	-0.170798	-0.528673	0.842898	1.29	2.0539	0.68103	0.852462	0.536658	CATEGORY_6
P46854	-1.45216	-1.14779	-1.30062	-0.283517	-1.42549	0.476893	-0.25987	0.0122073	0.313082	-0.265697	0.586276	1.45128	0.86103	0.941771	1.4926	CATEGORY_6
P46859	-0.923142	-0.835651	-1.13805	-0.890298	-1.03211	-0.13956	-0.97631	1.71794	-0.0467944	-0.296073	0.304501	1.50173	1.26885	1.07578	0.409181	CATEGORY_6
P46887	-0.52914	-1.03126	-0.949737	-0.0876638	-2.09845	0.298726	0.372019	0.108395	-0.226861	-0.814946	0.0958155	0.769907	1.26547	1.71962	1.1081	CATEGORY_6
P46888	-0.896268	0.617092	0.811882	0.56937	0.105396	0.616744	-0.195329	-0.990392	-2.73269	-0.765557	0.308823	0.403263	1.28071	0.650714	0.216238	CATEGORY_3
P46889	-0.452047	1.27984	0.571783	-0.540815	-0.778217	0.582603	0.209721	-1.5033	-0.0066867	0.517129	-1.09755	1.91698	0.970189	-0.19948	-1.47016	CATEGORY_3
P50456	0.207588	2.01651	-0.91248	0.866721	1.67515	-0.0532423	-0.088283	-0.784641	0.775702	-1.34853	-0.0794567	-0.768285	-0.207093	-1.34628	0.0466299	CATEGORY_2
P50457	-1.23329	-1.80665	-0.481578	-0.583916	-0.933923	0.586296	1.53388	1.05766	0.90746	1.43117	0.4498	-0.212874	-0.209746	-0.828435	0.324138	CATEGORY_5
P50465	-0.344491	-0.909558	-1.01593	0.522953	-1.5979	-0.291291	-0.0089393	-0.693469	-0.602308	-0.925543	1.27097	0.585274	1.5052	1.09639	1.40865	CATEGORY_6
P51020	-0.195368	-1.01985	-2.22558	-1.10259	-0.899008	0.936495	0.873152	1.39666	1.11238	0.928795	0.471991	-0.0051679	-0.0426929	-0.0721927	-0.157023	CATEGORY_5
P51024	0.469954	0.544603	0.709465	1.57877	-0.407149	-0.817732	-1.40577	-1.18045	-0.53329	-1.95992	0.28105	0.957859	0.33517	0.592708	0.834735	CATEGORY_3
P51025	0.124772	0.922951	0.512355	0.853038	0.706468	0.606709	0.723333	0.730768	0.491351	0.687986	-1.5025	-1.26945	-0.445743	-1.07135	-2.07069	CATEGORY_1
P51981	-0.516877	-1.67482	-0.738045	-0.998737	0.0318295	-1.05507	0.227707	0.919542	-0.444372	-0.657092	1.05102	2.04796	0.681808	0.979799	0.145351	CATEGORY_6
P52006	0.865834	0.479894	1.01649	2.06106	-1.20119	0.665439	0.522323	-0.822755	-1.01036	-1.56261	-0.470585	0.701817	-0.787622	-0.258313	-0.199413	CATEGORY_2
P52007	-2.02631	-0.94842	-1.53121	-1.02487	0.184708	0.585976	0.110683	0.675551	-0.34634	-0.0459471	1.01571	0.55622	0.772409	0.440915	1.58093	CATEGORY_6
P52037	-0.4903	-1.56699	-0.898494	-0.187384	0.958788	0.922136	-0.194416	0.653529	1.11821	1.05105	0.6327	-1.83652	0.923412	0.0302609	-1.11597	CATEGORY_5
P52060	1.01545	0.319057	0.334744	2.25399	0.750619	-0.531881	0.82502	0.703905	-1.083	-1.10989	-0.201863	-1.26144	-1.01727	-0.702533	-0.294912	CATEGORY_1
P52061	0.30764	0.831734	0.445405	-0.215971	0.391134	0.887629	0.606759	0.0923615	-1.21915	2.2089	-0.386449	-0.246889	-1.01827	-0.876545	-1.80829	CATEGORY_4
P52062	0.916969	0.74267	0.545705	0.309932	0.253124	-1.77444	-1.49002	-1.56672	-0.500413	-0.42575	0.230209	1.00789	-0.512858	1.14853	1.11517	CATEGORY_3
P52076	-1.0604	-0.196454	-2.90652	0.49497	0.900483	0.0375548	-0.211149	0.611042	0.978612	-0.270996	0.101894	1.34028	0.256439	-0.0984807	0.0227263	CATEGORY_6
P52086	0.989215	0.429378	0.86727	-0.708844	-0.873823	-1.17773	0.859709	0.650387	-0.952323	1.86397	-0.175705	-0.589545	0.884519	-1.57753	-0.488954	CATEGORY_4
P52095	-1.17077	-1.19055	-1.16599	-1.09061	-1.54956	0.624295	0.462347	-0.195385	0.530017	0.320881	0.00247172	0.931029	1.60902	1.00441	0.878393	CATEGORY_6
P52096	-2.63658	-0.800083	-0.654773	-0.765484	-0.106976	-0.313269	0.307922	0.793198	-0.0974036	-0.171189	0.798732	1.20196	0.349376	0.799401	1.29517	CATEGORY_6
P52097	0.360163	0.563181	0.636752	-0.227805	1.20134	0.451702	-0.869317	-0.916935	-2.15843	-0.104466	-0.4206	1.3807	1.11975	0.307177	-1.3232	CATEGORY_3
P52101	-0.817023	0.814808	-1.42465	-0.478587	-1.63328	-0.39781	0.325119	0.0950001	0.801079	-1.53847	1.25389	0.313494	0.39268	1.19848	1.09527	CATEGORY_6
P52102	0.180866	1.57062	0.653954	-0.237535	0.515941	-0.767401	-1.36633	-0.259388	-0.580869	-2.35038	0.29174	-0.0575739	1.2805	0.520663	0.605191	CATEGORY_3
P52108	1.17445	1.08464	0.412938	0.149442	1.31579	-0.449169	0.935717	0.327256	-0.711972	-0.415874	-1.10372	0.130013	-0.0932518	-0.234993	-2.52127	CATEGORY_1
P52119	0.466811	1.11067	1.70701	0.394566	1.03045	0.516586	0.24753	0.353702	-0.194221	-0.514837	-0.318098	-1.46296	-0.0696523	-1.82915	-1.4384	CATEGORY_1
P52129	-0.583969	-0.286688	-1.104	-0.217503	-0.469147	-0.543503	-0.486562	-0.356186	-0.35322	-1.75541	0.744916	1.04523	1.50698	1.76107	1.09799	CATEGORY_3
P52598	0.131857	-0.276291	-1.98353	-1.37795	-0.232408	0.463879	0.449904	-1.59133	0.502304	1.93185	0.72418	0.012448	0.391312	0.572881	0.280897	CATEGORY_6
P52643	0.00597748	-0.41713	0.101586	-0.617549	-1.96556	-0.635187	-0.171258	-1.31818	-0.0356008	-0.669992	0.673099	1.17833	1.02624	1.48574	1.35949	CATEGORY_3
P52644	1.08165	0.0717234	0.635306	-0.299224	-1.23131	0.493771	0.572447	-2.21066	0.489261	-1.11373	1.09605	-0.879642	-0.197855	0.133857	1.35835	CATEGORY_3
P52645	1.19808	1.73527	-0.0288199	-0.966613	-1.52738	0.0363626	0.361644	-1.64842	-0.0721543	-0.0332413	0.00838666	-0.0293059	1.754	-0.249026	-0.538775	CATEGORY_3
P52647	-0.75584	-0.555347	-0.677878	-1.66579	-1.3687	1.70723	1.00367	0.475907	1.40872	1.09404	-0.420011	0.221615	0.342169	-0.326707	-0.483078	CATEGORY_5
P52697	-1.23053	-1.16628	-1.05528	-1.54229	-1.30164	0.60522	0.424291	-0.147314	0.142512	0.521751	1.02077	1.22986	0.323513	0.924734	1.25067	CATEGORY_6
P54901	-1.73525	-0.0445821	-1.8535	0.337263	-0.224683	-1.28372	-0.67622	0.396165	0.60681	0.385675	0.568108	1.81065	0.674234	0.598592	0.440458	CATEGORY_6
P55135	0.352466	0.219017	0.0773016	-0.63115	-0.552142	0.261688	-0.991784	0.608645	-0.580505	1.60906	-0.428723	1.88136	-1.3142	1.00721	-1.51824	CATEGORY_5
P55138	0.74978	0.324024	-1.15203	-0.350672	-2.5272	0.990814	0.377498	-0.120562	1.4314	0.99124	-0.198925	-0.700215	-0.058708	-0.495784	0.739344	CATEGORY_5
P55734	-1.15455	0.618491	-0.171659	-1.1173	-1.38059	-1.10432	0.750989	-0.177672	0.0961347	-1.37565	1.26307	0.740165	0.928202	0.721298	1.3634	CATEGORY_6
P56258	0.230594	2.29127	0.556244	0.00504863	-0.561764	-1.03131	0.760922	0.621253	0.625829	-1.24209	-1.32944	-0.252032	0.0798979	0.619536	-1.37396	CATEGORY_1
P56262	-1.26536	-1.09434	-1.17818	-1.36378	-1.46329	0.142683	0.1146	0.170347	0.628977	0.159105	0.927268	1.09041	1.12455	1.02735	0.979668	CATEGORY_6
P56580	1.10929	0.88507	1.0258	1.17359	1.22322	-0.220621	-0.790809	-1.85071	-0.0693843	-0.698402	-0.221713	-1.71708	-0.409545	0.550602	0.0106917	CATEGORY_2
P58094	0.805999	0.826152	1.34154	1.21075	0.923594	0.492323	0.325245	-0.197886	0.532836	-0.152595	-1.33628	-1.5831	-0.726513	-1.2763	-1.18577	CATEGORY_1
P60240	1.33947	1.81489	0.921238	0.681921	0.921478	0.0084698	-0.578927	-0.565092	-0.354753	0.129068	-1.45495	-0.357157	0.0584028	-0.825353	-1.7387	CATEGORY_1
P60293	-0.0670248	1.37326	0.758508	1.50338	1.09098	0.655585	0.027858	1.05069	-0.582816	-0.519376	-1.09028	-0.789498	-0.734715	-1.39383	-1.28273	CATEGORY_1
P60340	0.142945	1.19112	1.09272	0.321988	1.31705	0.472068	0.500649	-0.400889	0.357153	0.479674	-0.704884	-0.764339	-0.408121	-2.4386	-1.15853	CATEGORY_1
P60390	1.49543	1.39094	1.42373	0.793791	0.481506	-0.62353	-1.24518	-0.582588	-0.689879	-0.694734	-0.981001	-0.0321473	-0.914879	1.06046	-0.881918	CATEGORY_2
P60422	0.791599	1.03743	1.45961	1.35074	1.00022	0.334042	0.354431	-0.0555174	-0.213688	-0.360701	-0.869373	-1.49719	-1.22195	-1.37874	-0.730907	CATEGORY_1
P60438	1.25893	0.576591	1.48395	1.34809	1.14765	0.108332	0.430985	-0.466789	-0.0839623	-0.286061	-0.92619	-1.17903	-1.40121	-1.06818	-0.943123	CATEGORY_1
P60472	1.78878	1.31612	1.02267	0.347325	0.54058	0.221698	-0.0181653	0.254987	0.059194	0.222257	-1.65198	-0.520211	-1.00615	-1.05479	-1.5223	CATEGORY_1
P60546	1.22527	-0.18419	1.61918	1.79464	1.30617	0.338695	-0.34389	-0.767198	-1.12819	-0.415734	-0.542914	-1.03548	-0.338182	-0.766517	-0.761667	CATEGORY_1
P60595	-1.40237	-0.712155	-1.35573	-0.742233	-1.26852	-0.267087	0.203138	0.0492117	0.894464	-0.827965	0.940454	1.18218	1.11593	1.07639	1.11429	CATEGORY_6
P60624	0.925505	0.673334	1.47294	1.29073	1.06577	0.52062	0.500348	-0.620411	-0.297007	0.177607	-1.06345	-1.37669	-1.25929	-1.17896	-0.831051	CATEGORY_1
P60651	-1.47016	1.81979	-0.271736	-0.12422	0.598288	1.07709	-1.21842	0.466796	-1.02112	-1.71966	0.207655	-0.0841963	0.404175	0.431601	0.90411	CATEGORY_3
P60664	-1.24532	-0.833114	-1.30607	-1.04933	-1.40985	-0.0305549	0.323911	0.00089446	-0.309579	0.0531872	1.17529	1.10175	1.12009	1.15284	1.25585	CATEGORY_6
P60716	1.07273	1.37927	0.94745	1.30972	1.00766	-0.121337	0.183991	0.433193	0.0310674	-0.354926	-1.18935	-1.09089	-1.28433	-1.15369	-1.17055	CATEGORY_1
P60720	-2.03721	0.101146	-1.74929	0.261254	-1.42418	0.367391	1.12478	0.579615	0.531555	0.299994	0.330363	0.916592	0.719031	-0.754802	0.73376	CATEGORY_6
P60723	1.01796	1.39252	0.89488	1.33209	1.53704	0.12017	0.0999069	-0.409631	-0.441651	-1.25718	-0.538045	-0.819782	-1.41299	-0.838162	-0.677135	CATEGORY_1
P60752	0.658298	2.15045	0.995601	0.831035	0.192531	-0.580728	0.793579	-0.222048	0.108335	-0.911061	-1.76006	0.1472	-0.563209	-0.57653	-1.2634	CATEGORY_1
P60757	-1.18128	-1.81639	-0.976183	-1.22055	-0.389546	-0.0877342	0.803331	0.68767	0.122764	-0.457254	1.15093	1.55996	0.493604	0.155308	1.15538	CATEGORY_6
P60785	0.983602	1.34531	0.956386	1.48914	1.00157	0.605734	0.0183738	-0.439004	0.0323687	-0.776019	-0.547262	-1.28293	-1.43918	-0.903535	-1.04455	CATEGORY_1
P60869	0.733805	1.84322	1.84616	0.0589895	0.813273	0.186464	-0.388234	-0.669681	-0.240323	-0.547121	-0.666902	-1.15934	0.353649	-1.69212	-0.471837	CATEGORY_1
P60906	-0.601957	0.901157	0.139158	-0.463899	0.53728	0.958054	1.27271	-0.613682	0.251691	1.35043	-1.59998	-1.33925	1.11682	-0.75554	-1.15299	CATEGORY_4
P60955	-0.625427	1.42923	0.530499	-0.828405	0.511041	0.662738	-1.35345	1.34741	0.881969	1.06915	-1.34453	-0.601343	-1.44473	0.0341832	-0.268334	CATEGORY_4
P61175	1.14933	1.25566	1.27587	1.19577	0.850573	0.529041	0.0337862	-0.0189755	-0.343258	-0.0543104	-1.24006	-1.25151	-1.12574	-1.09257	-1.1636	CATEGORY_1
P61316	-0.766799	-2.07189	-1.07732	0.306127	-1.67632	1.54186	1.16773	0.76113	0.515808	0.414055	0.4271	-0.032142	0.293309	0.0345691	0.162782	CATEGORY_5
P61320	0.101398	0.504284	-0.152204	-0.277484	-0.342737	-1.63523	-0.786277	-0.852317	-1.02142	-1.2424	0.686253	1.45753	1.42451	1.12403	1.01207	CATEGORY_3
P61517	-0.381941	-1.02913	-0.455218	-0.536244	-0.33831	1.49319	1.47758	1.82402	0.857666	0.29883	-0.204434	-1.24984	-1.38541	-0.305841	-0.0649145	CATEGORY_5
P61714	-2.0692	-1.5753	0.0268574	-0.22115	-1.23446	0.35596	1.60189	0.651638	1.35442	0.553304	-0.0027852	0.293542	-0.274162	0.0478398	0.491613	CATEGORY_5
P61887	0.525453	1.46951	0.333159	1.77746	-1.03526	-0.477648	-0.804424	-0.343368	-0.511747	0.245007	0.352719	0.118628	1.12006	-0.802101	-1.96745	CATEGORY_2
P61889	0.413075	0.493231	0.518722	0.551417	0.702289	0.942591	0.943078	0.913078	0.901704	0.167803	-1.1446	-1.52491	-1.68992	-1.39623	-0.791337	CATEGORY_4
P61949	-0.360974	-0.313983	0.194019	-0.327194	0.280734	2.86336	0.343528	0.0912957	-0.842121	-0.129904	-1.47461	-0.744215	0.101124	1.0833	-0.764364	CATEGORY_5
P62399	1.09493	0.809512	1.63275	1.22352	1.02985	0.258083	0.266969	-0.261609	-0.0661786	-0.468308	-0.751243	-1.39647	-1.44762	-1.08655	-0.837659	CATEGORY_1
P62517	-0.0297674	0.978776	1.00797	0.159803	0.762698	1.2964	0.284876	0.18974	0.948183	0.00325931	-1.0869	-1.18345	0.12579	-1.99936	-1.45803	CATEGORY_1
P62601	-1.35506	-1.35419	-0.513591	-1.67327	-1.17918	0.655381	0.698256	0.0970984	0.429858	-0.203644	0.717983	1.18937	1.49583	0.32387	0.671297	CATEGORY_6
P62615	-0.228867	0.103417	0.226387	-0.0213677	-0.788895	-0.307628	-0.166566	-0.853877	-1.79337	-0.884759	0.448588	0.0651382	2.64466	0.765421	0.791722	CATEGORY_3
P62617	-0.0986265	-1.02779	-1.45915	-0.0515634	-1.64059	0.88087	0.929915	1.38848	1.89946	0.528513	-0.363987	0.0924274	-0.116543	-0.618631	-0.342774	CATEGORY_5
P62620	0.950661	1.14725	0.398877	1.13704	1.45521	0.567356	-0.157611	0.237146	0.57498	-0.332278	-1.08712	-1.04914	-1.58496	-1.01941	-1.238	CATEGORY_1
P62623	0.0545221	0.215012	0.248709	0.94441	0.667769	1.60052	0.61768	-0.240047	0.630617	-1.02942	0.444685	-2.20228	-1.6984	-0.380233	0.126461	CATEGORY_1
P62707	-1.15414	-1.06945	-0.6764	-0.723438	-0.788261	-0.16922	-0.0395245	-0.529242	-0.712881	-0.530049	1.56973	0.734919	1.08802	1.24037	1.75957	CATEGORY_6
P62768	-0.0877741	-0.630546	0.342565	0.154299	-0.889383	1.70302	-0.119431	0.710139	-1.01385	0.377564	2.21714	-0.916009	-1.467	-0.407058	0.0263202	CATEGORY_5
P63020	0.161641	-0.277178	1.18222	0.884919	0.353087	1.62823	0.272191	0.284329	-0.300827	1.28263	-0.705824	-1.45267	-1.41536	-1.5136	-0.383793	CATEGORY_4
P63177	0.520132	-0.300491	-0.153623	0.732169	1.33161	0.0593264	1.58296	0.896864	-0.0251196	-0.0793426	0.0147033	-2.23177	-1.66483	-0.348321	-0.334273	CATEGORY_1
P63183	-0.0288879	1.68445	2.09811	0.0411705	1.37349	-0.300399	-0.69441	-1.40267	-0.881236	-0.93369	-0.350643	0.285186	0.0646168	-0.574362	-0.380716	CATEGORY_2
P63201	-1.09862	-0.808619	-2.09261	-1.10786	-0.984572	-0.102294	0.427267	0.210629	0.0614495	0.51993	1.1374	1.00036	0.74324	0.969357	1.12494	CATEGORY_6
P63204	-1.18487	-1.01478	-1.64703	-0.660258	-0.929458	-0.312141	-0.0017577	0.0999465	0.0615988	-0.406951	1.08274	1.25201	1.39726	1.23809	1.02561	CATEGORY_6
P63224	-0.0078096	1.0519	0.371981	1.85207	1.19468	-0.310032	0.269695	-1.24323	0.620119	-0.456935	0.639275	-0.840694	-1.59183	-1.38308	-0.166103	CATEGORY_1
P63228	0.706789	0.546886	0.248117	-1.03399	-0.839077	-0.90296	-0.892891	1.13576	0.741218	-1.00434	-1.16186	1.24854	-0.116276	-0.58437	1.90845	CATEGORY_3
P63235	-0.11441	-0.10045	0.0104745	-0.673615	-0.308917	-0.769852	-1.1804	-1.24649	-0.712903	-1.17243	1.31981	0.979629	1.43861	1.14102	1.3899	CATEGORY_3
P63264	-0.12552	-0.818774	-0.132503	0.120284	-0.218532	-0.0316129	-0.369535	-1.93507	-1.92224	0.320636	1.00572	1.05053	0.683381	0.907297	1.46593	CATEGORY_3
P63284	0.763187	0.420524	0.399851	0.0158271	0.524506	-0.708066	-1.09089	-1.51895	-1.72418	-1.30873	1.45953	0.498197	0.832817	0.812151	0.62423	CATEGORY_3
P63386	0.515478	1.24772	0.967042	1.39209	1.19322	-0.121503	0.186873	0.747535	-0.012158	-0.356974	-1.57961	-0.855251	-0.771533	-1.09769	-1.45524	CATEGORY_1
P63389	1.29097	0.960497	0.357758	1.5458	1.09076	0.0338153	-0.415404	0.768815	-0.14169	-0.169518	-0.360754	-0.766394	-1.253	-1.8422	-1.09946	CATEGORY_1
P63417	1.03914	1.55816	0.499628	0.924356	1.74685	-0.732713	-0.340115	0.35132	-1.00733	-1.33407	0.00544168	-1.24837	-0.270642	-1.05659	-0.135066	CATEGORY_2
P63883	1.8589	1.1582	1.08697	0.712384	1.02493	-0.0473069	-0.466525	0.279019	0.269175	-0.781902	-0.896439	-1.28285	-0.718413	-1.32725	-0.8689	CATEGORY_1
P64423	-2.10496	0.442197	0.325633	-1.3764	-0.740429	0.0385332	0.92164	-0.0878315	-0.203461	-0.640346	0.307954	1.13766	1.37955	1.31068	-0.710406	CATEGORY_6
P64426	-1.13245	0.00914091	-1.23637	-0.891883	-1.90934	-0.257396	0.223387	-0.340528	0.26116	-0.236644	0.905855	1.28341	1.03583	1.48813	0.7977	CATEGORY_6
P64429	0.214183	-0.665765	1.21592	-0.380918	-0.288785	1.73083	-1.50968	1.57324	0.101368	-1.21005	0.487488	-1.00727	-1.01143	0.269795	0.481083	CATEGORY_4
P64451	-1.51052	-1.3119	-0.211843	-0.052624	-0.92389	-0.878784	-0.415521	0.583859	-0.210137	-0.546296	0.248617	1.95109	1.09079	1.00026	1.1869	CATEGORY_6
P64455	-0.19718	-1.41263	0.661874	-0.482508	0.00406135	2.01988	0.443055	0.79776	0.718455	-0.80921	0.69187	0.814668	-1.55602	-1.17301	-0.521065	CATEGORY_5
P64463	-0.598715	-0.540388	-0.754723	-0.75357	-0.846356	-0.456076	-0.288111	-0.904175	-0.76912	-0.818631	1.48658	1.18684	1.25743	1.33395	1.46506	CATEGORY_6
P64467	-0.634285	-0.0598445	0.193779	0.0548469	-0.245925	-1.14922	-0.938418	-1.30982	-0.452202	-1.43794	0.892265	1.43419	1.2504	1.16825	1.23393	CATEGORY_3
P64483	-1.03109	-1.17727	-1.46902	-0.682254	-1.25144	1.48545	0.907994	-0.275935	-0.0901083	0.237432	1.59327	0.0450462	-0.0867021	1.02231	0.77232	CATEGORY_6
P64488	0.478318	-0.68449	-0.871192	0.842841	-1.14734	0.330356	0.759361	-1.80536	-0.444845	0.88439	2.1521	0.126043	0.346945	-0.905652	-0.0614733	CATEGORY_6
P64490	-1.63394	-1.22778	-0.825407	0.0494659	-1.21744	0.531163	0.200621	-1.21497	-0.187541	0.186294	0.888841	1.24555	0.945367	1.13081	1.12897	CATEGORY_6
P64499	-0.18553	0.124819	1.26379	1.47404	1.01071	0.576961	0.721966	0.695963	0.355486	-0.935101	-0.892919	-1.31929	-0.841479	-1.88298	-0.166435	CATEGORY_1
P64503	-1.15907	-0.843987	-1.25465	-0.926955	-0.993297	-0.381489	0.102813	0.0866807	-0.583365	-0.305938	1.46836	1.05685	1.18212	1.26875	1.28318	CATEGORY_6
P64506	0.189357	0.931271	1.74338	1.09613	-0.113859	0.399932	1.35091	-0.0210434	0.379284	-0.284262	-1.30181	-0.995015	-1.34039	-1.22102	-0.812864	CATEGORY_1
P64517	-0.611621	-0.719727	-0.592248	-1.4376	-1.40393	0.189425	-0.0758405	-0.256287	0.0390321	-0.999455	1.45009	0.66456	0.928276	1.08528	1.74005	CATEGORY_6
P64530	-0.404977	-0.668719	-0.251142	0.479529	-1.8427	1.5313	0.517721	-0.570756	1.35265	1.35819	0.439647	-0.603178	0.584817	-0.548682	-1.3737	CATEGORY_5
P64534	-0.317005	1.32026	1.01638	-1.63908	-0.53358	0.748091	1.73862	0.51242	0.749742	0.402947	-0.937819	-1.11743	-0.286979	-0.83077	-0.82579	CATEGORY_4
P64540	0.0428223	1.10912	0.866992	-0.21151	-0.347292	0.834194	0.59949	0.80332	1.37839	0.558405	-1.60087	-0.959533	-1.33189	-1.63389	-0.107749	CATEGORY_4
P64554	1.26983	0.723702	0.353521	1.82117	0.681967	-0.0079058	0.456621	0.888663	-1.18216	0.0453024	-1.14047	-0.948536	-1.15116	-1.34949	-0.461054	CATEGORY_1
P64581	-1.36613	-1.40787	-1.22604	-1.10093	-1.48285	0.876366	0.525809	0.153204	0.391643	0.39852	1.00174	0.455624	0.776129	0.871356	1.13342	CATEGORY_6
P64588	-1.76707	-0.881969	-0.110301	-1.21716	-1.34696	1.94116	0.310567	0.548162	-0.234245	0.108716	1.33697	0.719831	-0.104858	0.360875	0.336283	CATEGORY_6
P64596	-0.830767	-0.326976	-1.07463	-0.106567	-2.11874	-0.129516	1.18636	-0.187254	0.073021	-1.2036	1.10599	0.710078	0.967804	0.745401	1.18941	CATEGORY_6
P64599	-0.908143	0.355911	-0.371338	0.675129	0.139639	-1.33524	-0.665206	-0.295827	-0.770594	-1.48701	1.41431	0.396844	0.427871	0.201963	2.22169	CATEGORY_3
P64602	-0.290316	0.689192	0.0497756	2.24783	1.21163	-1.56326	0.0462907	0.521608	-0.809237	0.190218	0.584957	0.0216975	-1.11619	-1.29722	-0.486982	CATEGORY_1
P64604	0.823429	0.632399	0.962115	1.07687	0.820891	0.682703	0.527084	0.368165	0.381055	0.259095	-0.992163	-1.65532	-1.64473	-1.37484	-0.866749	CATEGORY_1
P64606	-0.524558	1.89583	0.832723	-0.0060741	0.441813	-0.50074	-0.850475	0.543	0.880791	-2.39981	0.495611	-0.307854	-0.581012	-0.574843	0.655603	CATEGORY_2
P64610	0.720046	0.781644	0.611233	1.05738	0.541656	-1.18917	-1.54377	-1.18219	-1.70979	-1.07607	0.510261	0.663682	0.536771	0.679264	0.599063	CATEGORY_2
P64612	-0.175571	0.7789	-0.777885	1.03685	-0.638334	0.348226	1.88954	1.67348	-1.1721	-0.457979	-1.0118	-1.26345	0.406159	0.00745352	-0.64348	CATEGORY_4
P64616	-1.46475	-0.810779	-1.30453	-1.15996	-1.22559	0.248898	-0.243069	0.188557	0.296044	-0.104755	0.979001	1.21805	0.895552	1.40949	1.07786	CATEGORY_6
P64624	-1.96482	-0.568661	-0.648163	-0.872399	-0.748415	-0.042747	-0.4812	0.18748	0.422749	-0.464929	1.45956	0.0940654	0.631906	1.05838	1.9372	CATEGORY_6
P64636	1.15519	1.92807	0.8895	0.732543	1.26001	-0.281206	-0.326774	0.55155	-0.571071	-0.738712	-0.972347	-0.981453	-0.565375	-0.66622	-1.4137	CATEGORY_1
P64638	0.564633	-0.817238	0.408848	0.506728	0.264421	-0.703961	-1.05283	-1.86314	-1.23341	-0.551533	1.2049	1.6014	-0.110997	0.859457	0.92272	CATEGORY_3
P65292	-1.03757	0.333805	-0.681883	-1.05163	-0.341877	-0.318553	0.396179	-0.732556	-1.23758	-0.811929	0.818717	0.604053	1.15626	0.5725	2.33206	CATEGORY_3
P65294	-2.46284	0.174604	-1.53823	0.30956	-0.645594	0.588995	-0.542127	-0.210288	0.358842	0.769105	0.506233	0.214475	0.0682289	0.751105	1.65793	CATEGORY_6
P65367	-0.517757	-0.936862	-1.39466	-0.509023	-0.699935	-0.326401	-0.433822	-0.205387	-0.070302	-1.10929	1.66433	0.533271	1.117	1.20679	1.68206	CATEGORY_6
P65556	-0.163784	0.477234	-0.46539	0.718488	-0.328293	1.52335	0.762246	1.19556	0.734963	0.796971	-1.54894	-0.589218	-0.301124	-0.854868	-1.9572	CATEGORY_4
P65807	-1.8157	0.408117	-0.77187	0.832286	-1.23178	1.33815	-0.953682	0.197158	0.289396	0.770668	-0.277996	0.382091	-1.31317	1.25082	0.895521	CATEGORY_6
[truncated: 361 more rows]
