# Supplementary material for: Interrogation of RNA-protein interaction dynamics in bacterial growth
Source: Mol Syst Biol. 2024 Mar 26;20(5):573–89. doi: 10.1038/s44320-024-00031-y (PMC11066096; doi:10.1038/s44320-024-00031-y)
Supplement: Supplementary file 3 — Dataset EV2 [file 44320_2024_31_MOESM3_ESM.xlsx]

## Sheet: README
TITLE:	GO term annotations for proteins identified across E. coli growth curve by LFQ MS
DESCRIPTION:	Annotations of the 2360 proteins identified in LFQ assay and categorised into 6 groups.

## Sheet: GO_term_annotations
UNIPROTKB	GO-ID	INTERPRO	PROTEIN-NAMES	category
P00363	GO:0000104; GO:0005829; GO:0006113; GO:0006974; GO:0009055; GO:0009061; GO:0016020; GO:0044780; GO:0045284; GO:0071949; GO:0071973; GO:0102040	IPR003953; IPR036188; IPR003952; IPR037099; IPR015939; IPR005884; IPR027477; IPR014006;	Fumarate reductase flavoprotein subunit (EC 1.3.5.4)	CATEGORY_1
P00490	GO:0005737; GO:0005829; GO:0005980; GO:0008184; GO:0030170; GO:0030980; GO:0031220; GO:0102250; GO:0102499	IPR011833; IPR000811; IPR035090;	Maltodextrin phosphorylase (EC 2.4.1.1)	CATEGORY_1
P00582	GO:0003677; GO:0003887; GO:0005737; GO:0005829; GO:0006260; GO:0006261; GO:0006281; GO:0006284; GO:0008408; GO:0008409	IPR002562; IPR020046; IPR036279; IPR002421; IPR019760; IPR001098; IPR020045; IPR018320; IPR002298; IPR008918; IPR029060; IPR012337; IPR036397;	DNA polymerase I (POL I) (EC 2.7.7.7)	CATEGORY_1
P00722	GO:0000287; GO:0004565; GO:0005990; GO:0009341; GO:0030246; GO:0031420; GO:0042802	IPR004199; IPR036156; IPR011013; IPR008979; IPR014718; IPR006101; IPR023232; IPR023933; IPR006103; IPR023230; IPR006102; IPR006104; IPR017853; IPR013783; IPR032312;	Beta-galactosidase (Beta-gal) (EC 3.2.1.23) (Lactase)	CATEGORY_1
P00805	GO:0004067; GO:0006528; GO:0030288; GO:0042802; GO:0051289	IPR004550; IPR036152; IPR006034; IPR020827; IPR027475; IPR040919; IPR027473; IPR027474; IPR037152;	L-asparaginase 2 (EC 3.5.1.1) (L-asparaginase II) (L-ASNase II) (L-asparagine amidohydrolase II) (Colaspase)	CATEGORY_1
P00903	GO:0006541; GO:0046654; GO:0046656; GO:0046820	IPR029062; IPR017926; IPR006221;	Aminodeoxychorismate synthase component 2 (ADC synthase) (ADCS) (EC 2.6.1.85) (4-amino-4-deoxychorismate synthase component 2) (Aminodeoxychorismate synthase, glutamine amidotransferase component)	CATEGORY_1
P00956	GO:0000049; GO:0002161; GO:0004822; GO:0005524; GO:0005829; GO:0006428; GO:0008270; GO:0046677	IPR001412; IPR002300; IPR033708; IPR002301; IPR023585; IPR013155; IPR014729; IPR009080; IPR009008; IPR010663;	Isoleucine--tRNA ligase (EC 6.1.1.5) (Isoleucyl-tRNA synthetase) (IleRS)	CATEGORY_1
P00957	GO:0000049; GO:0001217; GO:0002161; GO:0002196; GO:0004813; GO:0005524; GO:0005829; GO:0006419; GO:0008270; GO:0016020; GO:0042802; GO:0045892	IPR002318; IPR018162; IPR018165; IPR018164; IPR023033; IPR003156; IPR018163; IPR009000; IPR012947;	Alanine--tRNA ligase (EC 6.1.1.7) (Alanyl-tRNA synthetase) (AlaRS)	CATEGORY_1
P00960	GO:0004820; GO:0005524; GO:0005829; GO:0006426	IPR006194; IPR002310;	Glycine--tRNA ligase alpha subunit (EC 6.1.1.14) (Glycyl-tRNA synthetase alpha subunit) (GlyRS)	CATEGORY_1
P00961	GO:0004814; GO:0004820; GO:0005524; GO:0005829; GO:0006420; GO:0006426	IPR008909; IPR015944; IPR006194;	Glycine--tRNA ligase beta subunit (EC 6.1.1.14) (Glycyl-tRNA synthetase beta subunit) (GlyRS)	CATEGORY_1
P00962	GO:0004819; GO:0005524; GO:0005829; GO:0006424; GO:0006425	IPR001412; IPR004514; IPR022861; IPR000924; IPR020058; IPR020059; IPR020061; IPR020056; IPR011035; IPR014729;	Glutamine--tRNA ligase (EC 6.1.1.18) (Glutaminyl-tRNA synthetase) (GlnRS)	CATEGORY_1
P02358	GO:0003735; GO:0005829; GO:0006412; GO:0022627; GO:0048027; GO:0070181	IPR000529; IPR020815; IPR020814; IPR035980; IPR014717;	30S ribosomal protein S6 (Small ribosomal subunit protein bS6) [Cleaved into: 30S ribosomal protein S6, fully modified isoform; 30S ribosomal protein S6, non-modified isoform]	CATEGORY_1
P02359	GO:0000028; GO:0000049; GO:0003729; GO:0003735; GO:0005829; GO:0006412; GO:0016020; GO:0017148; GO:0019843; GO:0022627	IPR000235; IPR005717; IPR020606; IPR023798; IPR036823;	30S ribosomal protein S7 (Small ribosomal subunit protein uS7)	CATEGORY_1
P02413	GO:0003735; GO:0006412; GO:0019843; GO:0022625	IPR036227; IPR030878; IPR005749; IPR001196; IPR021131;	50S ribosomal protein L15 (Large ribosomal subunit protein uL15)	CATEGORY_1
P02916	GO:0005886; GO:0005887; GO:0006974; GO:0015423; GO:0015768; GO:0016020; GO:0042956; GO:0043190; GO:1990060	IPR030156; IPR035277; IPR029345; IPR000515; IPR035906;	Maltose/maltodextrin transport system permease protein MalF	CATEGORY_1
P02918	GO:0005887; GO:0008360; GO:0008658; GO:0008955; GO:0009002; GO:0009252; GO:0046677; GO:0071555	IPR012338; IPR001264; IPR023346; IPR036950; IPR031376; IPR001460;	Penicillin-binding protein 1A (PBP-1a) (PBP1a) [Includes: Penicillin-insensitive transglycosylase (EC 2.4.1.129) (Peptidoglycan TGase); Penicillin-sensitive transpeptidase (EC 3.4.16.4) (DD-transpeptidase)]	CATEGORY_1
P02924	GO:0015407; GO:0030288; GO:0042882; GO:0048029	IPR026266; IPR001761; IPR028082;	L-arabinose-binding periplasmic protein (ABP)	CATEGORY_1
P02925	GO:0015752; GO:0016020; GO:0030288; GO:0048029; GO:0050918	IPR028082; IPR025997;	Ribose import binding protein RbsB	CATEGORY_1
P02931	GO:0005216; GO:0006855; GO:0009279; GO:0015075; GO:0015238; GO:0015288; GO:0016021; GO:0034220; GO:0034702; GO:0042802; GO:0042912; GO:0046930; GO:0047485; GO:0070207; GO:0097718	IPR033900; IPR023614; IPR001897; IPR001702; IPR013793;	Outer membrane porin F (Outer membrane protein 1A) (Outer membrane protein B) (Outer membrane protein F) (Outer membrane protein IA) (Porin OmpF)	CATEGORY_1
P02943	GO:0001618; GO:0006811; GO:0006974; GO:0009279; GO:0015288; GO:0015481; GO:0042956; GO:0042958; GO:0045203; GO:0046930	IPR023738; IPR003192; IPR036998;	Maltoporin (Lambda receptor protein) (Maltose-inducible porin)	CATEGORY_1
P03018	GO:0003677; GO:0003678; GO:0005524; GO:0005829; GO:0006268; GO:0006289; GO:0006298; GO:0009314; GO:0009432; GO:0015616; GO:0017116; GO:0031297; GO:0032508; GO:0051260; GO:0070581	IPR013986; IPR005753; IPR014017; IPR000212; IPR027417; IPR014016; IPR034739;	DNA helicase II (EC 3.6.4.12)	CATEGORY_1
P03024	GO:0003677; GO:0006012; GO:0006351; GO:0006355; GO:0042802	IPR000843; IPR010982; IPR028082;	HTH-type transcriptional regulator GalR (Galactose operon repressor)	CATEGORY_1
P03835	GO:0003677; GO:0004803; GO:0006313	IPR012337; IPR002559; IPR024473;	Transposase InsG for insertion sequence element IS4	CATEGORY_1
P03841	GO:0008643; GO:0030288	IPR010794;	Maltose operon periplasmic protein	CATEGORY_1
P03960	GO:0000287; GO:0005524; GO:0005886; GO:0005887; GO:0006813; GO:0008556; GO:0016021; GO:0031004; GO:0071805; GO:0099132	IPR023299; IPR018303; IPR023298; IPR008250; IPR036412; IPR023214; IPR006391; IPR001757;	Potassium-transporting ATPase ATP-binding subunit (EC 7.2.2.6) (ATP phosphohydrolase [potassium-transporting] B chain) (Potassium-binding and translocating subunit B) (Potassium-translocating ATPase B chain)	CATEGORY_1
P04079	GO:0003921; GO:0003922; GO:0005524; GO:0005829; GO:0006177; GO:0006541; GO:0016462; GO:0042802	IPR029062; IPR017926; IPR001674; IPR004739; IPR022955; IPR025777; IPR022310; IPR014729;	GMP synthase [glutamine-hydrolyzing] (EC 6.3.5.2) (GMP synthetase) (GMPS) (Glutamine amidotransferase)	CATEGORY_1
P04982	GO:0005829; GO:0016866; GO:0016872; GO:0019303; GO:0042802; GO:0048029	IPR023064; IPR023750; IPR007721;	D-ribose pyranase (EC 5.4.99.62)	CATEGORY_1
P04983	GO:0005524; GO:0015407; GO:0015591; GO:0015752; GO:0043190	IPR003593; IPR003439; IPR017871; IPR015861; IPR027417;	Ribose import ATP-binding protein RbsA (EC 3.6.3.17)	CATEGORY_1
P05041	GO:0000287; GO:0046654; GO:0046656; GO:0046820	IPR005801; IPR019999; IPR006805; IPR015890; IPR005802;	Aminodeoxychorismate synthase component 1 (ADC synthase) (ADCS) (EC 2.6.1.85) (4-amino-4-deoxychorismate synthase component 1)	CATEGORY_1
P05055	GO:0000175; GO:0000287; GO:0003723; GO:0004654; GO:0005829; GO:0006396; GO:0006402; GO:0009408; GO:0016020; GO:0035438; GO:0042802	IPR001247; IPR015847; IPR036345; IPR004087; IPR004088; IPR036612; IPR012340; IPR012162; IPR027408; IPR015848; IPR036456; IPR020568; IPR022967; IPR003029;	Polyribonucleotide nucleotidyltransferase (EC 2.7.7.8) (Polynucleotide phosphorylase) (PNPase)	CATEGORY_1
P05707	GO:0006062; GO:0009010; GO:0042802	IPR036291; IPR020904; IPR002347;	Sorbitol-6-phosphate 2-dehydrogenase (EC 1.1.1.140) (Glucitol-6-phosphate dehydrogenase) (Ketosephosphate reductase)	CATEGORY_1
P05804	GO:0004566; GO:0005829; GO:0019391; GO:0042802; GO:0051289	IPR036156; IPR008979; IPR006101; IPR023232; IPR006103; IPR023230; IPR006102; IPR006104; IPR017853; IPR013783;	Beta-glucuronidase (GUS) (EC 3.2.1.31) (Beta-D-glucuronoside glucuronosohydrolase)	CATEGORY_1
P05827	GO:0003677; GO:0003700; GO:0005737; GO:0009082	IPR037404; IPR005119; IPR000847; IPR036388; IPR036390;	HTH-type transcriptional regulator IlvY	CATEGORY_1
P05852	GO:0000287; GO:0002949; GO:0004222; GO:0005506; GO:0005829; GO:0042802; GO:0061711; GO:0140032	IPR000905; IPR017861; IPR017860; IPR022450;	tRNA N6-adenosine threonylcarbamoyltransferase (EC 2.3.1.234) (N6-L-threonylcarbamoyladenine synthase) (t(6)A synthase) (t(6)A37 threonylcarbamoyladenosine biosynthesis protein TsaD) (tRNA threonylcarbamoyladenosine biosynthesis protein TsaD)	CATEGORY_1
P06612	GO:0003677; GO:0003916; GO:0003917; GO:0005694; GO:0005829; GO:0006265; GO:0046872	IPR000380; IPR003601; IPR023406; IPR013497; IPR013824; IPR013825; IPR013826; IPR023405; IPR003602; IPR013498; IPR005733; IPR013263; IPR028612; IPR006171; IPR034149;	DNA topoisomerase 1 (EC 5.6.2.2) (DNA topoisomerase I) (Omega-protein) (Relaxing enzyme) (Swivelase) (Untwisting enzyme)	CATEGORY_1
P06616	GO:0003723; GO:0003924; GO:0005525; GO:0005737; GO:0005829; GO:0005886; GO:0006468; GO:0031234; GO:0042274; GO:0043024; GO:0046777; GO:0070181	IPR030388; IPR005662; IPR006073; IPR015946; IPR004044; IPR009019; IPR027417; IPR005225;	GTPase Era (ERA) (GTP-binding protein Era)	CATEGORY_1
P06720	GO:0004557; GO:0005829; GO:0005995; GO:0016616; GO:0030145; GO:0052692; GO:0070403	IPR019802; IPR001088; IPR022616; IPR015955; IPR036291;	Alpha-galactosidase (EC 3.2.1.22) (Melibiase)	CATEGORY_1
P06846	GO:0003677; GO:0045892	IPR000843; IPR010982; IPR028082;	HTH-type transcriptional regulator EbgR (Ebg operon repressor)	CATEGORY_1
P06959	GO:0004742; GO:0005737; GO:0006086; GO:0006090; GO:0006096; GO:0031405; GO:0045254	IPR003016; IPR001078; IPR006256; IPR000089; IPR023213; IPR036625; IPR004167; IPR011053;	Dihydrolipoyllysine-residue acetyltransferase component of pyruvate dehydrogenase complex (EC 2.3.1.12) (Dihydrolipoamide acetyltransferase component of pyruvate dehydrogenase complex) (E2)	CATEGORY_1
P06961	GO:0000049; GO:0000287; GO:0001680; GO:0004112; GO:0004810; GO:0005524; GO:0016437; GO:0016791; GO:0042245; GO:0052927; GO:0052928; GO:0052929	IPR012006; IPR003607; IPR006674; IPR002646; IPR032828;	Multifunctional CCA protein [Includes: CCA-adding enzyme (EC 2.7.7.72) (CCA tRNA nucleotidyltransferase) (tRNA CCA-pyrophosphorylase) (tRNA adenylyl-/cytidylyl-transferase) (tRNA nucleotidyltransferase) (tRNA-NT); 2'-nucleotidase (EC 3.1.3.-); 2',3'-cyclic phosphodiesterase (EC 3.1.4.-); Phosphatase (EC 3.1.3.-)]	CATEGORY_1
P06966	GO:0003677; GO:0006351; GO:0007049; GO:0043565; GO:0051301	IPR001387; IPR010982;	HTH-type transcriptional regulator DicA (Repressor protein of division inhibition gene dicA)	CATEGORY_1
P06968	GO:0000287; GO:0004170; GO:0005829; GO:0006226; GO:0032991; GO:0046081; GO:0070207	IPR029054; IPR036157; IPR008181; IPR033704;	Deoxyuridine 5'-triphosphate nucleotidohydrolase (dUTPase) (EC 3.6.1.23) (dUTP pyrophosphatase)	CATEGORY_1
P06992	GO:0000028; GO:0000179; GO:0003690; GO:0003729; GO:0005829; GO:0006364; GO:0019843; GO:0046677; GO:0052908; GO:0070475	IPR001737; IPR023165; IPR020596; IPR020598; IPR011530; IPR029063;	Ribosomal RNA small subunit methyltransferase A (EC 2.1.1.182) (16S rRNA (adenine(1518)-N(6)/adenine(1519)-N(6))-dimethyltransferase) (16S rRNA dimethyladenosine transferase) (16S rRNA dimethylase) (High level kasugamycin resistance protein KsgA) (Kasugamycin dimethyltransferase) (S-adenosylmethionine-6-N', N'-adenosyl(rRNA) dimethyltransferase)	CATEGORY_1
P06993	GO:0003677; GO:0003700; GO:0005524; GO:0005975; GO:0042802; GO:0045893; GO:0045913; GO:0048031	IPR027417; IPR016032; IPR011990; IPR041617; IPR023768; IPR000792; IPR036388;	HTH-type transcriptional regulator MalT (ATP-dependent transcriptional activator MalT)	CATEGORY_1
P07012	GO:0005829; GO:0006415; GO:0016149	IPR005139; IPR000352; IPR004374;	Peptide chain release factor RF2 (RF-2)	CATEGORY_1
P07014	GO:0005886; GO:0006099; GO:0008177; GO:0009055; GO:0009060; GO:0046872; GO:0051536; GO:0051537; GO:0051538; GO:0051539	IPR036010; IPR001041; IPR017896; IPR017900; IPR012675; IPR009051; IPR004489; IPR025192;	Succinate dehydrogenase iron-sulfur subunit (EC 1.3.5.1)	CATEGORY_1
P07021	GO:0005886; GO:0009279; GO:0016021	IPR006664; IPR006665; IPR036737;	Putative lipoprotein YfiB	CATEGORY_1
P07117	GO:0005298; GO:0005886; GO:0005887; GO:0015824; GO:0015912; GO:0031402	IPR038377; IPR011851; IPR001734; IPR018212;	Sodium/proline symporter (Proline permease) (Propionate transporter)	CATEGORY_1
P07118	GO:0000287; GO:0002161; GO:0004832; GO:0005524; GO:0005829; GO:0006438; GO:0045903; GO:0061475	IPR001412; IPR002300; IPR033705; IPR013155; IPR014729; IPR010978; IPR009080; IPR037118; IPR019499; IPR009008; IPR002303;	Valine--tRNA ligase (EC 6.1.1.9) (Valyl-tRNA synthetase) (ValRS)	CATEGORY_1
P07464	GO:0005737; GO:0005989; GO:0008870; GO:0042802	IPR001451; IPR018357; IPR039369; IPR024688; IPR011004;	Galactoside O-acetyltransferase (GAT) (EC 2.3.1.18) (Thiogalactoside acetyltransferase)	CATEGORY_1
P07813	GO:0002161; GO:0004823; GO:0005524; GO:0005829; GO:0006429	IPR001412; IPR002300; IPR002302; IPR025709; IPR013155; IPR014729; IPR009080; IPR009008;	Leucine--tRNA ligase (EC 6.1.1.4) (Leucyl-tRNA synthetase) (LeuRS)	CATEGORY_1
P07913	GO:0005737; GO:0005829; GO:0006564; GO:0006567; GO:0008198; GO:0008270; GO:0008743; GO:0016491; GO:0019518; GO:0030145; GO:0046870	IPR013149; IPR013154; IPR002328; IPR011032; IPR004627; IPR036291; IPR020843;	L-threonine 3-dehydrogenase (TDH) (EC 1.1.1.103) (L-threonine dehydrogenase)	CATEGORY_1
P08142	GO:0000287; GO:0003984; GO:0005948; GO:0009097; GO:0009099; GO:0030976; GO:0050660	IPR012846; IPR039368; IPR029035; IPR029061; IPR012000; IPR012001; IPR000399; IPR011766;	Acetolactate synthase isozyme 1 large subunit (AHAS-I) (EC 2.2.1.6) (Acetohydroxy-acid synthase I large subunit) (ALS-I)	CATEGORY_1
P08179	GO:0004644; GO:0005829; GO:0006189; GO:0006974	IPR002376; IPR036477; IPR004607; IPR001555;	Phosphoribosylglycinamide formyltransferase (EC 2.1.2.2) (5'-phosphoribosylglycinamide transformylase) (GAR transformylase) (GART)	CATEGORY_1
P08192	GO:0004326; GO:0005524; GO:0005737; GO:0006730; GO:0008841; GO:0046654; GO:0046656; GO:0046872	IPR001645; IPR018109; IPR036565; IPR004101; IPR036615; IPR013221;	Dihydrofolate synthase/folylpolyglutamate synthase (DHFS / FPGS) (EC 6.3.2.12) (EC 6.3.2.17) (Folylpoly-gamma-glutamate synthetase-dihydrofolate synthetase) (Folylpolyglutamate synthetase) (Tetrahydrofolylpolyglutamate synthase)	CATEGORY_1
P08194	GO:0005886; GO:0006071; GO:0015169; GO:0015315; GO:0015527; GO:0015793; GO:0015794; GO:0016021	IPR005267; IPR011701; IPR020846; IPR036259; IPR021159; IPR000849;	Glycerol-3-phosphate transporter (G-3-P transporter) (G-3-P permease)	CATEGORY_1
P08202	GO:0005829; GO:0008733; GO:0019568; GO:0019569; GO:0030145	IPR024664; IPR038583; IPR004216; IPR009015; IPR003762;	L-arabinose isomerase (EC 5.3.1.4)	CATEGORY_1
P08204	GO:0005524; GO:0005737; GO:0008741; GO:0016052; GO:0016773; GO:0019568; GO:0019569; GO:0019572	IPR018485; IPR005929;	Ribulokinase (EC 2.7.1.16)	CATEGORY_1
P08244	GO:0004590; GO:0005737; GO:0005829; GO:0006207; GO:0015949; GO:0016831; GO:0044205	IPR013785; IPR014732; IPR018089; IPR001754; IPR011060;	Orotidine 5'-phosphate decarboxylase (EC 4.1.1.23) (OMP decarboxylase) (OMPDCase) (OMPdecase)	CATEGORY_1
P08312	GO:0000049; GO:0000287; GO:0004826; GO:0005524; GO:0005737; GO:0005829; GO:0006432; GO:0009328	IPR006195; IPR004529; IPR004188; IPR022911; IPR002319; IPR010978;	Phenylalanine--tRNA ligase alpha subunit (EC 6.1.1.20) (Phenylalanyl-tRNA synthetase alpha subunit) (PheRS)	CATEGORY_1
P08337	GO:0000287; GO:0006260; GO:0006281; GO:0008413; GO:0030145; GO:0035539; GO:0044715; GO:0044716	IPR003561; IPR020476; IPR015797; IPR020084; IPR000086;	8-oxo-dGTP diphosphatase (8-oxo-dGTPase) (EC 3.6.1.55) (7,8-dihydro-8-oxoguanine-triphosphatase) (Mutator protein MutT) (dGTP pyrophosphohydrolase)	CATEGORY_1
P08368	GO:0000160; GO:0000986; GO:0005737; GO:0042802; GO:0045893	IPR011006; IPR001867; IPR016032; IPR001789; IPR039420; IPR036388;	Transcriptional regulatory protein CreB	CATEGORY_1
P08373	GO:0005737; GO:0005829; GO:0007049; GO:0008360; GO:0008762; GO:0009252; GO:0050660; GO:0051301; GO:0071555; GO:0071949	IPR016166; IPR036318; IPR016167; IPR016169; IPR003170; IPR011601; IPR036635; IPR006094;	UDP-N-acetylenolpyruvoylglucosamine reductase (EC 1.3.1.98) (UDP-N-acetylmuramate dehydrogenase)	CATEGORY_1
P08400	GO:0000155; GO:0004721; GO:0005524; GO:0005886; GO:0006355; GO:0006817; GO:0016021; GO:0016036; GO:0023014; GO:0046777	IPR003594; IPR036890; IPR005467; IPR003661; IPR036097; IPR000014; IPR035965; IPR013767; IPR021766; IPR004358; IPR014310;	Phosphate regulon sensor protein PhoR (EC 2.7.13.3)	CATEGORY_1
P08622	GO:0003756; GO:0005524; GO:0005737; GO:0005829; GO:0006260; GO:0006457; GO:0008270; GO:0009408; GO:0015035; GO:0016020; GO:0016032; GO:0016989; GO:0031072; GO:0032991; GO:0042026; GO:0051082; GO:0051085; GO:0051087; GO:0065003	IPR012724; IPR002939; IPR001623; IPR018253; IPR008971; IPR001305; IPR036410; IPR036869;	Chaperone protein DnaJ (HSP40) (Heat shock protein J)	CATEGORY_1
P08957	GO:0003677; GO:0005829; GO:0008170; GO:0009007; GO:0009307	IPR022749; IPR038333; IPR003356; IPR002052; IPR029063;	Type I restriction enzyme EcoKI M protein (M.EcoKI) (EC 2.1.1.72)	CATEGORY_1
P09030	GO:0003677; GO:0004519; GO:0004527; GO:0005829; GO:0006281; GO:0006974; GO:0008853; GO:0046872	IPR004808; IPR020847; IPR020848; IPR036691; IPR005135; IPR037493;	Exodeoxyribonuclease III (EXO III) (Exonuclease III) (EC 3.1.11.2) (AP endonuclease VI)	CATEGORY_1
P09148	GO:0004335; GO:0005829; GO:0008108; GO:0008198; GO:0008270; GO:0033499	IPR001937; IPR019779; IPR005850; IPR005849; IPR036265;	Galactose-1-phosphate uridylyltransferase (Gal-1-P uridylyltransferase) (EC 2.7.7.12) (UDP-glucose--hexose-1-phosphate uridylyltransferase)	CATEGORY_1
P09151	GO:0003852; GO:0003985; GO:0005829; GO:0009098	IPR013709; IPR002034; IPR013785; IPR036230; IPR005671; IPR000891;	2-isopropylmalate synthase (EC 2.3.3.13) (Alpha-IPM synthase) (Alpha-isopropylmalate synthase)	CATEGORY_1
P09155	GO:0000166; GO:0000175; GO:0003676; GO:0005737; GO:0033890; GO:0042780	IPR002562; IPR010997; IPR002121; IPR006292; IPR012337; IPR036397;	Ribonuclease D (RNase D) (EC 3.1.13.5)	CATEGORY_1
P09323	GO:0005886; GO:0006974; GO:0008982; GO:0009401; GO:0015572; GO:0015764; GO:0016021; GO:0016301; GO:0019866; GO:0046872; GO:0090586	IPR011055; IPR036878; IPR018113; IPR001127; IPR003352; IPR013013; IPR001996; IPR010974;	PTS system N-acetylglucosamine-specific EIICBA component (EIICBA-Nag) (EII-Nag) [Includes: N-acetylglucosamine permease IIC component (PTS system N-acetylglucosamine-specific EIIC component); N-acetylglucosamine-specific phosphotransferase enzyme IIB component (EC 2.7.1.193) (PTS system N-acetylglucosamine-specific EIIB component); N-acetylglucosamine-specific phosphotransferase enzyme IIA compon…	CATEGORY_1
P09372	GO:0000774; GO:0005737; GO:0005829; GO:0006457; GO:0009408; GO:0019904; GO:0032991; GO:0042803; GO:0051087; GO:0065003	IPR000740; IPR013805; IPR009012;	Protein GrpE (HSP-70 cofactor) (HSP24) (Heat shock protein B25.3)	CATEGORY_1
P09391	GO:0004175; GO:0004252; GO:0005886; GO:0005887; GO:0006508; GO:0042802	IPR038236; IPR022732; IPR022764; IPR035952; IPR023662;	Rhomboid protease GlpG (EC 3.4.21.105) (Intramembrane serine protease)	CATEGORY_1
P09394	GO:0005509; GO:0006071; GO:0006629; GO:0008889; GO:0042597; GO:0046872	IPR030395; IPR017946;	Glycerophosphodiester phosphodiesterase, periplasmic (Glycerophosphoryl diester phosphodiesterase, periplasmic) (EC 3.1.4.46)	CATEGORY_1
P09549	GO:0005887; GO:0030428; GO:0032153; GO:0032506; GO:0042834	IPR032898; IPR007730; IPR036680;	Cell division protein DedD	CATEGORY_1
P09980	GO:0003697; GO:0004003; GO:0005524; GO:0006268; GO:0008408; GO:0009314; GO:0044787	IPR013986; IPR014017; IPR000212; IPR005752; IPR027417; IPR014016; IPR034739;	ATP-dependent DNA helicase Rep (EC 3.6.4.12)	CATEGORY_1
P0A6A6	GO:0003861; GO:0005829; GO:0009098; GO:0016866; GO:0046872; GO:0051539	IPR004430; IPR015931; IPR001030; IPR018136; IPR036008; IPR033941;	3-isopropylmalate dehydratase large subunit (EC 4.2.1.33) (Alpha-IPM isomerase) (IPMI) (Isopropylmalate isomerase)	CATEGORY_1
P0A6A8	GO:0000035; GO:0000036; GO:0005737; GO:0005829; GO:0006633; GO:0008289; GO:0008610; GO:0009245; GO:0031177; GO:0042493	IPR036736; IPR003231; IPR009081; IPR006162;	Acyl carrier protein (ACP) (Cytosolic-activating factor) (CAF) (Fatty acid synthase acyl carrier protein)	CATEGORY_1
P0A6B4	GO:0008360; GO:0008784; GO:0009252; GO:0030170; GO:0030632; GO:0071555	IPR000821; IPR009006; IPR011079; IPR001608; IPR020622; IPR029066;	Alanine racemase, biosynthetic (EC 5.1.1.1)	CATEGORY_1
P0A6B7	GO:0005829; GO:0009000; GO:0016226; GO:0018131; GO:0030170; GO:0031071; GO:0031119; GO:0044571; GO:0046872; GO:0051537; GO:0097163	IPR000192; IPR020578; IPR010240; IPR016454; IPR015424; IPR015422; IPR015421;	Cysteine desulfurase IscS (EC 2.8.1.7) (NifS protein homolog) (ThiI transpersulfidase) (TusA transpersulfidase)	CATEGORY_1
P0A6D7	GO:0000287; GO:0004765; GO:0005524; GO:0005829; GO:0009073; GO:0009423	IPR027417; IPR031322; IPR000623; IPR023000;	Shikimate kinase 1 (SK 1) (EC 2.7.1.71) (Shikimate kinase I) (SKI)	CATEGORY_1
P0A6F3	GO:0004370; GO:0005524; GO:0005829; GO:0006071; GO:0006072; GO:0006974; GO:0008270; GO:0016310; GO:0019563; GO:0042802; GO:0046872	IPR000577; IPR018485; IPR018483; IPR018484; IPR005999;	Glycerol kinase (EC 2.7.1.30) (ATP:glycerol 3-phosphotransferase) (Glycerokinase) (GK)	CATEGORY_1
P0A6F5	GO:0000287; GO:0005524; GO:0005829; GO:0006457; GO:0007049; GO:0009314; GO:0009408; GO:0016020; GO:0016887; GO:0019068; GO:0042026; GO:0042802; GO:0051082; GO:0051085; GO:0051301; GO:1990220	IPR018370; IPR001844; IPR002423; IPR027409; IPR027413; IPR027410;	60 kDa chaperonin (GroEL protein) (Protein Cpn60)	CATEGORY_1
P0A6F9	GO:0005524; GO:0005829; GO:0006457; GO:0007049; GO:0009408; GO:0019068; GO:0042802; GO:0051085; GO:0051301; GO:1990220	IPR020818; IPR037124; IPR018369; IPR011032;	10 kDa chaperonin (GroES protein) (Protein Cpn10)	CATEGORY_1
P0A6H5	GO:0000287; GO:0005524; GO:0005829; GO:0006508; GO:0009376; GO:0009408; GO:0016020; GO:0016887; GO:0019904; GO:0034214; GO:0042802; GO:0043335; GO:0070011	IPR003593; IPR003959; IPR019489; IPR004491; IPR027417;	ATP-dependent protease ATPase subunit HslU (Heat shock protein HslU) (Unfoldase HslU)	CATEGORY_1
P0A6I3	GO:0004594; GO:0005524; GO:0005737; GO:0015937	IPR027417; IPR004566; IPR006083;	Pantothenate kinase (EC 2.7.1.33) (Pantothenic acid kinase) (Rts protein)	CATEGORY_1
P0A6L4	GO:0005829; GO:0005975; GO:0008747; GO:0019262; GO:0042802	IPR013785; IPR002220; IPR005264; IPR020625; IPR020624;	N-acetylneuraminate lyase (NAL) (Neu5Ac lyase) (EC 4.1.3.3) (N-acetylneuraminate pyruvate-lyase) (N-acetylneuraminic acid aldolase) (NALase) (Sialate lyase) (Sialic acid aldolase) (Sialic acid lyase)	CATEGORY_1
P0A6L7	GO:0009026; GO:0019698; GO:0051287	IPR008927; IPR013328; IPR023668; IPR013118; IPR013131; IPR036291;	Altronate oxidoreductase (EC 1.1.1.58) (Tagaturonate dehydrogenase) (Tagaturonate reductase)	CATEGORY_1
P0A6L9	GO:0001671; GO:0005829; GO:0006457; GO:0051087; GO:0051259; GO:0097428; GO:1990230	IPR001623; IPR004640; IPR036386; IPR009073; IPR036869;	Co-chaperone protein HscB (Hsc20)	CATEGORY_1
P0A6M8	GO:0003746; GO:0003924; GO:0005525; GO:0005737; GO:0005829	IPR041095; IPR009022; IPR035647; IPR035649; IPR000640; IPR004161; IPR031157; IPR027417; IPR020568; IPR014721; IPR005225; IPR000795; IPR009000; IPR004540; IPR005517;	Elongation factor G (EF-G)	CATEGORY_1
P0A6N4	GO:0003746; GO:0005737; GO:0005829; GO:0006414; GO:0043022; GO:0072344; GO:2001125	IPR015365; IPR012340; IPR014722; IPR020599; IPR013185; IPR001059; IPR013852; IPR011768; IPR008991;	Elongation factor P (EF-P)	CATEGORY_1
P0A6P1	GO:0003746; GO:0005085; GO:0005737; GO:0005829; GO:0008270; GO:0016020	IPR036402; IPR001816; IPR014039; IPR018101; IPR009060;	Elongation factor Ts (EF-Ts) (Bacteriophage Q beta RNA-directed RNA polymerase subunit IV)	CATEGORY_1
P0A6P5	GO:0000027; GO:0003924; GO:0005525; GO:0005829; GO:0032794; GO:0043022; GO:0043023; GO:0097216	IPR031166; IPR016484; IPR006073; IPR032859; IPR015946; IPR027417; IPR005225;	GTPase Der (Double era-like domain protein) (GTP-binding protein EngA)	CATEGORY_1
P0A6Q3	GO:0005829; GO:0006633; GO:0008610; GO:0008659; GO:0008693; GO:0034017; GO:0047451	IPR010083; IPR013114; IPR029069;	3-hydroxydecanoyl-[acyl-carrier-protein] dehydratase (EC 4.2.1.59) (3-hydroxyacyl-[acyl-carrier-protein] dehydratase FabA) (Beta-hydroxydecanoyl thioester dehydrase) (Trans-2-decenoyl-[acyl-carrier-protein] isomerase) (EC 5.3.3.14)	CATEGORY_1
P0A6R3	GO:0000787; GO:0000976; GO:0000985; GO:0001121; GO:0001216; GO:0001217; GO:0003677; GO:0005829; GO:0006355; GO:0009295; GO:0009314; GO:0031421; GO:0032359; GO:0032993; GO:0034401; GO:0042803; GO:0043565; GO:0044374; GO:0045911	IPR005412; IPR009057; IPR002197;	DNA-binding protein Fis (Factor-for-inversion stimulation protein) (Hin recombinational enhancer-binding protein)	CATEGORY_1
P0A6S0	GO:0003774; GO:0006970; GO:0009279; GO:0009427; GO:0071973	IPR000527;	Flagellar L-ring protein (Basal body L-ring protein)	CATEGORY_1
P0A6U3	GO:0002098; GO:0005829; GO:0009411; GO:0030488; GO:0050660	IPR036188; IPR026904; IPR004416; IPR002218; IPR020595;	tRNA uridine 5-carboxymethylaminomethyl modification enzyme MnmG (Glucose-inhibited division protein A)	CATEGORY_1
P0A6U5	GO:0005829; GO:0070043; GO:0070475	IPR003682; IPR029063;	Ribosomal RNA small subunit methyltransferase G (EC 2.1.1.170) (16S rRNA 7-methylguanosine methyltransferase) (16S rRNA m7G methyltransferase) (Glucose-inhibited division protein B)	CATEGORY_1
P0A6V5	GO:0004792; GO:0005737; GO:0006071	IPR001763; IPR036873; IPR023695;	Thiosulfate sulfurtransferase GlpE (EC 2.8.1.1)	CATEGORY_1
P0A6W0	GO:0004359; GO:0006543; GO:0045926	IPR012338; IPR015868;	Glutaminase 2 (EC 3.5.1.2)	CATEGORY_1
P0A6W5	GO:0001108; GO:0003677; GO:0005737; GO:0005829; GO:0006354; GO:0032784; GO:0070063	IPR036953; IPR018151; IPR006359; IPR028624; IPR001437; IPR023459; IPR022691; IPR036805;	Transcription elongation factor GreA (Transcript cleavage factor GreA)	CATEGORY_1
P0A6Z1	GO:0005524; GO:0005829; GO:0006457; GO:0016226; GO:0016887; GO:0043531; GO:0051082; GO:0070417; GO:0097428; GO:1990230	IPR018181; IPR042039; IPR029048; IPR029047; IPR013126; IPR010236;	Chaperone protein HscA (Hsc66)	CATEGORY_1
P0A6Z3	GO:0005524; GO:0005829; GO:0005886; GO:0006457; GO:0006974; GO:0009408; GO:0016887; GO:0042623; GO:0042802; GO:0051082	IPR003594; IPR036890; IPR019805; IPR037196; IPR001404; IPR020575; IPR020568;	Chaperone protein HtpG (Heat shock protein C62.5) (Heat shock protein HtpG) (High temperature protein G)	CATEGORY_1
P0A705	GO:0003743; GO:0003924; GO:0005525; GO:0005829; GO:0006413; GO:0016020; GO:0043024; GO:0097216	IPR009061; IPR013575; IPR006847; IPR027417; IPR005225; IPR000795; IPR000178; IPR015760; IPR023115; IPR036925; IPR009000;	Translation initiation factor IF-2	CATEGORY_1
P0A715	GO:0005829; GO:0008676; GO:0019294; GO:0051289	IPR013785; IPR006218; IPR006269;	2-dehydro-3-deoxyphosphooctonate aldolase (EC 2.5.1.55) (3-deoxy-D-manno-octulosonic acid 8-phosphate synthase) (KDO-8-phosphate synthase) (KDO 8-P synthase) (KDOPS) (Phospho-2-dehydro-3-deoxyoctonate aldolase)	CATEGORY_1
P0A717	GO:0000287; GO:0004749; GO:0005524; GO:0005829; GO:0006015; GO:0009116; GO:0009156; GO:0009165; GO:0016301; GO:0042301	IPR000842; IPR029099; IPR000836; IPR029057; IPR005946; IPR037515;	Ribose-phosphate pyrophosphokinase (RPPK) (EC 2.7.6.1) (5-phospho-D-ribosyl alpha-1-diphosphate) (Phosphoribosyl diphosphate synthase) (Phosphoribosyl pyrophosphate synthase) (P-Rib-PP synthase) (PRPP synthase) (PRPPase)	CATEGORY_1
P0A720	GO:0004798; GO:0005524; GO:0005737; GO:0005829; GO:0006233; GO:0006235; GO:0015949	IPR027417; IPR039430; IPR018095; IPR018094;	Thymidylate kinase (EC 2.7.4.9) (Thymidine monophosphate kinase) (dTMP kinase) (TMPK)	CATEGORY_1
P0A731	GO:0005829; GO:0008929; GO:0019242	IPR004363; IPR018148; IPR011607; IPR036914;	Methylglyoxal synthase (MGS) (EC 4.2.3.3)	CATEGORY_1
P0A749	GO:0005829; GO:0007049; GO:0008360; GO:0008760; GO:0009252; GO:0019277; GO:0051301; GO:0071555	IPR001986; IPR036968; IPR013792; IPR005750;	UDP-N-acetylglucosamine 1-carboxyvinyltransferase (EC 2.5.1.7) (Enoylpyruvate transferase) (UDP-N-acetylglucosamine enolpyruvyl transferase) (EPT)	CATEGORY_1
P0A761	GO:0005829; GO:0005975; GO:0006053; GO:0009385; GO:0019262; GO:0047465	IPR013785; IPR007260; IPR011060;	Putative N-acetylmannosamine-6-phosphate 2-epimerase (EC 5.1.3.9) (ManNAc-6-P epimerase)	CATEGORY_1
P0A763	GO:0004550; GO:0005524; GO:0005829; GO:0006183; GO:0006228; GO:0006241; GO:0046872	IPR034907; IPR036850; IPR001564; IPR023005;	Nucleoside diphosphate kinase (NDK) (NDP kinase) (EC 2.7.4.6) (Nucleoside-2-P kinase)	CATEGORY_1
P0A780	GO:0003723; GO:0005829; GO:0006353; GO:0031564	IPR035926; IPR011605; IPR006027;	Transcription antitermination protein NusB (Antitermination factor NusB) (N utilization substance protein B)	CATEGORY_1
P0A790	GO:0004068; GO:0005829; GO:0006523; GO:0015940; GO:0016540	IPR009010; IPR003190;	Aspartate 1-decarboxylase (EC 4.1.1.11) (Aspartate alpha-decarboxylase) [Cleaved into: Aspartate 1-decarboxylase beta chain; Aspartate 1-decarboxylase alpha chain]	CATEGORY_1
P0A7A2	GO:0004619; GO:0006096	IPR013078; IPR029033; IPR001345; IPR023086;	Probable phosphoglycerate mutase GpmB (EC 5.4.2.-) (PGAM) (Phosphoglyceromutase)	CATEGORY_1
P0A7A5	GO:0004719; GO:0005737; GO:0030091	IPR000682; IPR029063;	Protein-L-isoaspartate O-methyltransferase (EC 2.1.1.77) (L-isoaspartyl protein carboxyl methyltransferase) (Protein L-isoaspartyl methyltransferase) (Protein-beta-aspartate methyltransferase) (PIMT)	CATEGORY_1
P0A7A7	GO:0004366; GO:0005887; GO:0006631; GO:0008654; GO:0016024; GO:0102420	IPR022284; IPR041728; IPR028354; IPR002123;	Glycerol-3-phosphate acyltransferase (GPAT) (EC 2.3.1.15)	CATEGORY_1
P0A7A9	GO:0000287; GO:0004427; GO:0005829; GO:0006796; GO:0008270; GO:0016020; GO:0050355	IPR008162; IPR036649;	Inorganic pyrophosphatase (EC 3.6.1.1) (Pyrophosphate phospho-hydrolase) (PPase)	CATEGORY_1
P0A7E5	GO:0003883; GO:0005524; GO:0005829; GO:0006241; GO:0006541; GO:0042802; GO:0044210; GO:0046872	IPR029062; IPR004468; IPR017456; IPR017926; IPR033828; IPR027417;	CTP synthase (EC 6.3.4.2) (Cytidine 5'-triphosphate synthase) (Cytidine triphosphate synthetase) (CTP synthetase) (CTPS) (UTP--ammonia ligase)	CATEGORY_1
P0A7F9	GO:0002099; GO:0005829; GO:0008616; GO:0009314; GO:0051075	IPR003699; IPR042118; IPR042119; IPR036100;	S-adenosylmethionine:tRNA ribosyltransferase-isomerase (EC 2.4.99.17) (Queuosine biosynthesis protein QueA)	CATEGORY_1
P0A7G2	GO:0005829; GO:0006974; GO:0009409; GO:0030490; GO:0043024	IPR015946; IPR000238; IPR023799; IPR020053;	30S ribosome-binding factor (Protein P15B) (Ribosome-binding factor A) (RbfA)	CATEGORY_1
P0A7H0	GO:0000731; GO:0003697; GO:0005524; GO:0005829; GO:0006260; GO:0009314; GO:0009411; GO:0009432	IPR001238; IPR018078; IPR027417; IPR003395; IPR042174;	DNA replication and repair protein RecF	CATEGORY_1
P0A7I4	GO:0003924; GO:0005525; GO:0005829; GO:0006415; GO:0006449; GO:0016149; GO:0016150; GO:0019003	IPR035647; IPR004161; IPR031157; IPR027417; IPR004548; IPR032090; IPR038467; IPR041732; IPR005225; IPR000795; IPR009000;	Peptide chain release factor RF3 (RF-3)	CATEGORY_1
P0A7J0	GO:0000287; GO:0005829; GO:0005886; GO:0008686; GO:0009231; GO:0030145; GO:0042802	IPR017945; IPR000422;	3,4-dihydroxy-2-butanone 4-phosphate synthase (DHBP synthase) (EC 4.1.99.12)	CATEGORY_1
P0A7J3	GO:0003735; GO:0005829; GO:0006412; GO:0015934; GO:0017148; GO:0022625; GO:0042254; GO:0043022; GO:0070180	IPR022973; IPR002363; IPR001790;	50S ribosomal protein L10 (50S ribosomal protein L8) (Large ribosomal subunit protein uL10)	CATEGORY_1
P0A7J7	GO:0000027; GO:0003735; GO:0005829; GO:0006415; GO:0015968; GO:0019843; GO:0022625; GO:0070180	IPR000911; IPR036796; IPR006519; IPR020783; IPR036769; IPR020785; IPR020784;	50S ribosomal protein L11 (Large ribosomal subunit protein uL11)	CATEGORY_1
P0A7K2	GO:0003735; GO:0005829; GO:0006412; GO:0015934; GO:0022625; GO:0042803; GO:0043022	IPR000206; IPR014719; IPR013823; IPR008932; IPR036235;	50S ribosomal protein L7/L12 (L8) (Large ribosomal subunit protein bL12)	CATEGORY_1
P0A7K6	GO:0000027; GO:0003735; GO:0005829; GO:0006412; GO:0022625; GO:0070180	IPR038657; IPR001857; IPR018257; IPR008991;	50S ribosomal protein L19 (Large ribosomal subunit protein bL19)	CATEGORY_1
P0A7L0	GO:0000027; GO:0000049; GO:0003735; GO:0005829; GO:0006412; GO:0019843; GO:0022625; GO:0045947	IPR005878; IPR002143; IPR023674; IPR028364; IPR016095; IPR023673;	50S ribosomal protein L1 (Large ribosomal subunit protein uL1)	CATEGORY_1
P0A7L3	GO:0000027; GO:0000900; GO:0003729; GO:0003735; GO:0005829; GO:0006412; GO:0022625; GO:0070180	IPR005813; IPR035566;	50S ribosomal protein L20 (Large ribosomal subunit protein bL20)	CATEGORY_1
P0A7L8	GO:0000027; GO:0000049; GO:0001558; GO:0003735; GO:0006412; GO:0019843; GO:0022625; GO:0042256; GO:0043022; GO:0090070; GO:1902626	IPR001684; IPR018261;	50S ribosomal protein L27 (Large ribosomal subunit protein bL27)	CATEGORY_1
P0A7M2	GO:0000027; GO:0003735; GO:0005829; GO:0006412; GO:0019843; GO:0022625	IPR034704; IPR026569; IPR037147; IPR001383;	50S ribosomal protein L28 (Large ribosomal subunit protein bL28)	CATEGORY_1
P0A7M6	GO:0000027; GO:0003735; GO:0006412; GO:0019843; GO:0022625	IPR001854; IPR036049; IPR018254;	50S ribosomal protein L29 (Large ribosomal subunit protein uL29)	CATEGORY_1
P0A7M9	GO:0003735; GO:0005829; GO:0006412; GO:0008270; GO:0019843; GO:0022625	IPR034704; IPR002150; IPR027491; IPR042105;	50S ribosomal protein L31 (Large ribosomal subunit protein bL31-A)	CATEGORY_1
P0A7N4	GO:0000027; GO:0000302; GO:0003735; GO:0005829; GO:0006412; GO:0009314; GO:0022625	IPR002677; IPR011332;	50S ribosomal protein L32 (Large ribosomal subunit protein bL32)	CATEGORY_1
P0A7N9	GO:0000027; GO:0000049; GO:0003735; GO:0005829; GO:0006412; GO:0022625; GO:0046677	IPR038584; IPR001705; IPR018264; IPR011332;	50S ribosomal protein L33 (Large ribosomal subunit protein bL33)	CATEGORY_1
P0A7R1	GO:0003735; GO:0005829; GO:0006412; GO:0022625; GO:0070180	IPR000244; IPR009027; IPR020594; IPR020069; IPR036791; IPR020070; IPR036935;	50S ribosomal protein L9 (Large ribosomal subunit protein bL9)	CATEGORY_1
P0A7R5	GO:0000049; GO:0001072; GO:0003735; GO:0005829; GO:0006412; GO:0022627; GO:0031564	IPR001848; IPR018268; IPR027486; IPR036838;	30S ribosomal protein S10 (Small ribosomal subunit protein uS10)	CATEGORY_1
P0A7R9	GO:0003735; GO:0005829; GO:0006412; GO:0022627; GO:0070181	IPR001971; IPR019981; IPR018102; IPR036967;	30S ribosomal protein S11 (Small ribosomal subunit protein uS11)	CATEGORY_1
P0A7S3	GO:0000049; GO:0000372; GO:0003735; GO:0005829; GO:0006412; GO:0019843; GO:0022627; GO:0033120; GO:0034336; GO:0034337; GO:0046677; GO:1990145	IPR012340; IPR006032; IPR005679;	30S ribosomal protein S12 (Small ribosomal subunit protein uS12)	CATEGORY_1
P0A7S9	GO:0000049; GO:0003735; GO:0005829; GO:0006412; GO:0019843; GO:0022627	IPR027437; IPR001892; IPR010979; IPR019980; IPR018269;	30S ribosomal protein S13 (Small ribosomal subunit protein uS13)	CATEGORY_1
P0A7T3	GO:0000028; GO:0000400; GO:0003735; GO:0004520; GO:0006412; GO:0022627	IPR000307; IPR020592; IPR023803;	30S ribosomal protein S16 (Small ribosomal subunit protein bS16)	CATEGORY_1
P0A7T7	GO:0003735; GO:0005829; GO:0006412; GO:0022627; GO:0048027; GO:0070181	IPR001648; IPR018275; IPR036870;	30S ribosomal protein S18 (Small ribosomal subunit protein bS18)	CATEGORY_1
P0A7U3	GO:0000049; GO:0003735; GO:0005829; GO:0006412; GO:0019843; GO:0022627	IPR002222; IPR005732; IPR020934; IPR023575;	30S ribosomal protein S19 (Small ribosomal subunit protein uS19)	CATEGORY_1
P0A7U7	GO:0000028; GO:0003735; GO:0005829; GO:0006412; GO:0008073; GO:0022627; GO:0070181	IPR002583; IPR036510;	30S ribosomal protein S20 (Small ribosomal subunit protein bS20)	CATEGORY_1
P0A7V0	GO:0000028; GO:0003735; GO:0006412; GO:0008270; GO:0022627	IPR001865; IPR005706; IPR018130; IPR023591;	30S ribosomal protein S2 (Small ribosomal subunit protein uS2)	CATEGORY_1
P0A7V3	GO:0000028; GO:0003729; GO:0003735; GO:0005829; GO:0006412; GO:0019843; GO:0022627	IPR004087; IPR015946; IPR004044; IPR009019; IPR005704; IPR001351; IPR036419; IPR018280;	30S ribosomal protein S3 (Small ribosomal subunit protein uS3)	CATEGORY_1
P0A7V8	GO:0000028; GO:0000900; GO:0003735; GO:0005829; GO:0006353; GO:0019843; GO:0022627; GO:0031564; GO:0045947; GO:0046677; GO:0048027; GO:1990145	IPR022801; IPR001912; IPR005709; IPR018079; IPR002942; IPR036986;	30S ribosomal protein S4 (Small ribosomal subunit protein uS4)	CATEGORY_1
P0A7W1	GO:0000028; GO:0003735; GO:0005829; GO:0019843; GO:0022627; GO:0046677; GO:1990145	IPR000851; IPR005712; IPR005324; IPR020568; IPR014721; IPR013810; IPR018192;	30S ribosomal protein S5 (Small ribosomal subunit protein uS5)	CATEGORY_1
P0A7W7	GO:0000028; GO:0003735; GO:0005829; GO:0006412; GO:0006417; GO:0019843; GO:0022627; GO:0043488	IPR000630; IPR035987;	30S ribosomal protein S8 (Small ribosomal subunit protein uS8)	CATEGORY_1
P0A7X3	GO:0000049; GO:0003735; GO:0005829; GO:0006412; GO:0022627	IPR020568; IPR014721; IPR000754; IPR023035; IPR020574;	30S ribosomal protein S9 (Small ribosomal subunit protein uS9)	CATEGORY_1
P0A7X6	GO:0000028; GO:0005829; GO:0005840; GO:0019843; GO:0030490; GO:0043022	IPR011961; IPR027275; IPR011033; IPR002676; IPR036976; IPR009000;	Ribosome maturation factor RimM (21K)	CATEGORY_1
P0A7Y0	GO:0000287; GO:0004525; GO:0005524; GO:0005829; GO:0006364; GO:0006396; GO:0006397; GO:0008033; GO:0016075; GO:0019843; GO:0019899	IPR014720; IPR011907; IPR000999; IPR036389;	Ribonuclease 3 (EC 3.1.26.3) (Ribonuclease III) (RNase III)	CATEGORY_1
P0A7Y8	GO:0000049; GO:0001682; GO:0004526; GO:0006396	IPR020568; IPR014721; IPR000100; IPR020539;	Ribonuclease P protein component (RNase P protein) (RNaseP protein) (EC 3.1.26.5) (Protein C5)	CATEGORY_1
P0A7Z4	GO:0003677; GO:0003899; GO:0005737; GO:0005829; GO:0006351; GO:0008270; GO:0016020; GO:0046983	IPR011262; IPR011263; IPR011773; IPR036603; IPR011260; IPR036643;	DNA-directed RNA polymerase subunit alpha (RNAP subunit alpha) (EC 2.7.7.6) (RNA polymerase subunit alpha) (Transcriptase subunit alpha)	CATEGORY_1
P0A800	GO:0003677; GO:0003899; GO:0005829; GO:0006351; GO:0030880; GO:0065003	IPR003716; IPR006110; IPR012293; IPR036161;	DNA-directed RNA polymerase subunit omega (RNAP omega subunit) (EC 2.7.7.6) (RNA polymerase omega subunit) (Transcriptase subunit omega)	CATEGORY_1
P0A805	GO:0002184; GO:0005737; GO:0005829; GO:0043023	IPR002661; IPR023584; IPR036191;	Ribosome-recycling factor (RRF) (Ribosome-releasing factor)	CATEGORY_1
P0A823	GO:0003677; GO:0045893	IPR005224; IPR040452; IPR041465;	Sugar fermentation stimulation protein A	CATEGORY_1
P0A836	GO:0000287; GO:0004775; GO:0005524; GO:0005737; GO:0005829; GO:0006099; GO:0009361	IPR011761; IPR013650; IPR013815; IPR005811; IPR017866; IPR005809; IPR016102;	Succinate--CoA ligase [ADP-forming] subunit beta (EC 6.2.1.5) (Succinyl-CoA synthetase subunit beta) (SCS-beta)	CATEGORY_1
P0A840	GO:0000166; GO:0004309; GO:0005737; GO:0008253; GO:0008254; GO:0030145; GO:0046050	IPR030048; IPR002828; IPR036523;	5'/3'-nucleotidase SurE (EC 3.1.3.5) (EC 3.1.3.6) (Exopolyphosphatase) (EC 3.6.1.11) (Nucleoside monophosphate phosphohydrolase) (Stationary-phase survival protein SurE)	CATEGORY_1
P0A847	GO:0002099; GO:0005829; GO:0008270; GO:0008479; GO:0008616; GO:0101030	IPR004803; IPR036511; IPR002616;	Queuine tRNA-ribosyltransferase (EC 2.4.2.29) (Guanine insertion enzyme) (tRNA-guanine transglycosylase)	CATEGORY_1
P0A850	GO:0003755; GO:0005829; GO:0007049; GO:0009408; GO:0015031; GO:0016020; GO:0042802; GO:0043022; GO:0043335; GO:0044183; GO:0051083; GO:0051301; GO:0061077	IPR001179; IPR005215; IPR008880; IPR037041; IPR008881; IPR036611; IPR027304;	Trigger factor (TF) (EC 5.2.1.8) (PPIase)	CATEGORY_1
P0A853	GO:0005829; GO:0006569; GO:0009034; GO:0016020; GO:0030170; GO:0030955; GO:0042802; GO:0051289; GO:0060187; GO:0080146	IPR001597; IPR011166; IPR015424; IPR015422; IPR015421; IPR013440; IPR018176;	Tryptophanase (EC 4.1.99.1) (L-tryptophan indole-lyase) (TNase)	CATEGORY_1
P0A862	GO:0005737; GO:0005829; GO:0008379; GO:0032843; GO:0034599; GO:0042597; GO:0045454	IPR013740; IPR036249; IPR013766; IPR002065; IPR018219;	Thiol peroxidase (Tpx) (EC 1.11.1.15) (Peroxiredoxin tpx) (Prx) (Scavengase p20) (Thioredoxin peroxidase)	CATEGORY_1
P0A873	GO:0000287; GO:0002939; GO:0005829; GO:0009019; GO:0030488; GO:0042802; GO:0052906	IPR029028; IPR002649; IPR023148; IPR029026; IPR016009;	tRNA (guanine-N(1)-)-methyltransferase (EC 2.1.1.228) (M1G-methyltransferase) (tRNA [GM37] methyltransferase)	CATEGORY_1
P0A887	GO:0006744; GO:0008757; GO:0009060; GO:0009234; GO:0043333; GO:0102955	IPR029063; IPR004033; IPR023576;	Ubiquinone/menaquinone biosynthesis C-methyltransferase UbiE (EC 2.1.1.163) (EC 2.1.1.201) (2-methoxy-6-polyprenyl-1,4-benzoquinol methylase) (Demethylmenaquinone methyltransferase)	CATEGORY_1
P0A8A0	GO:0003677; GO:0005829; GO:0006355; GO:0010212	IPR017856; IPR002876; IPR026564; IPR029072;	Probable transcriptional regulatory protein YebC	CATEGORY_1
P0A8A8	GO:0000028; GO:0005829; GO:0006412; GO:0042274	IPR003728; IPR028998; IPR036847; IPR028989; IPR035956;	Ribosome maturation factor RimP	CATEGORY_1
P0A8B2	NA	IPR002625; IPR036063; IPR022990;	UPF0115 protein YfcN	CATEGORY_1
P0A8B5	GO:0003677; GO:0005829; GO:0043590	IPR036894; IPR004401;	Nucleoid-associated protein YbaB	CATEGORY_1
P0A8D3	NA	IPR003791;	UPF0178 protein YaiI	CATEGORY_1
P0A8F0	GO:0000287; GO:0004845; GO:0005525; GO:0005829; GO:0006223; GO:0009116; GO:0016020; GO:0042802; GO:0044206	IPR000836; IPR029057; IPR034332; IPR005765;	Uracil phosphoribosyltransferase (EC 2.4.2.9) (UMP pyrophosphorylase) (UPRTase)	CATEGORY_1
P0A8F4	GO:0004849; GO:0005524; GO:0005829; GO:0043771; GO:0044206; GO:0044211	IPR027417; IPR006083; IPR000764; IPR026008;	Uridine kinase (EC 2.7.1.48) (Cytidine monophosphokinase) (Uridine monophosphokinase)	CATEGORY_1
P0A8G3	GO:0008880; GO:0019698; GO:0042840	IPR032466; IPR003766;	Uronate isomerase (EC 5.3.1.12) (Glucuronate isomerase) (Uronic isomerase)	CATEGORY_1
P0A8H6	GO:0005096; GO:0005829; GO:0042254; GO:0043547; GO:0090071	IPR007336;	Der GTPase-activating protein YihI (GAP)	CATEGORY_1
P0A8H8	GO:0006355; GO:0008270; GO:0008657	IPR005584; IPR013088;	DNA gyrase inhibitor YacG	CATEGORY_1
P0A8I5	GO:0008176; GO:0030488; GO:0036265	IPR029063; IPR003358;	tRNA (guanine-N(7)-)-methyltransferase (EC 2.1.1.33) (tRNA (guanine(46)-N(7))-methyltransferase) (tRNA(m7G46)-methyltransferase)	CATEGORY_1
P0A8I8	GO:0005737; GO:0031167; GO:0042803; GO:0043022; GO:0070038; GO:0070475	IPR029028; IPR003742; IPR029026;	Ribosomal RNA large subunit methyltransferase H (EC 2.1.1.177) (23S rRNA (pseudouridine1915-N3)-methyltransferase) (23S rRNA m3Psi1915 methyltransferase) (rRNA (pseudouridine-N3-)-methyltransferase RlmH)	CATEGORY_1
P0A8J8	GO:0003723; GO:0004004; GO:0005524; GO:0005829; GO:0006401; GO:0097718	IPR011545; IPR014001; IPR001650; IPR027417; IPR000629; IPR023554; IPR014014;	ATP-dependent RNA helicase RhlB (EC 3.6.4.13)	CATEGORY_1
P0A8M0	GO:0003676; GO:0004816; GO:0005524; GO:0005737; GO:0006418; GO:0006421	IPR004364; IPR006195; IPR004522; IPR002312; IPR012340; IPR004365;	Asparagine--tRNA ligase (EC 6.1.1.22) (Asparaginyl-tRNA synthetase) (AsnRS)	CATEGORY_1
P0A8N0	GO:0005737; GO:0006355; GO:0007049; GO:0007059; GO:0032993; GO:0043565; GO:0051276; GO:0051301; GO:0097047	IPR013321; IPR009390; IPR035375; IPR035087; IPR038339;	Macrodomain Ter protein	CATEGORY_1
P0A8N3	GO:0000287; GO:0003676; GO:0004824; GO:0005524; GO:0005829; GO:0006418; GO:0006430; GO:0016020; GO:0016874	IPR004364; IPR006195; IPR002313; IPR034762; IPR018149; IPR012340; IPR004365;	Lysine--tRNA ligase (EC 6.1.1.6) (Lysyl-tRNA synthetase) (LysRS)	CATEGORY_1
P0A8N5	GO:0000287; GO:0003676; GO:0004824; GO:0005524; GO:0005829; GO:0006418; GO:0006430; GO:0016020; GO:0016874	IPR004364; IPR006195; IPR002313; IPR034762; IPR018149; IPR012340; IPR004365;	Lysine--tRNA ligase, heat inducible (EC 6.1.1.6) (Lysyl-tRNA synthetase) (LysRS)	CATEGORY_1
P0A8N7	GO:0004824; GO:0005524; GO:0005829; GO:0006430; GO:0016880; GO:0052868; GO:0071915; GO:0072581	IPR004364; IPR006195; IPR004525; IPR018149;	Elongation factor P--(R)-beta-lysine ligase (EF-P--(R)-beta-lysine ligase) (EC 6.3.1.-) (EF-P post-translational modification enzyme A) (EF-P-lysine lysyltransferase) (GX)	CATEGORY_1
P0A8P6	GO:0003677; GO:0005737; GO:0006276; GO:0006313; GO:0007049; GO:0007059; GO:0009009; GO:0009037; GO:0042150; GO:0048476; GO:0051301; GO:0071139	IPR011010; IPR013762; IPR002104; IPR010998; IPR004107; IPR011931; IPR023009;	Tyrosine recombinase XerC	CATEGORY_1
P0A8T1	GO:0005829; GO:0016279; GO:0018012; GO:0018023	IPR004498; IPR029063;	Ribosomal protein L11 methyltransferase (L11 Mtase) (EC 2.1.1.-)	CATEGORY_1
P0A8T7	GO:0003677; GO:0003899; GO:0005737; GO:0005829; GO:0006351; GO:0016020	IPR012754; IPR000722; IPR006592; IPR007080; IPR007066; IPR042102; IPR007083; IPR007081; IPR038120;	DNA-directed RNA polymerase subunit beta' (RNAP subunit beta') (EC 2.7.7.6) (RNA polymerase subunit beta') (Transcriptase subunit beta')	CATEGORY_1
P0A8V2	GO:0003677; GO:0003899; GO:0005737; GO:0005829; GO:0006351; GO:0016020; GO:0032549	IPR019462; IPR015712; IPR007120; IPR037033; IPR010243; IPR007121; IPR007644; IPR007642; IPR037034; IPR007645; IPR007641; IPR014724;	DNA-directed RNA polymerase subunit beta (RNAP subunit beta) (EC 2.7.7.6) (RNA polymerase subunit beta) (Transcriptase subunit beta)	CATEGORY_1
P0A921	GO:0004623; GO:0005509; GO:0008970; GO:0009279; GO:0016042; GO:0031230; GO:0042803; GO:0045203; GO:0052739; GO:0052740; GO:0102567; GO:0102568	IPR003187; IPR036541;	Phospholipase A1 (EC 3.1.1.32) (EC 3.1.1.4) (Detergent-resistant phospholipase A) (DR-phospholipase A) (Outer membrane phospholipase A) (OM PLA) (OMPLA) (Phosphatidylcholine 1-acylhydrolase)	CATEGORY_1
P0A927	GO:0006811; GO:0009279; GO:0015471; GO:0015858; GO:0046718; GO:0046930	IPR003055; IPR018013; IPR036777;	Nucleoside-specific channel-forming protein Tsx	CATEGORY_1
P0A932	GO:0006811; GO:0009279; GO:0015159; GO:0015288; GO:0046930	IPR003715; IPR019554; IPR040716;	Putative polysaccharide export protein GfcE (Group 4 capsule protein E homolog)	CATEGORY_1
P0A944	GO:0005737; GO:0006464; GO:0006474; GO:0008080; GO:0008999; GO:0017189	IPR006464; IPR016181; IPR000182;	[Ribosomal protein S18]-alanine N-acetyltransferase (EC 2.3.1.266) (KAT) (Peptidyl-lysine N-acetyltransferase) (EC 2.3.1.-)	CATEGORY_1
P0A951	GO:0000287; GO:0004145; GO:0005737; GO:0006598; GO:0042802; GO:0051289	IPR016181; IPR000182;	Spermidine N(1)-acetyltransferase (SAT) (EC 2.3.1.57) (Spermidine/spermine N(1)-acetyltransferase) (SSAT)	CATEGORY_1
P0A959	GO:0004021; GO:0005737; GO:0006523; GO:0006974; GO:0008483; GO:0019272; GO:0030170; GO:0030632; GO:0046677	IPR004839; IPR015424; IPR015422; IPR015421;	Glutamate-pyruvate aminotransferase AlaA (EC 2.6.1.2)	CATEGORY_1
P0A972	GO:0001072; GO:0003697; GO:0003723; GO:0005829; GO:0008143; GO:0060567	IPR012156; IPR011129; IPR019844; IPR002059; IPR012340;	Cold shock-like protein CspE (CSP-E)	CATEGORY_1
P0A978	GO:0003677; GO:0005829; GO:0009409	IPR012156; IPR011129; IPR019844; IPR002059; IPR012340;	Cold shock-like protein CspG (CPS-G)	CATEGORY_1
P0A993	GO:0000166; GO:0000287; GO:0005829; GO:0006094; GO:0042132; GO:0051289	IPR000146; IPR033391; IPR028343; IPR020548;	Fructose-1,6-bisphosphatase class 1 (FBPase class 1) (EC 3.1.3.11) (D-fructose-1,6-bisphosphate 1-phosphohydrolase class 1)	CATEGORY_1
P0A998	GO:0004322; GO:0005829; GO:0006826; GO:0006880; GO:0006974; GO:0006979; GO:0008199; GO:0042802; GO:0071281	IPR001519; IPR012347; IPR009040; IPR009078; IPR008331; IPR041719;	Bacterial non-heme ferritin (EC 1.16.3.2) (Ferritin-1)	CATEGORY_1
P0A9A2	GO:0005829; GO:0006826; GO:0006879; GO:0008199	IPR001519; IPR012347; IPR009040; IPR009078; IPR008331; IPR041719;	Bacterial non-heme ferritin-like protein	CATEGORY_1
P0A9C0	GO:0004368; GO:0005829; GO:0005886; GO:0009061; GO:0009331; GO:0010181; GO:0019563; GO:0046168; GO:0050660; GO:0052591	IPR007419; IPR041854; IPR006076; IPR036188; IPR000447; IPR017752;	Anaerobic glycerol-3-phosphate dehydrogenase subunit A (G-3-P dehydrogenase) (EC 1.1.5.3)	CATEGORY_1
P0A9D4	GO:0005829; GO:0006535; GO:0009001; GO:0009333; GO:0010165	IPR001451; IPR018357; IPR010493; IPR042122; IPR005881; IPR011004;	Serine acetyltransferase (SAT) (EC 2.3.1.30)	CATEGORY_1
P0A9E5	GO:0000976; GO:0001216; GO:0003677; GO:0003700; GO:0005829; GO:0006355; GO:0009061; GO:0032993; GO:0045893; GO:0046872; GO:0051536; GO:0051539; GO:0071731	IPR018490; IPR000595; IPR012318; IPR014710; IPR018335; IPR036388; IPR036390;	Fumarate and nitrate reduction regulatory protein	CATEGORY_1
P0A9F1	GO:0003677; GO:0003700; GO:0005737; GO:0045892; GO:0046914; GO:0046983; GO:2000144	IPR001367; IPR036421; IPR022687; IPR022689; IPR036388; IPR036390;	Transcriptional regulator MntR (Manganese transport regulator)	CATEGORY_1
P0A9J6	GO:0004747; GO:0005524; GO:0005829; GO:0019303; GO:0046872	IPR002173; IPR011877; IPR011611; IPR002139; IPR029056;	Ribokinase (RK) (EC 2.7.1.15)	CATEGORY_1
P0A9J8	GO:0004106; GO:0004664; GO:0005737; GO:0006571; GO:0009094; GO:0046417	IPR002912; IPR008242; IPR036263; IPR036979; IPR002701; IPR010952; IPR001086; IPR018528;	Bifunctional chorismate mutase/prephenate dehydratase (Chorismate mutase-prephenate dehydratase) (P-protein) [Includes: Chorismate mutase (CM) (EC 5.4.99.5); Prephenate dehydratase (PDT) (EC 4.2.1.51)]	CATEGORY_1
P0A9M2	GO:0000166; GO:0000287; GO:0004422; GO:0005829; GO:0032263; GO:0032264; GO:0052657	IPR005904; IPR000836; IPR029057;	Hypoxanthine phosphoribosyltransferase (HPRT) (EC 2.4.2.8)	CATEGORY_1
P0A9M5	GO:0000287; GO:0000310; GO:0004422; GO:0005829; GO:0005886; GO:0032263; GO:0032264; GO:0032265	IPR000836; IPR029057; IPR023747;	Xanthine phosphoribosyltransferase (EC 2.4.2.22) (Xanthine-guanine phosphoribosyltransferase) (XGPRT)	CATEGORY_1
P0A9M8	GO:0005829; GO:0006083; GO:0008270; GO:0008959; GO:0019413; GO:0019427; GO:0045733; GO:0070689	IPR010766; IPR016475; IPR027417; IPR004614; IPR042113; IPR042112; IPR002505; IPR028979;	Phosphate acetyltransferase (EC 2.3.1.8) (Phosphotransacetylase)	CATEGORY_1
P0A9P0	GO:0004148; GO:0005737; GO:0005829; GO:0005886; GO:0006090; GO:0006096; GO:0006103; GO:0006979; GO:0008270; GO:0009055; GO:0015036; GO:0016020; GO:0019464; GO:0042802; GO:0045454; GO:0050660; GO:0055114	IPR036188; IPR023753; IPR016156; IPR006258; IPR001100; IPR004099; IPR012999;	Dihydrolipoyl dehydrogenase (EC 1.8.1.4) (Dihydrolipoamide dehydrogenase) (E3 component of pyruvate and 2-oxoglutarate dehydrogenases complexes) (Glycine cleavage system L protein)	CATEGORY_1
P0A9P6	GO:0000027; GO:0003724; GO:0004004; GO:0005524; GO:0005829; GO:0006401; GO:0009314; GO:0033592; GO:0045727; GO:0048255; GO:0070417	IPR021046; IPR034415; IPR005580; IPR011545; IPR028618; IPR014001; IPR001650; IPR012677; IPR027417; IPR000629; IPR014014;	ATP-dependent RNA helicase DeaD (EC 3.6.4.13) (Cold-shock DEAD box protein A) (Translation factor W2)	CATEGORY_1
P0A9Q5	GO:0003677; GO:0003729; GO:0003989; GO:0005524; GO:0005829; GO:0006633; GO:0008270; GO:0009329; GO:0016743; GO:0017148; GO:0042759; GO:2001295	IPR034733; IPR000438; IPR029045; IPR011762; IPR041010;	Acetyl-coenzyme A carboxylase carboxyl transferase subunit beta (ACCase subunit beta) (Acetyl-CoA carboxylase carboxyltransferase subunit beta) (EC 2.1.3.15)	CATEGORY_1
P0A9R4	GO:0005829; GO:0009055; GO:0016226; GO:0046872; GO:0051537	IPR036010; IPR001041; IPR001055; IPR018298; IPR012675; IPR011536;	2Fe-2S ferredoxin	CATEGORY_1
P0A9S1	GO:0005829; GO:0008198; GO:0008912; GO:0019301; GO:0042355; GO:0042846; GO:0051143	IPR001670; IPR018211; IPR039697; IPR013460;	Lactaldehyde reductase (EC 1.1.1.77) (Propanediol oxidoreductase)	CATEGORY_1
P0A9U3	GO:0005524; GO:0009409; GO:0016887	IPR003593; IPR032781; IPR003439; IPR027417;	Uncharacterized ABC transporter ATP-binding protein YbiT	CATEGORY_1
P0A9U6	GO:0003677; GO:0006351; GO:0009447; GO:0043565	IPR001387; IPR013096; IPR010982; IPR014710; IPR011051;	HTH-type transcriptional regulator PuuR	CATEGORY_1
P0A9W3	GO:0000049; GO:0005524; GO:0005737; GO:0006412; GO:0016887; GO:0019843; GO:0043022; GO:0045900	IPR003593; IPR032781; IPR003439; IPR017871; IPR022374; IPR027417;	Energy-dependent translational throttle protein EttA (Translational regulatory factor EttA)	CATEGORY_1
P0A9W6	GO:0005829; GO:0051537	IPR002634; IPR036065;	Acid stress protein IbaG	CATEGORY_1
P0A9X1	GO:0005524; GO:0005886; GO:0015633; GO:0016887	IPR003593; IPR003439; IPR027417; IPR017882;	Zinc import ATP-binding protein ZnuC (EC 3.6.3.-)	CATEGORY_1
P0A9X4	GO:0000902; GO:0005524; GO:0005737; GO:0005856; GO:0005886; GO:0008360; GO:0031226; GO:0042802; GO:0043093; GO:0051782; GO:0051983	IPR004753;	Cell shape-determining protein MreB (Actin-like MreB protein) (Rod shape-determining protein MreB)	CATEGORY_1
P0A9X9	GO:0001072; GO:0003677; GO:0003697; GO:0003723; GO:0003727; GO:0005829; GO:0006351; GO:0009409; GO:0060567	IPR012156; IPR011129; IPR019844; IPR002059; IPR012340;	Cold shock protein CspA (CSP-A) (7.4 kDa cold shock protein) (CS7.4)	CATEGORY_1
P0AA10	GO:0003735; GO:0005829; GO:0006412; GO:0008270; GO:0017148; GO:0022625; GO:0070180	IPR005822; IPR005823; IPR023563; IPR036899;	50S ribosomal protein L13 (Large ribosomal subunit protein uL13)	CATEGORY_1
P0AA39	GO:0000455; GO:0003723; GO:0005829; GO:0009982; GO:0120159	IPR020103; IPR006225; IPR006224; IPR006145; IPR002942; IPR036986;	Ribosomal large subunit pseudouridine synthase C (EC 5.4.99.24) (23S rRNA pseudouridine(955/2504/2580) synthase) (rRNA pseudouridylate synthase C) (rRNA-uridine isomerase C)	CATEGORY_1
P0AA41	GO:0003723; GO:0005829; GO:0006399; GO:0008033; GO:0009451; GO:0009982; GO:0031119; GO:0106029	IPR020103; IPR006224; IPR006145;	tRNA pseudouridine synthase C (EC 5.4.99.26) (tRNA pseudouridine(65) synthase) (tRNA pseudouridylate synthase C) (tRNA-uridine isomerase C)	CATEGORY_1
P0AA78	GO:0005886; GO:0015134; GO:0015736; GO:0016021	IPR011701; IPR020846; IPR036259;	Hexuronate transporter	CATEGORY_1
P0AA97	NA	IPR011335; IPR009822; IPR038590;	Uncharacterized protein YaeQ	CATEGORY_1
P0AA99	GO:0008360; GO:0009252; GO:0016757; GO:0016787; GO:0071555	IPR005490; IPR038063;	Putative L,D-transpeptidase YafK (EC 2.-.-.-)	CATEGORY_1
P0AAA9	GO:0005507; GO:0008270; GO:0016151; GO:0030288; GO:0050897	IPR025961; IPR020365;	Zinc resistance-associated protein	CATEGORY_1
P0AAB4	GO:0005829; GO:0005886; GO:0006744; GO:0008694; GO:0042802; GO:0046872	IPR002830; IPR023677;	3-octaprenyl-4-hydroxybenzoate carboxy-lyase (EC 4.1.1.98) (Polyprenyl p-hydroxybenzoate decarboxylase)	CATEGORY_1
P0AAC8	GO:0005198; GO:0005829; GO:0008198; GO:0016226; GO:0034986; GO:0051537; GO:0097428	IPR000361; IPR016092; IPR017870; IPR035903; IPR011302;	Iron-binding protein IscA (Iron-sulfur cluster assembly protein)	CATEGORY_1
P0AAD6	GO:0005886; GO:0005887; GO:0015171	IPR004694;	Serine transporter	CATEGORY_1
P0AAE0	GO:0001761; GO:0001762; GO:0005886; GO:0015180; GO:0015187; GO:0015808; GO:0015816; GO:0016021; GO:0042891; GO:0042895; GO:0042941; GO:0042942; GO:0042944; GO:0042945	IPR004841; IPR002293; IPR004840;	D-serine/D-alanine/glycine transporter	CATEGORY_1
P0AAH0	GO:0005315; GO:0005524; GO:0005886; GO:0006817; GO:0010921; GO:0015415; GO:0035435	IPR003593; IPR003439; IPR017871; IPR015850; IPR027417; IPR005670;	Phosphate import ATP-binding protein PstB (EC 7.3.2.1) (ABC phosphate transporter) (Phosphate-transporting ATPase)	CATEGORY_1
P0AAH4	GO:0005524; GO:0005886; GO:0015489; GO:0015833; GO:0015847; GO:0016887; GO:0071805	IPR003593; IPR003439; IPR013563; IPR027417;	Putrescine export system ATP-binding protein SapD	CATEGORY_1
P0AAI9	GO:0004314; GO:0005829; GO:0006633	IPR001227; IPR014043; IPR016035; IPR024925; IPR004410; IPR016036; IPR020801;	Malonyl CoA-acyl carrier protein transacylase (MCT) (EC 2.3.1.39)	CATEGORY_1
P0AAJ1	GO:0046872; GO:0051539; GO:0055114	IPR017896; IPR017900; IPR014297;	Probable anaerobic dimethyl sulfoxide reductase chain YnfG (DMSO reductase iron-sulfur subunit YnfG)	CATEGORY_1
P0AAJ3	GO:0009055; GO:0009061; GO:0009326; GO:0015944; GO:0016020; GO:0036397; GO:0046872; GO:0051539; GO:0071575	IPR017896; IPR017900; IPR006470; IPR038384; IPR014603; IPR015246;	Formate dehydrogenase, nitrate-inducible, iron-sulfur subunit (Anaerobic formate dehydrogenase iron-sulfur subunit) (Formate dehydrogenase-N subunit beta) (FDH-N subunit beta)	CATEGORY_1
P0AAJ5	GO:0009326; GO:0015944; GO:0016020; GO:0016021; GO:0031235; GO:0036397; GO:0045333; GO:0046872; GO:0051539	IPR017896; IPR017900; IPR006470; IPR038384; IPR014603; IPR015246;	Formate dehydrogenase-O iron-sulfur subunit (Aerobic formate dehydrogenase iron-sulfur subunit) (FDH-Z subunit beta) (Formate dehydrogenase-O subunit beta)	CATEGORY_1
P0AAT6	GO:0005829; GO:0017148; GO:0042256; GO:0043023; GO:0090071	IPR004394;	Ribosomal silencing factor RsfS	CATEGORY_1
P0AAU7	GO:0006355; GO:0006974	IPR002145; IPR010985;	Uncharacterized protein YbfE	CATEGORY_1
P0AAX8	GO:0008360; GO:0016755; GO:0016757; GO:0016807; GO:0018104; GO:0042597; GO:0043164; GO:0071555; GO:0071972	IPR005490; IPR041597; IPR038063;	Probable L,D-transpeptidase YbiS (EC 2.-.-.-)	CATEGORY_1
P0AAY6	GO:0009297; GO:0010212; GO:0030308; GO:1900232; GO:1902201; GO:1902208; GO:1902209	IPR019660;	Uncharacterized protein YbjN	CATEGORY_1
P0AB18	GO:0002143; GO:0005737; GO:0016740; GO:0097163	IPR042072; IPR025526; IPR007453;	Sulfurtransferase TusE (EC 2.8.1.-) (tRNA 2-thiouridine synthesizing protein E)	CATEGORY_1
P0AB28	GO:0005829; GO:0042254	IPR003772; IPR039255;	Large ribosomal RNA subunit accumulation protein YceD (23S rRNA accumulation protein YceD) (G30K)	CATEGORY_1
P0AB40	GO:0009279; GO:0046688	IPR025543; IPR010854; IPR036275;	Multiple stress resistance protein BhsA (Copper-induced outer membrane component)	CATEGORY_1
P0AB83	GO:0000703; GO:0003677; GO:0003906; GO:0006285; GO:0019104; GO:0034644; GO:0046872; GO:0051539; GO:0140078	IPR011257; IPR004036; IPR003651; IPR004035; IPR003265; IPR000445; IPR023170; IPR005759;	Endonuclease III (EC 4.2.99.18) (DNA-(apurinic or apyrimidinic site) lyase)	CATEGORY_1
P0AB87	GO:0008270; GO:0008738; GO:0016832; GO:0019571; GO:0042355	IPR001303; IPR036409; IPR004782;	L-fuculose phosphate aldolase (EC 4.1.2.17) (D-ribulose-phosphate aldolase) (L-fuculose-1-phosphate aldolase)	CATEGORY_1
P0AB96	GO:0006974; GO:0008794; GO:0046685	IPR006659; IPR006660; IPR036249;	Arsenate reductase (EC 1.20.4.1) (Arsenical pump modifier)	CATEGORY_1
P0ABA0	GO:0005886; GO:0015986; GO:0016021; GO:0031225; GO:0045263; GO:0046933; GO:0046961	IPR028987; IPR002146; IPR005864;	ATP synthase subunit b (ATP synthase F(0) sector subunit b) (ATPase subunit I) (F-type ATPase subunit b) (F-ATPase subunit b)	CATEGORY_1
P0ABA4	GO:0005886; GO:0015986; GO:0045261; GO:0046933; GO:0046961	IPR026015; IPR020781; IPR000711;	ATP synthase subunit delta (ATP synthase F(1) sector subunit delta) (F-type ATPase subunit delta) (F-ATPase subunit delta)	CATEGORY_1
P0ABA6	GO:0005524; GO:0005886; GO:0016020; GO:0042777; GO:0045261; GO:0046933; GO:0046961	IPR035968; IPR000131; IPR023632;	ATP synthase gamma chain (ATP synthase F1 sector gamma subunit) (F-ATPase gamma subunit)	CATEGORY_1
P0ABB0	GO:0005524; GO:0005886; GO:0015986; GO:0016020; GO:0045261; GO:0046933	IPR023366; IPR000793; IPR038376; IPR033732; IPR005294; IPR020003; IPR004100; IPR036121; IPR000194; IPR027417;	ATP synthase subunit alpha (EC 7.1.2.2) (ATP synthase F1 sector subunit alpha) (F-ATPase subunit alpha)	CATEGORY_1
P0ABB4	GO:0005524; GO:0005886; GO:0015986; GO:0016020; GO:0045261; GO:0046933; GO:0046961	IPR003593; IPR005722; IPR020003; IPR004100; IPR036121; IPR000194; IPR024034; IPR027417;	ATP synthase subunit beta (EC 7.1.2.2) (ATP synthase F1 sector subunit beta) (F-ATPase subunit beta)	CATEGORY_1
P0ABC7	GO:0005829; GO:0009408; GO:0043086; GO:0071575; GO:0098796	IPR001107; IPR036013; IPR010201; IPR020980; IPR001972;	Modulator of FtsH protease HflK	CATEGORY_1
P0ABD8	GO:0003989; GO:0005737; GO:0005829; GO:0006633; GO:0009305; GO:0009317	IPR001249; IPR001882; IPR000089; IPR011053;	Biotin carboxyl carrier protein of acetyl-CoA carboxylase (BCCP)	CATEGORY_1
P0ABG7	GO:0005886; GO:0005887; GO:0008360; GO:0008955; GO:0009252; GO:0051301; GO:0071555	IPR018365; IPR001182; IPR011923;	Peptidoglycan glycosyltransferase MrdB (PGT) (EC 2.4.1.129) (Cell elongation protein RodA) (Cell wall polymerase) (Peptidoglycan polymerase) (PG polymerase) (Rod shape-determining protein)	CATEGORY_1
P0ABH7	GO:0004108; GO:0005829; GO:0006099; GO:0042802	IPR016142; IPR016143; IPR002020; IPR019810; IPR024176; IPR036969; IPR010953;	Citrate synthase (EC 2.3.3.16)	CATEGORY_1
P0ABI8	GO:0004129; GO:0005507; GO:0005886; GO:0005887; GO:0009055; GO:0009060; GO:0009319; GO:0009486; GO:0015078; GO:0015453; GO:0015990; GO:0016682; GO:0019646; GO:0020037; GO:0048039; GO:0070469	IPR023616; IPR036927; IPR000883; IPR023615; IPR014207;	Cytochrome bo(3) ubiquinol oxidase subunit 1 (EC 7.1.1.3) (Cytochrome b562-o complex subunit I) (Cytochrome o ubiquinol oxidase subunit 1) (Cytochrome o subunit 1) (Oxidase bo(3) subunit 1) (Ubiquinol oxidase chain A) (Ubiquinol oxidase polypeptide I) (Ubiquinol oxidase subunit 1)	CATEGORY_1
P0ABJ1	GO:0004129; GO:0005507; GO:0005886; GO:0005887; GO:0008827; GO:0009055; GO:0009060; GO:0009319; GO:0009486; GO:0015078; GO:0015453; GO:0015990; GO:0019646; GO:0048039; GO:0070469; GO:0071575	IPR002429; IPR010514; IPR008972; IPR034227; IPR011759; IPR036257; IPR006333;	Cytochrome bo(3) ubiquinol oxidase subunit 2 (Cytochrome b562-o complex subunit II) (Cytochrome o ubiquinol oxidase subunit 2) (Cytochrome o subunit 2) (Oxidase bo(3) subunit 2) (Ubiquinol oxidase chain B) (Ubiquinol oxidase polypeptide II) (Ubiquinol oxidase subunit 2)	CATEGORY_1
P0ABK9	GO:0005506; GO:0005509; GO:0016966; GO:0019645; GO:0020037; GO:0030288; GO:0042128; GO:0042279	IPR003321; IPR017570; IPR011031; IPR036280;	Cytochrome c-552 (EC 1.7.2.2) (Ammonia-forming cytochrome c nitrite reductase) (Cytochrome c nitrite reductase)	CATEGORY_1
P0ABN5	GO:0005469; GO:0005886; GO:0005887; GO:0015556; GO:0015740	IPR004668;	Anaerobic C4-dicarboxylate transporter DcuA	CATEGORY_1
P0ABP8	GO:0004731; GO:0005829; GO:0006152; GO:0006974; GO:0016020; GO:0019686; GO:0042802	IPR004402; IPR018016; IPR000845; IPR035994;	Purine nucleoside phosphorylase DeoD-type (PNP) (EC 2.4.2.1) (Inosine phosphorylase)	CATEGORY_1
P0ABQ2	GO:0008679; GO:0042838; GO:0046392; GO:0046487; GO:0050661; GO:0051287	IPR002204; IPR008927; IPR013328; IPR006115; IPR015815; IPR036291; IPR029154; IPR006398;	2-hydroxy-3-oxopropionate reductase (EC 1.1.1.60) (Tartronate semialdehyde reductase) (TSAR)	CATEGORY_1
P0ABQ4	GO:0004146; GO:0005542; GO:0005829; GO:0006545; GO:0006730; GO:0031427; GO:0042493; GO:0046654; GO:0046677; GO:0051870; GO:0051871; GO:0070401; GO:0070402	IPR012259; IPR024072; IPR017925; IPR001796;	Dihydrofolate reductase (EC 1.5.1.3)	CATEGORY_1
P0ABU2	GO:0004857; GO:0005524; GO:0005525; GO:0006979; GO:0016887; GO:0043022; GO:0043023; GO:0046872	IPR004396; IPR012675; IPR031167; IPR006073; IPR027417; IPR012676; IPR023192; IPR013029; IPR041706;	Ribosome-binding ATPase YchF	CATEGORY_1
P0ABU9	GO:0005886; GO:0005887; GO:0007049; GO:0016021; GO:0017038; GO:0030313; GO:0032153; GO:0043213; GO:0051301	IPR002898; IPR014163;	Tol-Pal system protein TolQ	CATEGORY_1
P0ABV6	GO:0005886; GO:0005887; GO:0007049; GO:0015031; GO:0016021; GO:0022857; GO:0032153; GO:0043213; GO:0051301	IPR003400; IPR014168;	Tol-Pal system protein TolR	CATEGORY_1
P0ABZ1	GO:0003774; GO:0005886; GO:0006935; GO:0009425; GO:0042802; GO:0044780; GO:0071973	IPR000090; IPR023087; IPR011002; IPR032779; IPR028263;	Flagellar motor switch protein FliG	CATEGORY_1
P0ABZ6	GO:0003755; GO:0006457; GO:0030288; GO:0042277; GO:0043165; GO:0050821; GO:0051082; GO:0051085; GO:0060274	IPR000297; IPR023058; IPR023034; IPR015391; IPR027304;	Chaperone SurA (Peptidyl-prolyl cis-trans isomerase SurA) (PPIase SurA) (EC 5.2.1.8) (Rotamase SurA) (Survival protein A)	CATEGORY_1
P0AC02	GO:0043165; GO:0051205; GO:1990063	IPR017689; IPR039565; IPR011990;	Outer membrane protein assembly factor BamD	CATEGORY_1
P0AC30	GO:0005886; GO:0007049; GO:0009276; GO:0016021; GO:0032153; GO:0051301	IPR003838; IPR004513; IPR040690;	Cell division protein FtsX	CATEGORY_1
P0AC33	GO:0004333; GO:0005829; GO:0006099; GO:0042802; GO:0046872; GO:0050163; GO:0051539	IPR004646; IPR004647; IPR036660; IPR011167; IPR020557;	Fumarate hydratase class I, aerobic (EC 4.2.1.2) (Fumarase A) (Oxaloacetate keto--enol-isomerase) (OAAKE isomerase) (Oxaloacetate tautomerase) (EC 5.3.2.2)	CATEGORY_1
P0AC38	GO:0005829; GO:0006099; GO:0006531; GO:0008652; GO:0008797; GO:0016020	IPR004708; IPR024083; IPR018951; IPR020557; IPR000362; IPR022761; IPR008948;	Aspartate ammonia-lyase (Aspartase) (EC 4.3.1.1)	CATEGORY_1
P0AC41	GO:0000104; GO:0005886; GO:0006099; GO:0008177; GO:0009055; GO:0009060; GO:0045282; GO:0050660; GO:0055114	IPR003953; IPR036188; IPR003952; IPR037099; IPR015939; IPR027477; IPR011281; IPR014006;	Succinate dehydrogenase flavoprotein subunit (EC 1.3.5.1)	CATEGORY_1
P0AC47	GO:0000104; GO:0005829; GO:0006099; GO:0006113; GO:0008177; GO:0009055; GO:0009061; GO:0016020; GO:0044780; GO:0045284; GO:0046872; GO:0051536; GO:0051537; GO:0051538; GO:0051539; GO:0071973	IPR036010; IPR001041; IPR006058; IPR017896; IPR017900; IPR012675; IPR009051; IPR004489; IPR025192;	Fumarate reductase iron-sulfur subunit (EC 1.3.5.1)	CATEGORY_1
P0AC62	GO:0005829; GO:0009055; GO:0009263; GO:0015035; GO:0043295; GO:0045454	IPR011767; IPR002109; IPR014025; IPR011900; IPR036249;	Glutaredoxin 3 (Grx3)	CATEGORY_1
P0AC69	GO:0005829; GO:0009055; GO:0015035; GO:0045454; GO:0046872; GO:0051537	IPR002109; IPR033658; IPR014434; IPR004480; IPR036249;	Glutaredoxin 4 (Grx4) (Monothiol glutaredoxin)	CATEGORY_1
P0AC73	NA	IPR004375; IPR037012;	Evolved beta-galactosidase subunit beta	CATEGORY_1
P0AC78	GO:0000287; GO:0005886; GO:0005887; GO:0008144; GO:0008963; GO:0009103; GO:0009243; GO:0009246; GO:0009276; GO:0016020; GO:0016021; GO:0016757; GO:0016780; GO:0030145; GO:0036380; GO:0042802; GO:0044038; GO:0071555	IPR012750; IPR000715;	Undecaprenyl-phosphate alpha-N-acetylglucosaminyl 1-phosphate transferase (EC 2.7.8.33) (UDP-GlcNAc:undecaprenyl-phosphate GlcNAc-1-phosphate transferase) (Undecaprenyl-phosphate GlcNAc-1-phosphate transferase)	CATEGORY_1
P0AC92	GO:0005829; GO:0042802	IPR012563;	Protein GnsA	CATEGORY_1
P0ACA3	GO:0005829; GO:0042594; GO:0045893	IPR010987; IPR036282; IPR040079; IPR004045; IPR004046; IPR034341; IPR036249;	Stringent starvation protein A	CATEGORY_1
P0ACC1	GO:0003676; GO:0006415; GO:0006479; GO:0008276; GO:0008757; GO:0010468; GO:0018364; GO:0036009; GO:0102559	IPR002052; IPR004556; IPR025714; IPR040758; IPR019874; IPR029063;	Release factor glutamine methyltransferase (RF MTase) (EC 2.1.1.297) (M.EcoKHemKP) (N5-glutamine methyltransferase PrmC) (Protein release factor methylation C) (Protein-(glutamine-N5) MTase PrmC) (Protein-glutamine N-methyltransferase PrmC)	CATEGORY_1
P0ACC3	GO:0005198; GO:0005506; GO:0005829; GO:0009060; GO:0009061; GO:0016226; GO:0051537; GO:0051539; GO:0051604; GO:0097428	IPR000361; IPR016092; IPR017870; IPR023063; IPR035903;	Iron-sulfur cluster insertion protein ErpA	CATEGORY_1
P0ACC7	GO:0000287; GO:0000902; GO:0003977; GO:0005829; GO:0006048; GO:0008360; GO:0009103; GO:0009245; GO:0009252; GO:0019134; GO:0042802; GO:0071555	IPR005882; IPR038009; IPR001451; IPR018357; IPR025877; IPR029044; IPR011004;	Bifunctional protein GlmU [Includes: UDP-N-acetylglucosamine pyrophosphorylase (EC 2.7.7.23) (N-acetylglucosamine-1-phosphate uridyltransferase); Glucosamine-1-phosphate N-acetyltransferase (EC 2.3.1.157)]	CATEGORY_1
P0ACD4	GO:0005506; GO:0005829; GO:0016226; GO:0042802; GO:0051537; GO:0051539	IPR011339; IPR002871;	Iron-sulfur cluster assembly scaffold protein IscU (Sulfur acceptor protein IscU)	CATEGORY_1
P0ACE0	GO:0008901; GO:0016151; GO:0031236; GO:0033748	IPR001501; IPR018194; IPR029014;	Hydrogenase-2 large chain (HYD2) (EC 1.12.99.6) (Membrane-bound hydrogenase 2 large subunit) (NiFe hydrogenase)	CATEGORY_1
P0ACE3	GO:0005829; GO:0010468	IPR007985; IPR036666;	Hemolysin expression-modulating protein Hha	CATEGORY_1
P0ACF0	GO:0003677; GO:0005829; GO:0006351; GO:0006974; GO:0016020; GO:0030261; GO:0042802; GO:1990178	IPR000119; IPR020816; IPR010992;	DNA-binding protein HU-alpha (HU-2) (NS2)	CATEGORY_1
P0ACG1	GO:0003677; GO:0003723; GO:0005829; GO:0006355; GO:0009295; GO:0046983	IPR027444; IPR037150; IPR001801; IPR027454;	DNA-binding protein StpA (H-NS homolog StpA)	CATEGORY_1
P0ACG8	GO:0003677; GO:0003727; GO:0005829; GO:0009408; GO:0034605; GO:0043023	IPR025708; IPR002942; IPR036986;	Heat shock protein 15 (HSP15)	CATEGORY_1
P0ACI3	GO:0003700; GO:0006355; GO:0043565	IPR009057; IPR018060; IPR018062; IPR028082; IPR020449;	Xylose operon regulatory protein	CATEGORY_1
P0ACL9	GO:0003700; GO:0032993; GO:0043565; GO:0045892; GO:0045893	IPR011711; IPR008920; IPR000524; IPR036388; IPR036390;	Pyruvate dehydrogenase complex repressor	CATEGORY_1
P0ACM9	GO:0003677; GO:0003700; GO:0006351	IPR028978; IPR000524; IPR011663; IPR036388; IPR036390;	Uncharacterized HTH-type transcriptional regulator YihL	CATEGORY_1
P0ACN7	GO:0000976; GO:0005829; GO:0045892	IPR000843; IPR010982; IPR028082;	HTH-type transcriptional repressor CytR	CATEGORY_1
P0ACP7	GO:0001217; GO:0002057; GO:0003677; GO:0005829; GO:0006164; GO:0045892; GO:1900372	IPR000843; IPR010982; IPR028082; IPR023588;	HTH-type transcriptional repressor PurR (Pur regulon repressor) (Purine nucleotide synthesis repressor)	CATEGORY_1
P0ACR2	GO:0003677; GO:0003700	IPR005119; IPR000847; IPR036388; IPR036390;	Uncharacterized HTH-type transcriptional regulator YdhB	CATEGORY_1
P0ACS5	GO:0000986; GO:0001216; GO:0003700; GO:0006351; GO:0008270; GO:0045893	IPR009061; IPR000551; IPR011788;	HTH-type transcriptional regulator ZntR (Zn(II)-responsive regulator of zntA)	CATEGORY_1
P0ACT6	GO:0003677; GO:0006351; GO:0045892	IPR023772; IPR009057; IPR001647; IPR036271;	HTH-type transcriptional regulator UidR (Gus operon repressor) (Uid operon repressor)	CATEGORY_1
P0ACU5	GO:0003677; GO:0003700; GO:0005737; GO:0006633; GO:0045717; GO:0045892	IPR009057; IPR001647; IPR023764;	HTH-type transcriptional repressor FabR	CATEGORY_1
P0ACV0	GO:0005886; GO:0005887; GO:0008913; GO:0009103; GO:0009245; GO:0016020; GO:0016740; GO:0036104	IPR004960; IPR011920;	Lipid A biosynthesis lauroyltransferase (EC 2.3.1.241) (Kdo(2)-lipid IV(A) lauroyltransferase)	CATEGORY_1
P0AD01	GO:0000160; GO:0001216; GO:0003677; GO:0005737; GO:0006351; GO:0045893	IPR011006; IPR024187; IPR001789;	Transcriptional regulatory protein DcuR	CATEGORY_1
P0AD07	NA	NA	Uncharacterized protein YecF	CATEGORY_1
P0AD21	NA	IPR020489;	Uncharacterized protein YejG	CATEGORY_1
P0AD49	GO:0005829; GO:0009409; GO:0019843; GO:0022627; GO:0043024; GO:0044238; GO:0045900; GO:0045947	IPR036567; IPR003489;	Ribosome-associated inhibitor A (Protein Y) (pY) (Ribosome associated factor Y) (Spot Y)	CATEGORY_1
P0AD96	GO:0015818; GO:0015820; GO:0015829; GO:0030288	IPR028081; IPR000709; IPR028082;	Leu/Ile/Val-binding protein (LIV-BP)	CATEGORY_1
P0ADA5	GO:0005886	IPR012640; IPR005619;	Uncharacterized lipoprotein YajG	CATEGORY_1
P0ADC1	GO:0001530; GO:0009279; GO:0015920; GO:0043165	IPR007485;	LPS-assembly lipoprotein LptE (Rare lipoprotein B)	CATEGORY_1
P0ADE8	GO:0005542; GO:0005829; GO:0008033; GO:0009451	IPR028896; IPR006222; IPR029043; IPR023758; IPR017703;	tRNA-modifying protein YgfZ	CATEGORY_1
P0ADG4	GO:0000287; GO:0005737; GO:0005829; GO:0008934; GO:0031403; GO:0046854; GO:0046855; GO:0047954; GO:0052832; GO:0052833	IPR033942; IPR020583; IPR000760; IPR020550; IPR022337;	Inositol-1-monophosphatase (I-1-Pase) (IMPase) (Inositol-1-phosphatase) (EC 3.1.3.25)	CATEGORY_1
P0ADG7	GO:0000166; GO:0003938; GO:0005829; GO:0006177; GO:0009411; GO:0042802; GO:0046872	IPR013785; IPR000644; IPR005990; IPR015875; IPR001093;	Inosine-5'-monophosphate dehydrogenase (IMP dehydrogenase) (IMPD) (IMPDH) (EC 1.1.1.205)	CATEGORY_1
P0ADK0	GO:0044764	IPR021413;	Uncharacterized protein YiaF	CATEGORY_1
P0ADK8	GO:0005829	IPR021230;	Uncharacterized protein YibL	CATEGORY_1
P0ADM4	GO:0006974	IPR010780;	Uncharacterized protein YidQ	CATEGORY_1
P0ADN2	GO:0005829; GO:0007059; GO:0051276	IPR007335;	UPF0438 protein YifE	CATEGORY_1
P0ADR6	GO:0000453; GO:0005737; GO:0070677	IPR040739; IPR002877; IPR011224; IPR029063;	Ribosomal RNA large subunit methyltransferase M (EC 2.1.1.186) (23S rRNA (cytidine2498-2'-O)-methyltransferase) (23S rRNA 2'-O-ribose methyltransferase RlmM)	CATEGORY_1
P0ADT2	GO:0009279	IPR009576;	UPF0441 protein YgiB	CATEGORY_1
P0ADT5	GO:0005524; GO:0016874; GO:0046872	IPR005494; IPR016185;	Putative acid--amine ligase YgiC (EC 6.3.1.-)	CATEGORY_1
P0ADT8	GO:0005829; GO:0005887	IPR003646; IPR016476;	Uncharacterized protein YgiM	CATEGORY_1
P0ADV9	GO:0005886; GO:0005887; GO:0015221; GO:0015920; GO:0016021; GO:0017089; GO:0030288; GO:0042802; GO:0043165	IPR010664; IPR026265;	Lipopolysaccharide export system protein LptC	CATEGORY_1
P0ADW3	GO:0005829; GO:0005887	IPR009386;	Inner membrane protein YhcB	CATEGORY_1
P0ADX9	GO:0003676; GO:0052913; GO:0070475	IPR002052; IPR004398; IPR029063;	Ribosomal RNA small subunit methyltransferase D (EC 2.1.1.171) (16S rRNA m2G966 methyltransferase) (rRNA (guanine-N(2)-)-methyltransferase)	CATEGORY_1
P0ADY1	GO:0003755; GO:0042802; GO:0061077; GO:0071575	IPR000297; IPR023058; IPR027304;	Peptidyl-prolyl cis-trans isomerase D (PPIase D) (EC 5.2.1.8) (Rotamase D)	CATEGORY_1
P0ADY3	GO:0003735; GO:0005829; GO:0006412; GO:0022625; GO:0070180	IPR036853; IPR000218; IPR005745; IPR019972;	50S ribosomal protein L14 (Large ribosomal subunit protein uL14)	CATEGORY_1
P0ADY7	GO:0000027; GO:0000049; GO:0003735; GO:0006412; GO:0019843; GO:0022625	IPR016180; IPR036920; IPR000114; IPR020798;	50S ribosomal protein L16 (Large ribosomal subunit protein uL16)	CATEGORY_1
P0ADZ0	GO:0000027; GO:0003735; GO:0006412; GO:0019843; GO:0022625	IPR012677; IPR012678; IPR001014; IPR013025;	50S ribosomal protein L23 (Large ribosomal subunit protein uL23)	CATEGORY_1
P0ADZ4	GO:0000028; GO:0003735; GO:0005829; GO:0006378; GO:0006412; GO:0006417; GO:0019843; GO:0022627	IPR000589; IPR005290; IPR009068;	30S ribosomal protein S15 (Small ribosomal subunit protein uS15)	CATEGORY_1
P0AE01	GO:0002128; GO:0003723; GO:0005829; GO:0052665; GO:0052666	IPR029028; IPR004384; IPR001537; IPR029026;	tRNA (cytidine/uridine-2'-O-)-methyltransferase TrmJ (EC 2.1.1.200) (TrMet(Xm32)) (tRNA (cytidine(32)/uridine(32)-2'-O)-methyltransferase) (tRNA Cm32/Um32 methyltransferase)	CATEGORY_1
P0AE06	GO:0005886; GO:0006855; GO:0015238; GO:0015721; GO:0030288; GO:0042802; GO:0046677; GO:1990281	IPR032317; IPR006143;	Multidrug efflux pump subunit AcrA (AcrAB-TolC multidrug efflux pump subunit AcrA) (Acridine resistance protein A)	CATEGORY_1
P0AE22	GO:0003993; GO:0004647; GO:0030288; GO:0046872; GO:0048037	IPR005519; IPR036412; IPR010025; IPR023214;	Class B acid phosphatase (CBAP) (EC 3.1.3.2)	CATEGORY_1
P0AE45	GO:0005886; GO:0016021; GO:0050660	IPR000644; IPR002550; IPR036318; IPR016169; IPR005170;	UPF0053 inner membrane protein YtfL	CATEGORY_1
P0AE52	GO:0005829; GO:0006979; GO:0008379; GO:0032843; GO:0045454	IPR000866; IPR024706; IPR036249; IPR013766;	Peroxiredoxin Bcp (EC 1.11.1.15) (Bacterioferritin comigratory protein) (Thioredoxin peroxidase)	CATEGORY_1
P0AE60	GO:0003690; GO:0007049; GO:0051301; GO:0051302	IPR038463; IPR019666;	Cell division activator CedA	CATEGORY_1
P0AE91	GO:0005829	IPR010292;	Protein CreA (Catabolite regulation protein A)	CATEGORY_1
P0AEA8	GO:0004851; GO:0006970; GO:0009236; GO:0019354; GO:0043115; GO:0051266; GO:0051287	IPR000878; IPR035996; IPR014777; IPR014776; IPR006366; IPR036291; IPR037115; IPR012409; IPR028281; IPR019478; IPR006367; IPR003043;	Siroheme synthase [Includes: Uroporphyrinogen-III C-methyltransferase (Urogen III methylase) (EC 2.1.1.107) (SUMT) (Uroporphyrinogen III methylase) (UROM); Precorrin-2 dehydrogenase (EC 1.3.1.76); Sirohydrochlorin ferrochelatase (EC 4.99.1.4)]	CATEGORY_1
P0AEB2	GO:0000270; GO:0004180; GO:0005887; GO:0008360; GO:0008658; GO:0008800; GO:0009002; GO:0009252; GO:0044036; GO:0071555	IPR012338; IPR015956; IPR018044; IPR012907; IPR037167; IPR001967;	D-alanyl-D-alanine carboxypeptidase DacA (DD-carboxypeptidase) (DD-peptidase) (EC 3.4.16.4) (Beta-lactamase) (EC 3.5.2.6) (Penicillin-binding protein 5) (PBP-5)	CATEGORY_1
P0AED7	GO:0005829; GO:0008237; GO:0008270; GO:0009014; GO:0009089; GO:0019877; GO:0032153; GO:0042802; GO:0050897	IPR001261; IPR036264; IPR005941; IPR002933; IPR011650;	Succinyl-diaminopimelate desuccinylase (SDAP desuccinylase) (EC 3.5.1.18) (N-succinyl-LL-2,6-diaminoheptanedioate amidohydrolase)	CATEGORY_1
P0AEE1	GO:0042597	IPR014894; IPR016123;	Protein DcrB	CATEGORY_1
P0AEE5	GO:0006935; GO:0015757; GO:0015765; GO:0030288; GO:0046872	IPR028082; IPR025997;	D-galactose-binding periplasmic protein (GBP) (D-galactose/ D-glucose-binding protein) (GGBP)	CATEGORY_1
P0AEI1	GO:0005829; GO:0030488; GO:0035597; GO:0046872; GO:0051539	IPR006638; IPR005839; IPR020612; IPR013848; IPR038135; IPR006463; IPR007197; IPR023404; IPR002792;	tRNA-2-methylthio-N(6)-dimethylallyladenosine synthase (EC 2.8.4.3) ((Dimethylallyl)adenosine tRNA methylthiotransferase MiaB) (tRNA-i(6)A37 methylthiotransferase)	CATEGORY_1
P0AEI4	GO:0005829; GO:0006400; GO:0018339; GO:0035599; GO:0046872; GO:0051539; GO:0103039	IPR006638; IPR005839; IPR020612; IPR013848; IPR038135; IPR005840; IPR041582; IPR007197; IPR023404; IPR002792;	Ribosomal protein S12 methylthiotransferase RimO (S12 MTTase) (S12 methylthiotransferase) (EC 2.8.4.4) (Ribosomal protein S12 (aspartate(89)-C(3))-methylthiotransferase) (Ribosome maturation factor RimO)	CATEGORY_1
P0AEK4	GO:0004318; GO:0005829; GO:0008610; GO:0009102; GO:0016020; GO:0016631; GO:0030497; GO:0042802; GO:0046677; GO:0051289	IPR014358; IPR036291; IPR002347;	Enoyl-[acyl-carrier-protein] reductase [NADH] FabI (ENR) (EC 1.3.1.9) (NADH-dependent enoyl-ACP reductase)	CATEGORY_1
P0AEL0	GO:0005886; GO:0005887; GO:0006974; GO:0008863; GO:0009055; GO:0009326; GO:0015944; GO:0022904; GO:0045333; GO:0046872	IPR011577; IPR016174; IPR006471;	Formate dehydrogenase, cytochrome b556(fdo) subunit (Aerobic formate dehydrogenase cytochrome b556 subunit) (FDH-Z subunit gamma) (Formate dehydrogenase-O subunit gamma)	CATEGORY_1
P0AEM0	GO:0003755; GO:0005829; GO:0061077	IPR001179;	FKBP-type 16 kDa peptidyl-prolyl cis-trans isomerase (PPIase) (EC 5.2.1.8) (Rotamase)	CATEGORY_1
P0AEM6	GO:0001123; GO:0003677; GO:0003700; GO:0003899; GO:0005829; GO:0016987	IPR014284; IPR000943; IPR007627; IPR007624; IPR007630; IPR012845; IPR013325; IPR013324; IPR028617;	RNA polymerase sigma factor FliA (RNA polymerase sigma factor for flagellar operon) (Sigma F) (Sigma-27) (Sigma-28)	CATEGORY_1
P0AEN1	GO:0005829; GO:0006811; GO:0006979; GO:0008047; GO:0030091; GO:0042602; GO:0052875; GO:0055072	IPR008333; IPR017927; IPR039261; IPR001433; IPR017938;	NAD(P)H-flavin reductase (EC 1.5.1.41) (FMN reductase) (Ferrisiderophore reductase C) (NAD(P)H:flavin oxidoreductase) (Riboflavin reductase [NAD(P)H])	CATEGORY_1
P0AEN4	GO:0005887; GO:0032153; GO:0043093	IPR011922;	Cell division protein FtsL	CATEGORY_1
P0AER0	GO:0005886; GO:0006833; GO:0015168; GO:0015254; GO:0015793; GO:0016021; GO:0046872; GO:0071288	IPR023271; IPR000425; IPR022357;	Glycerol uptake facilitator protein (Aquaglyceroporin)	CATEGORY_1
P0AEW6	GO:0005524; GO:0008906; GO:0032264	IPR002173; IPR011611; IPR029056;	Inosine-guanosine kinase (EC 2.7.1.73)	CATEGORY_1
P0AEX9	GO:0005215; GO:0006974; GO:0008643; GO:0015144; GO:0015768; GO:0030288; GO:0034289; GO:0042597; GO:0042956; GO:0043190; GO:0055052; GO:0060326; GO:1901982	IPR006060; IPR006059; IPR006061;	Maltose/maltodextrin-binding periplasmic protein (MMBP) (Maltodextrin-binding protein) (Maltose-binding protein) (MBP)	CATEGORY_1
P0AF03	GO:0005524; GO:0005829; GO:0006777; GO:0032324; GO:0042802; GO:0061598	IPR036425; IPR001453; IPR008284;	Molybdopterin adenylyltransferase (MPT adenylyltransferase) (EC 2.7.7.75)	CATEGORY_1
P0AF08	GO:0005524; GO:0005829; GO:0016887; GO:0046872; GO:0051536	IPR034904; IPR019591; IPR000808; IPR027417; IPR033756;	Iron-sulfur cluster carrier protein	CATEGORY_1
P0AF52	GO:0005886; GO:0015208; GO:0016021; GO:0035344; GO:0098710	IPR006043;	Guanine/hypoxanthine permease GhxP	CATEGORY_1
P0AF93	GO:0005829; GO:0009097; GO:0009636; GO:0016020; GO:0019239; GO:0042802; GO:0051082	IPR006056; IPR019897; IPR035959; IPR006175;	2-iminobutanoate/2-iminopropanoate deaminase (EC 3.5.99.10) (Enamine/imine deaminase)	CATEGORY_1
P0AF98	GO:0005886; GO:0015437; GO:0015920; GO:0016021; GO:0043190	IPR030922; IPR005495;	Lipopolysaccharide export system permease protein LptF	CATEGORY_1
P0AFA7	GO:0005886; GO:0006814; GO:0010226; GO:0015385; GO:0015491; GO:0016021; GO:0051452; GO:1902600	IPR004671;	Na(+)/H(+) antiporter NhaB (Sodium/proton antiporter NhaB)	CATEGORY_1
P0AFD1	GO:0005886; GO:0016491; GO:0030964; GO:0045272; GO:0046872; GO:0048038; GO:0051537	IPR002023; IPR042128; IPR041921; IPR036249;	NADH-quinone oxidoreductase subunit E (EC 7.1.1.-) (NADH dehydrogenase I subunit E) (NDH-1 subunit E) (NUO5)	CATEGORY_1
P0AFF6	GO:0000166; GO:0001000; GO:0001125; GO:0003700; GO:0003723; GO:0005829; GO:0019904; GO:0031564	IPR010995; IPR015946; IPR025249; IPR009019; IPR012340; IPR030842; IPR036555; IPR022967; IPR003029; IPR013735; IPR010214; IPR010213;	Transcription termination/antitermination protein NusA (N utilization substance protein A) (Transcription termination/antitermination L factor)	CATEGORY_1
P0AFG3	GO:0000166; GO:0000287; GO:0004591; GO:0005829; GO:0006099; GO:0030976; GO:0042802	IPR032106; IPR011603; IPR001017; IPR031717; IPR042179; IPR029061; IPR005475;	2-oxoglutarate dehydrogenase E1 component (EC 1.2.4.2) (Alpha-ketoglutarate dehydrogenase)	CATEGORY_1
P0AFG6	GO:0004149; GO:0005829; GO:0006099; GO:0031405; GO:0033512; GO:0045252	IPR003016; IPR001078; IPR000089; IPR023213; IPR036625; IPR004167; IPR011053; IPR006255;	Dihydrolipoyllysine-residue succinyltransferase component of 2-oxoglutarate dehydrogenase complex (EC 2.3.1.61) (2-oxoglutarate dehydrogenase complex component E2) (OGDC-E2) (Dihydrolipoamide succinyltransferase component of 2-oxoglutarate dehydrogenase complex)	CATEGORY_1
P0AFG8	GO:0000287; GO:0004738; GO:0004739; GO:0005829; GO:0006096; GO:0016020; GO:0030976; GO:0042802; GO:0042803	IPR035807; IPR004660; IPR041621; IPR029061; IPR009014; IPR005474;	Pyruvate dehydrogenase E1 component (PDH E1 component) (EC 1.2.4.1)	CATEGORY_1
P0AFI2	GO:0003677; GO:0003918; GO:0005524; GO:0005694; GO:0005737; GO:0005829; GO:0006265; GO:0007059; GO:0007062; GO:0009330; GO:0019897; GO:0030541	IPR006691; IPR035516; IPR013760; IPR002205; IPR013758; IPR013757; IPR005742;	DNA topoisomerase 4 subunit A (EC 5.6.2.3) (Topoisomerase IV subunit A)	CATEGORY_1
P0AFI5	GO:0000270; GO:0004175; GO:0008360; GO:0009002; GO:0009252; GO:0042493; GO:0042597; GO:0043093; GO:0071555	IPR012338; IPR018044; IPR001967;	D-alanyl-D-alanine endopeptidase (DD-endopeptidase) (EC 3.4.21.-) (Penicillin-binding protein 7) (PBP-7)	CATEGORY_1
P0AFM2	GO:0006865; GO:0006972; GO:0022857; GO:0030288; GO:0031460; GO:0043190; GO:0050997	IPR007210;	Glycine betaine/proline betaine-binding periplasmic protein (GBBP)	CATEGORY_1
P0AFM6	GO:0005543; GO:0005829; GO:0009271; GO:0009408; GO:0031234; GO:0042802; GO:0043433; GO:0060187	IPR014319; IPR007157;	Phage shock protein A	CATEGORY_1
P0AFP4	GO:0008106	IPR036291; IPR020904; IPR002347;	Uncharacterized oxidoreductase YbbO (EC 1.-.-.-)	CATEGORY_1
P0AFQ7	GO:0005829; GO:0016888; GO:0046872	IPR018228; IPR015991; IPR032466; IPR001130;	Uncharacterized metal-dependent hydrolase YcfH (EC 3.1.-.-)	CATEGORY_1
P0AFW0	GO:0001000; GO:0001073; GO:0001124; GO:0003677; GO:0008494; GO:0031564; GO:0045727	IPR006645; IPR036735; IPR010215;	Transcription antitermination protein RfaH	CATEGORY_1
P0AFW4	GO:0003677; GO:0032784; GO:0070063	IPR036953; IPR028625; IPR029462; IPR001437; IPR023459;	Regulator of nucleoside diphosphate kinase	CATEGORY_1
P0AFX7	GO:0005886; GO:0016021; GO:0016989	IPR005573; IPR005572; IPR036147; IPR026279;	Anti-sigma-E factor RseA (Regulator of SigE) (Sigma-E anti-sigma factor RseA) (Sigma-E factor negative regulatory protein)	CATEGORY_1
P0AFY6	GO:0005524; GO:0005886; GO:0005887; GO:0015031; GO:0015291; GO:0015638; GO:0015833; GO:0019534; GO:0042884; GO:0042885; GO:0046677; GO:1901998; GO:1904680	IPR036640; IPR009248;	Peptide antibiotic transporter SbmA	CATEGORY_1
P0AFY8	GO:0003688; GO:0005829; GO:0006355; GO:0007062; GO:0009314; GO:0010385; GO:0032297; GO:0042802; GO:0044729; GO:0051289; GO:0090143; GO:1990097	IPR013321; IPR010985; IPR005621; IPR026577; IPR036835; IPR033761;	Negative modulator of initiation of replication	CATEGORY_1
P0AFZ1	NA	IPR027945; IPR009839;	Protein SseB	CATEGORY_1
P0AFZ3	GO:0003723; GO:0005829; GO:0005840; GO:0009376; GO:0032781; GO:0042803; GO:0045732; GO:0051117	IPR007481; IPR036760;	Stringent starvation protein B (Adapter protein SspB) (Specificity-enhancing factor SspB)	CATEGORY_1
P0AG00	GO:0005887; GO:0009103; GO:0009246	IPR003856; IPR032895;	ECA polysaccharide chain length modulation protein	CATEGORY_1
P0AG03	GO:0006744; GO:0009108; GO:0106141	IPR036551; IPR003382; IPR004507;	Flavin prenyltransferase UbiX (EC 2.5.1.129)	CATEGORY_1
P0AG16	GO:0000287; GO:0004044; GO:0005737; GO:0005829; GO:0006164; GO:0006189; GO:0006541; GO:0009113; GO:0009116; GO:0016757; GO:0042802	IPR017932; IPR029055; IPR000836; IPR029057; IPR005854; IPR035584;	Amidophosphoribosyltransferase (ATase) (EC 2.4.2.14) (Glutamine phosphoribosylpyrophosphate amidotransferase) (GPATase)	CATEGORY_1
P0AG27	GO:0005829	IPR001763; IPR036873;	Uncharacterized protein YibN	CATEGORY_1
P0AG30	GO:0003723; GO:0004386; GO:0005524; GO:0005829; GO:0006351; GO:0006353; GO:0008186; GO:0016020; GO:0042802	IPR003593; IPR000194; IPR011129; IPR012340; IPR027417; IPR041703; IPR011112; IPR036269; IPR011113; IPR004665;	Transcription termination factor Rho (EC 3.6.4.-) (ATP-dependent helicase Rho)	CATEGORY_1
P0AG44	GO:0000027; GO:0003735; GO:0005829; GO:0006412; GO:0022625	IPR000456; IPR036373;	50S ribosomal protein L17 (Large ribosomal subunit protein bL17)	CATEGORY_1
P0AG48	GO:0003735; GO:0005829; GO:0006412; GO:0019843; GO:0022625	IPR036164; IPR028909; IPR001787; IPR018258;	50S ribosomal protein L21 (Large ribosomal subunit protein bL21)	CATEGORY_1
P0AG51	GO:0000027; GO:0003735; GO:0006412; GO:0022625	IPR036919; IPR005996; IPR018038; IPR016082;	50S ribosomal protein L30 (Large ribosomal subunit protein uL30)	CATEGORY_1
P0AG55	GO:0000027; GO:0003735; GO:0005829; GO:0006412; GO:0022625; GO:0046677; GO:0070180	IPR000702; IPR020040; IPR036789; IPR019906; IPR002358;	50S ribosomal protein L6 (Large ribosomal subunit protein uL6)	CATEGORY_1
P0AG59	GO:0000028; GO:0003735; GO:0006412; GO:0019843; GO:0022627	IPR001209; IPR023036; IPR018271;	30S ribosomal protein S14 (Small ribosomal subunit protein uS14)	CATEGORY_1
P0AG63	GO:0000028; GO:0003735; GO:0006412; GO:0019843; GO:0022627; GO:0046677; GO:0070181	IPR012340; IPR019984; IPR000266; IPR019979;	30S ribosomal protein S17 (Small ribosomal subunit protein uS17)	CATEGORY_1
P0AG67	GO:0000028; GO:0003723; GO:0003729; GO:0003735; GO:0005737; GO:0006412; GO:0016020; GO:0022627; GO:2000766	IPR012340; IPR000110; IPR022967; IPR003029;	30S ribosomal protein S1 (Bacteriophage Q beta RNA-directed RNA polymerase subunit I) (Small ribosomal subunit protein bS1)	CATEGORY_1
P0AG71	GO:0006310	IPR003798;	DNA recombination protein RmuC	CATEGORY_1
P0AG82	GO:0006817; GO:0006974; GO:0009314; GO:0010921; GO:0030288; GO:0035435; GO:0042301; GO:0043190	IPR005673; IPR024370;	Phosphate-binding protein PstS (PBP)	CATEGORY_1
P0AG90	GO:0005886; GO:0006605; GO:0015031; GO:0015450; GO:0016021; GO:0043952; GO:0065002	IPR005791; IPR027398; IPR022813; IPR022645; IPR022646;	Protein translocase subunit SecD (Sec translocon accessory complex subunit SecD)	CATEGORY_1
P0AG93	GO:0005886; GO:0006605; GO:0015450; GO:0016021; GO:0043952; GO:0065002	IPR022813; IPR022645; IPR022646; IPR005665;	Protein translocase subunit SecF (Sec translocon accessory complex subunit SecF)	CATEGORY_1
P0AG99	GO:0005886; GO:0006616; GO:0006886; GO:0008320; GO:0009306; GO:0015450; GO:0016021; GO:0031522; GO:0032978; GO:0043952; GO:0065002	IPR004692;	Protein-export membrane protein SecG (P12) (Preprotein translocase band 1 subunit)	CATEGORY_1
P0AGA2	GO:0005048; GO:0005886; GO:0005887; GO:0006616; GO:0006886; GO:0008320; GO:0016021; GO:0031522; GO:0032978; GO:0043952; GO:0065002	IPR026593; IPR002208; IPR030659; IPR023201;	Protein translocase subunit SecY	CATEGORY_1
P0AGD3	GO:0000303; GO:0004784; GO:0005506; GO:0005737; GO:0005829; GO:0006801; GO:0016020; GO:0016491; GO:0019430; GO:0055114	IPR001189; IPR019833; IPR019832; IPR019831; IPR036324; IPR036314;	Superoxide dismutase [Fe] (EC 1.15.1.1)	CATEGORY_1
P0AGD7	GO:0003924; GO:0005525; GO:0005829; GO:0006612; GO:0006614; GO:0008312; GO:0048500; GO:1990904	IPR003593; IPR027417; IPR036891; IPR013822; IPR004125; IPR004780; IPR022941; IPR000897; IPR042101;	Signal recognition particle protein (Fifty-four homolog) (Ffh) (p48)	CATEGORY_1
P0AGE0	GO:0000725; GO:0003697; GO:0005829; GO:0006260; GO:0006298; GO:0008047; GO:0009432; GO:0042802; GO:0043085	IPR012340; IPR000424; IPR011344;	Single-stranded DNA-binding protein (SSB) (Helix-destabilizing protein)	CATEGORY_1
P0AGE9	GO:0000166; GO:0004775; GO:0005737; GO:0005829; GO:0006099; GO:0009361; GO:0046777; GO:0048037	IPR017440; IPR033847; IPR003781; IPR005810; IPR005811; IPR036291; IPR016102;	Succinate--CoA ligase [ADP-forming] subunit alpha (EC 6.2.1.5) (Succinyl-CoA synthetase subunit alpha) (SCS-alpha)	CATEGORY_1
P0AGG4	GO:0005737; GO:0005829; GO:0006662; GO:0008270; GO:0015035; GO:0045454; GO:0047134	IPR005746; IPR036249; IPR017937; IPR013766;	Thioredoxin 2 (Trx-2) (EC 1.8.1.8) (Protein-disulfide reductase)	CATEGORY_1
P0AGK8	GO:0003690; GO:0003700; GO:0005506; GO:0005829; GO:0006355; GO:0042802; GO:0051537	IPR010242; IPR030489; IPR000944; IPR036388; IPR036390;	HTH-type transcriptional regulator IscR	CATEGORY_1
P0AGL2	GO:0006566; GO:0016787; GO:0042802; GO:0070689	IPR006056; IPR019897; IPR035959; IPR006175;	Putative reactive intermediate deaminase TdcF (EC 3.5.4.-)	CATEGORY_1
P0AGL5	GO:0043023; GO:0045947	IPR005031; IPR023393;	Ribosome association toxin RatA (Toxin RatA)	CATEGORY_1
P0AGM5	NA	IPR032698;	UPF0162 protein YchA (Protein SirB1)	CATEGORY_1
P0AGM7	GO:0005886; GO:0005887; GO:0015210; GO:0015857; GO:0016020; GO:0016021	IPR029935; IPR006042; IPR006043;	Uracil permease (Uracil transporter)	CATEGORY_1
P0C018	GO:0003735; GO:0005829; GO:0006412; GO:0008097; GO:0022625	IPR005484; IPR004389;	50S ribosomal protein L18 (Large ribosomal subunit protein uL18)	CATEGORY_1
P0C037	GO:0004731; GO:0004850; GO:0005829; GO:0009032; GO:0016154; GO:0047975	IPR009664; IPR014710; IPR011051;	Pyrimidine/purine nucleoside phosphorylase (EC 2.4.2.1) (EC 2.4.2.2) (Adenosine phosphorylase) (Cytidine phosphorylase) (Guanosine phosphorylase) (EC 2.4.2.15) (Inosine phosphorylase) (Thymidine phosphorylase) (EC 2.4.2.4) (Uridine phosphorylase) (EC 2.4.2.3) (Xanthosine phosphorylase)	CATEGORY_1
P0C058	GO:0005737; GO:0009408; GO:0042802; GO:0050821; GO:1990169	IPR002068; IPR037913; IPR008978; IPR022848;	Small heat shock protein IbpB (16 kDa heat shock protein B)	CATEGORY_1
P0C077	GO:0000976; GO:0001217; GO:0004521; GO:0006402; GO:0017148; GO:0019843; GO:0032993; GO:0034198; GO:0043022; GO:0046677	IPR007712; IPR035093;	mRNA interferase toxin RelE (EC 3.1.-.-) (Endoribonuclease RelE) (Toxin RelE)	CATEGORY_1
P0C079	GO:0000976; GO:0001217; GO:0006351; GO:0032993	IPR013321; IPR007337;	Antitoxin RelB	CATEGORY_1
P0C0L9	GO:0004857; GO:0005506; GO:0005829; GO:0008198; GO:0016226	IPR007479; IPR036762;	Protein IscX	CATEGORY_1
P0C0R7	GO:0000027; GO:0000453; GO:0005829; GO:0008650	IPR015507; IPR002877; IPR004512; IPR029063;	Ribosomal RNA large subunit methyltransferase E (EC 2.1.1.166) (23S rRNA Um2552 methyltransferase) (Cell division protein FtsJ) (rRNA (uridine-2'-O-)-methyltransferase)	CATEGORY_1
P0C8K0	GO:0003824; GO:0019402; GO:2001059	IPR013785; IPR012062; IPR023435;	D-tagatose-1,6-bisphosphate aldolase subunit KbaZ	CATEGORY_1
P0CE48	GO:0003746; GO:0003924; GO:0005525; GO:0005829; GO:0005886; GO:0046677	IPR041709; IPR004161; IPR033720; IPR031157; IPR027417; IPR005225; IPR000795; IPR009000; IPR009001; IPR004541; IPR004160;	Elongation factor Tu 2 (EF-Tu 2) (Bacteriophage Q beta RNA-directed RNA polymerase subunit III) (P-43)	CATEGORY_1
P0CF92	GO:0003677; GO:0004803; GO:0006313	IPR012337; IPR002559; IPR014736;	Putative transposase InsL for insertion sequence element IS186B	CATEGORY_1
P0CG19	GO:0000049; GO:0000175; GO:0005829; GO:0006364; GO:0008033; GO:0009022; GO:0016075	IPR001247; IPR015847; IPR036345; IPR027408; IPR020568; IPR002381; IPR018336;	Truncated inactive ribonuclease PH (Truncated inactive RNase PH) (Inactive RNase PH) (Truncated RNase PH)	CATEGORY_1
P0CK95	GO:0005886	IPR025385; IPR035423; IPR042279; IPR031161;	Putative lipoprotein AcfD homolog	CATEGORY_1
P0DP89	GO:0000287; GO:0009097; GO:0009099; GO:0030976	IPR029035; IPR029061; IPR012000; IPR012001;	Putative acetolactate synthase isozyme 2 large subunit (AHAS-II) (ALS-II) (Acetohydroxy-acid synthase II large subunit)	CATEGORY_1
P10100	GO:0000270; GO:0005886; GO:0008932; GO:0009279; GO:0016829; GO:0042834; GO:0071555	IPR034718; IPR009009; IPR036908; IPR012997; IPR007730; IPR036680;	Endolytic peptidoglycan transglycosylase RlpA (EC 4.2.2.-) (Rare lipoprotein A)	CATEGORY_1
P10384	GO:0009279; GO:0015483; GO:0016021; GO:0022834	IPR005017; IPR042117;	Long-chain fatty acid transport protein (Outer membrane FadL protein) (Outer membrane flp protein)	CATEGORY_1
P10423	GO:0004177; GO:0030288; GO:0043687; GO:0046872	IPR007484;	Alkaline phosphatase isozyme conversion protein (EC 3.4.11.-)	CATEGORY_1
P10442	GO:0003723; GO:0004523; GO:0005737; GO:0006401; GO:0030145	IPR022898; IPR001352; IPR024567; IPR012337; IPR036397;	Ribonuclease HII (RNase HII) (EC 3.1.26.4)	CATEGORY_1
P10443	GO:0003677; GO:0003887; GO:0005737; GO:0005829; GO:0006260; GO:0044776; GO:0090305	IPR011708; IPR041931; IPR040982; IPR029460; IPR004365; IPR004013; IPR003141; IPR016195; IPR004805;	DNA polymerase III subunit alpha (EC 2.7.7.7)	CATEGORY_1
P11868	GO:0005524; GO:0006567; GO:0008776; GO:0008980; GO:0019665; GO:0046872; GO:0070689	IPR004372; IPR000890; IPR023865; IPR024917;	Propionate kinase (EC 2.7.2.15)	CATEGORY_1
P11875	GO:0004814; GO:0005524; GO:0005829; GO:0006420	IPR001412; IPR001278; IPR005148; IPR036695; IPR035684; IPR008909; IPR014729; IPR009080;	Arginine--tRNA ligase (EC 6.1.1.19) (Arginyl-tRNA synthetase) (ArgRS)	CATEGORY_1
P11880	GO:0005524; GO:0005829; GO:0007049; GO:0008360; GO:0008766; GO:0009252; GO:0047480; GO:0051301; GO:0071555	IPR036565; IPR004101; IPR036615; IPR013221; IPR000713; IPR035911; IPR005863;	UDP-N-acetylmuramoyl-tripeptide--D-alanyl-D-alanine ligase (EC 6.3.2.10) (D-alanyl-D-alanine-adding enzyme) (UDP-MurNAc-pentapeptide synthetase)	CATEGORY_1
P12282	GO:0005524; GO:0005829; GO:0006777; GO:0008641; GO:0046872; GO:0061605	IPR012730; IPR000594; IPR035985;	Molybdopterin-synthase adenylyltransferase (EC 2.7.7.80) (MoaD protein adenylase) (Molybdopterin-converting factor subunit 1 adenylase) (Sulfur carrier protein MoaD adenylyltransferase)	CATEGORY_1
P12995	GO:0004015; GO:0005737; GO:0009102; GO:0030170	IPR005814; IPR005815; IPR015424; IPR015422; IPR015421;	Adenosylmethionine-8-amino-7-oxononanoate aminotransferase (EC 2.6.1.62) (7,8-diamino-pelargonic acid aminotransferase) (DAPA AT) (DAPA aminotransferase) (7,8-diaminononanoate synthase) (DANS) (Diaminopelargonic acid synthase)	CATEGORY_1
P12996	GO:0004076; GO:0005506; GO:0009102; GO:0051537; GO:0051539	IPR013785; IPR010722; IPR002684; IPR024177; IPR006638; IPR007197;	Biotin synthase (EC 2.8.1.6)	CATEGORY_1
P12998	GO:0008710; GO:0009102; GO:0030170	IPR001917; IPR004839; IPR004723; IPR022834; IPR015424; IPR015422; IPR015421;	8-amino-7-oxononanoate synthase (AONS) (EC 2.3.1.47) (7-keto-8-amino-pelargonic acid synthase) (7-KAP synthase) (KAPA synthase) (8-amino-7-ketopelargonate synthase)	CATEGORY_1
P13000	GO:0000287; GO:0004141; GO:0005524; GO:0005829; GO:0009102	IPR004472; IPR027417;	ATP-dependent dethiobiotin synthetase BioD 1 (EC 6.3.3.3) (DTB synthetase 1) (DTBS 1) (Dethiobiotin synthase)	CATEGORY_1
P13033	GO:0004368; GO:0005829; GO:0005886; GO:0009061; GO:0010181; GO:0019563; GO:0046168; GO:0052591	IPR003953; IPR036188; IPR009158;	Anaerobic glycerol-3-phosphate dehydrogenase subunit B (Anaerobic G-3-P dehydrogenase subunit B) (Anaerobic G3Pdhase B) (EC 1.1.5.3)	CATEGORY_1
P13035	GO:0005887; GO:0009055; GO:0009331; GO:0019563; GO:0046168; GO:0052590; GO:0052591; GO:0071949	IPR031656; IPR038299; IPR006076; IPR036188; IPR000447;	Aerobic glycerol-3-phosphate dehydrogenase (EC 1.1.5.3)	CATEGORY_1
P13656	GO:0000272; GO:0003796; GO:0005576; GO:0006032; GO:0008061; GO:0008843; GO:0030246; GO:0030288; GO:0042597	IPR003610; IPR036573; IPR017853;	Probable bifunctional chitinase/lysozyme [Includes: Chitinase (EC 3.2.1.14); Lysozyme (EC 3.2.1.17)]	CATEGORY_1
P13669	GO:0003677; GO:0003700; GO:0009408; GO:0045892	IPR028978; IPR000524; IPR011663; IPR036388; IPR036390;	Mannosyl-D-glycerate transport/metabolism system repressor MngR (Fatty acyl-responsive regulator) (Protein P30)	CATEGORY_1
P14175	GO:0005034; GO:0005275; GO:0005524; GO:0006865; GO:0006972; GO:0016887; GO:0031460; GO:0043190	IPR003593; IPR003439; IPR017871; IPR000644; IPR005892; IPR027417;	Glycine betaine/proline betaine transport system ATP-binding protein ProV	CATEGORY_1
P14294	GO:0000287; GO:0003677; GO:0003917; GO:0006265; GO:0006310; GO:0051304	IPR000380; IPR003601; IPR023406; IPR013497; IPR013824; IPR013825; IPR013826; IPR023405; IPR003602; IPR005738; IPR006171; IPR034144;	DNA topoisomerase 3 (EC 5.6.2.2) (DNA topoisomerase III)	CATEGORY_1
P14407	GO:0004333; GO:0005829; GO:0006099; GO:0006974; GO:0046872; GO:0047808; GO:0051539	IPR004646; IPR004647; IPR036660; IPR011167; IPR020557;	Fumarate hydratase class I, anaerobic (EC 4.2.1.2) (D-tartrate dehydratase) (EC 4.2.1.81) (Fumarase B)	CATEGORY_1
P15028	GO:0010039; GO:0030288; GO:0033214; GO:0055072	IPR002491;	Fe(3+) dicitrate-binding periplasmic protein (Iron(III) dicitrate-binding periplasmic protein)	CATEGORY_1
P15042	GO:0003677; GO:0003911; GO:0005829; GO:0006260; GO:0006266; GO:0006288; GO:0046872; GO:0070403	IPR001357; IPR036420; IPR041663; IPR018239; IPR033136; IPR001679; IPR013839; IPR013840; IPR003583; IPR012340; IPR004150; IPR010994; IPR004149;	DNA ligase (EC 6.5.1.2) (Polydeoxyribonucleotide synthase [NAD(+)])	CATEGORY_1
P15043	GO:0003677; GO:0004003; GO:0005524; GO:0005737; GO:0006260; GO:0006281; GO:0006310; GO:0006974; GO:0008094; GO:0008270; GO:0009432; GO:0016887; GO:0017116; GO:0017117; GO:0030894; GO:0043140; GO:0043590; GO:0046914	IPR011545; IPR004589; IPR006293; IPR014001; IPR001650; IPR010997; IPR002121; IPR027417; IPR032284; IPR018982; IPR036388;	ATP-dependent DNA helicase RecQ (EC 3.6.4.12)	CATEGORY_1
P15254	GO:0004642; GO:0005524; GO:0005737; GO:0005829; GO:0006189; GO:0006541; GO:0042623; GO:0046872	IPR029062; IPR040707; IPR017926; IPR010073; IPR041609; IPR010918; IPR036676; IPR036921; IPR036604;	Phosphoribosylformylglycinamidine synthase (FGAM synthase) (FGAMS) (EC 6.3.5.3) (Formylglycinamide ribonucleotide amidotransferase) (FGAR amidotransferase) (FGAR-AT)	CATEGORY_1
P15770	GO:0000166; GO:0004764; GO:0005829; GO:0009073; GO:0009423; GO:0019632; GO:0050661	IPR036291; IPR041121; IPR011342; IPR013708; IPR022893; IPR006151;	Shikimate dehydrogenase (NADP(+)) (SD) (SDH) (EC 1.1.1.25)	CATEGORY_1
P16095	GO:0003941; GO:0005829; GO:0006094; GO:0006565; GO:0046872; GO:0051539	IPR029009; IPR004644; IPR005130; IPR005131;	L-serine dehydratase 1 (SDH 1) (EC 4.3.1.17) (L-serine deaminase 1) (L-SD1)	CATEGORY_1
P16456	GO:0000287; GO:0004756; GO:0005524; GO:0005829; GO:0016260; GO:0070329	IPR010918; IPR036676; IPR016188; IPR036921; IPR023061; IPR004536;	Selenide, water dikinase (EC 2.7.9.3) (Selenium donor protein) (Selenophosphate synthase)	CATEGORY_1
P16528	GO:0003677; GO:0005829; GO:0006097; GO:0006355	IPR029016; IPR014757; IPR005471; IPR036388; IPR036390;	Transcriptional repressor IclR (Acetate operon repressor)	CATEGORY_1
P16659	GO:0004827; GO:0005524; GO:0005829; GO:0006433; GO:0043906	IPR002314; IPR006195; IPR004154; IPR036621; IPR002316; IPR004500; IPR023717; IPR033730; IPR036754; IPR007214;	Proline--tRNA ligase (EC 6.1.1.15) (Global RNA synthesis factor) (Prolyl-tRNA synthetase) (ProRS)	CATEGORY_1
P16926	GO:0005886; GO:0005887; GO:0008360; GO:0043621; GO:0071963	IPR042177; IPR042175; IPR007221;	Cell shape-determining protein MreC (Cell shape protein MreC) (Rod shape-determining protein MreC)	CATEGORY_1
P17802	GO:0003677; GO:0006284; GO:0016787; GO:0019104; GO:0046872; GO:0051539	IPR005760; IPR011257; IPR004036; IPR003651; IPR004035; IPR003265; IPR000445; IPR023170; IPR029119; IPR015797;	Adenine DNA glycosylase (EC 3.2.2.31) (A/G-specific adenine glycosylase)	CATEGORY_1
P17994	GO:0005829	IPR018671;	Uncharacterized protein YfaA	CATEGORY_1
P18133	GO:0004514; GO:0004516; GO:0005829; GO:0009408; GO:0009435; GO:0016879; GO:0019357	IPR041525; IPR040727; IPR006406; IPR007229; IPR036068;	Nicotinate phosphoribosyltransferase (NAPRTase) (EC 6.3.4.21)	CATEGORY_1
P18196	GO:0000902; GO:0000917; GO:0005829; GO:0032955; GO:0042802; GO:0051301; GO:0051302; GO:0060187	IPR016098; IPR013033; IPR036145; IPR007874; IPR038061; IPR005526;	Septum site-determining protein MinC	CATEGORY_1
P18390	GO:0005829	IPR019637;	Uncharacterized protein YjjA (Protein P-18)	CATEGORY_1
P18392	GO:0000155; GO:0005524; GO:0005886; GO:0016021; GO:0018106; GO:0023014; GO:0046777	IPR003660; IPR003594; IPR036890; IPR005467; IPR003661; IPR036097; IPR004358;	Sensor protein RstB (EC 2.7.13.3)	CATEGORY_1
P18775	GO:0009055; GO:0009061; GO:0009389; GO:0009390; GO:0030151; GO:0031237; GO:0043546; GO:0048037; GO:0051539	IPR011888; IPR009010; IPR006657; IPR006656; IPR006963; IPR006655; IPR027467; IPR006311; IPR019546;	Dimethyl sulfoxide reductase DmsA (DMSO reductase) (DMSOR) (Me2SO reductase) (EC 1.8.5.3)	CATEGORY_1
P18776	GO:0009061; GO:0009389; GO:0009390; GO:0031237; GO:0046872; GO:0051539	IPR017896; IPR017900; IPR014297;	Anaerobic dimethyl sulfoxide reductase chain B (DMSO reductase iron-sulfur subunit)	CATEGORY_1
P18811	GO:0000976; GO:0001217; GO:0032993; GO:0045892	IPR000843; IPR010982; IPR001761; IPR028082;	Maltose regulon regulatory protein MalI	CATEGORY_1
P19926	GO:0006007; GO:0008877; GO:0016158; GO:0030288	IPR033379; IPR000560; IPR029033;	Glucose-1-phosphatase (G1Pase) (EC 3.1.3.10)	CATEGORY_1
P20083	GO:0003677; GO:0003918; GO:0005524; GO:0005694; GO:0005829; GO:0006265; GO:0007062; GO:0030541; GO:0046677; GO:0046872; GO:0051276	IPR002288; IPR003594; IPR036890; IPR020568; IPR014721; IPR001241; IPR013760; IPR013759; IPR013506; IPR018522; IPR005737; IPR006171;	DNA topoisomerase 4 subunit B (EC 5.6.2.3) (Topoisomerase IV subunit B)	CATEGORY_1
P21151	GO:0003988; GO:0005737; GO:0006635	IPR012805; IPR002155; IPR016039; IPR020615; IPR020610; IPR020617; IPR020613; IPR020616;	3-ketoacyl-CoA thiolase FadA (EC 2.3.1.16) (Acetyl-CoA acyltransferase) (Beta-ketothiolase) (Fatty acid oxidation complex subunit beta)	CATEGORY_1
P21169	GO:0004586; GO:0005829; GO:0008295; GO:0030170; GO:0033387	IPR011006; IPR005308; IPR011193; IPR000310; IPR027464; IPR008286; IPR036633; IPR015424; IPR015422; IPR015421;	Constitutive ornithine decarboxylase (EC 4.1.1.17)	CATEGORY_1
P21170	GO:0006527; GO:0008295; GO:0008792; GO:0009446; GO:0042597; GO:0046872	IPR009006; IPR040634; IPR041128; IPR002985; IPR022657; IPR022644; IPR022653; IPR000183; IPR029066;	Biosynthetic arginine decarboxylase (ADC) (EC 4.1.1.19)	CATEGORY_1
P21177	GO:0003857; GO:0004165; GO:0004300; GO:0006635; GO:0008692; GO:0036125	IPR006180; IPR006176; IPR006108; IPR008927; IPR029045; IPR018376; IPR001753; IPR012799; IPR036291;	Fatty acid oxidation complex subunit alpha [Includes: Enoyl-CoA hydratase/Delta(3)-cis-Delta(2)-trans-enoyl-CoA isomerase/3-hydroxybutyryl-CoA epimerase (EC 4.2.1.17) (EC 5.1.2.3) (EC 5.3.3.8); 3-hydroxyacyl-CoA dehydrogenase (EC 1.1.1.35)]	CATEGORY_1
P21693	GO:0000027; GO:0003724; GO:0005524; GO:0005737; GO:0016887; GO:0019843; GO:0033677; GO:0034459; GO:0043531	IPR005580; IPR011545; IPR028619; IPR014001; IPR001650; IPR012677; IPR027417; IPR000629; IPR014014;	ATP-dependent RNA helicase DbpA (EC 3.6.4.13)	CATEGORY_1
P21889	GO:0003676; GO:0004815; GO:0005524; GO:0005829; GO:0006422	IPR004364; IPR006195; IPR004524; IPR002312; IPR004115; IPR029351; IPR012340; IPR004365;	Aspartate--tRNA ligase (EC 6.1.1.12) (Aspartyl-tRNA synthetase) (AspRS)	CATEGORY_1
P22259	GO:0000287; GO:0004612; GO:0005509; GO:0005524; GO:0005829; GO:0006094	IPR001272; IPR013035; IPR008210; IPR015994;	Phosphoenolpyruvate carboxykinase (ATP) (PCK) (PEP carboxykinase) (PEPCK) (EC 4.1.1.49)	CATEGORY_1
P22524	GO:0005737; GO:0006260; GO:0007049; GO:0007059; GO:0009295; GO:0030261; GO:0051301	IPR042037; IPR042038; IPR007385;	Chromosome partition protein MukE (Protein KicA)	CATEGORY_1
P22564	GO:0006144; GO:0006206; GO:0006974; GO:0042454; GO:0045437; GO:0047622; GO:0047724; GO:0050263	IPR015910; IPR001910; IPR023186; IPR022976; IPR036452;	Non-specific ribonucleoside hydrolase RihC (EC 3.2.-.-) (Purine/pyrimidine ribonucleoside hydrolase)	CATEGORY_1
P22634	GO:0008360; GO:0008881; GO:0009252; GO:0071555	IPR015942; IPR001920; IPR018187; IPR033134; IPR004391;	Glutamate racemase (EC 5.1.1.3)	CATEGORY_1
P23003	GO:0000049; GO:0005829; GO:0019843; GO:0030488; GO:0030697	IPR030390; IPR030391; IPR029063; IPR011869; IPR010280;	tRNA/tmRNA (uracil-C(5))-methyltransferase (EC 2.1.1.-) (EC 2.1.1.35) (tRNA (uracil(54)-C(5))-methyltransferase) (tRNA(m5U54)-methyltransferase) (RUMT) (tmRNA (uracil(341)-C(5))-methyltransferase)	CATEGORY_1
P23305	NA	IPR007435; IPR029016;	Uncharacterized protein YigA	CATEGORY_1
P23522	GO:0000287; GO:0005737; GO:0008672; GO:0016830; GO:0019394; GO:0042838; GO:0046392	IPR005000; IPR017648; IPR015813; IPR040442;	5-keto-4-deoxy-D-glucarate aldolase (KDGluc aldolase) (KDGlucA) (EC 4.1.2.20) (2-dehydro-3-deoxy-D-glucarate aldolase) (2-keto-3-deoxy-D-glucarate aldolase) (5-dehydro-4-deoxy-D-glucarate aldolase) (Alpha-keto-beta-deoxy-D-glucarate aldolase)	CATEGORY_1
P23538	GO:0000287; GO:0005524; GO:0005829; GO:0006090; GO:0006094; GO:0008986	IPR013815; IPR008279; IPR006319; IPR018274; IPR000121; IPR023151; IPR036637; IPR002192; IPR015813; IPR040442;	Phosphoenolpyruvate synthase (PEP synthase) (EC 2.7.9.2) (Pyruvate, water dikinase)	CATEGORY_1
P23837	GO:0000155; GO:0004721; GO:0005524; GO:0005886; GO:0005887; GO:0010350; GO:0016301; GO:0023014; GO:0042802; GO:0046777; GO:0046872	IPR003660; IPR003594; IPR036890; IPR005467; IPR003661; IPR036097; IPR015014; IPR038429; IPR004358;	Sensor protein PhoQ (EC 2.7.13.3) (EC 3.1.3.-) (Sensor histidine protein kinase/phosphatase PhoQ)	CATEGORY_1
P23857	GO:0004792; GO:0030288; GO:0042597	IPR014323; IPR001763; IPR036873;	Thiosulfate sulfurtransferase PspE (TST) (EC 2.8.1.1) (Phage shock protein E)	CATEGORY_1
P23865	GO:0004175; GO:0005886; GO:0006508; GO:0008236; GO:0030163; GO:0030288; GO:0046677	IPR029045; IPR001478; IPR036034; IPR004447; IPR005151; IPR020992; IPR040573;	Tail-specific protease (EC 3.4.21.102) (C-terminal-processing peptidase) (PRC protein) (Protease Re)	CATEGORY_1
P23872	GO:0005737; GO:0008126; GO:0016787; GO:0034338; GO:0043433; GO:0051346	IPR029058; IPR013094; IPR023508; IPR002168; IPR033140;	Acetyl esterase (EC 3.1.1.-) (EcE)	CATEGORY_1
P23894	GO:0004222; GO:0005886; GO:0006508; GO:0008270; GO:0009266; GO:0016021	IPR022919; IPR001915;	Protease HtpX (EC 3.4.24.-) (Heat shock protein HtpX)	CATEGORY_1
P23909	GO:0000018; GO:0003684; GO:0005524; GO:0005829; GO:0006298; GO:0006974; GO:0008301; GO:0016887; GO:0030983; GO:0032136; GO:0032300; GO:0042802; GO:0043531	IPR005748; IPR007695; IPR017261; IPR000432; IPR007861; IPR007696; IPR016151; IPR036187; IPR007860; IPR036678; IPR027417;	DNA mismatch repair protein MutS	CATEGORY_1
P23930	GO:0005886; GO:0005887; GO:0016410; GO:0042158	IPR004563; IPR003010; IPR036526;	Apolipoprotein N-acyltransferase (ALP N-acyltransferase) (EC 2.3.1.269) (Copper homeostasis protein CutE)	CATEGORY_1
P24173	GO:0008920; GO:0009244	IPR002201; IPR011908;	Lipopolysaccharide heptosyltransferase 1 (EC 2.-.-.-)	CATEGORY_1
P24178	GO:0005829	IPR006660; IPR036249; IPR006504;	Protein YffB	CATEGORY_1
P24182	GO:0003989; GO:0004075; GO:0005524; GO:0005737; GO:0005829; GO:0006633; GO:0045717; GO:0046872; GO:2001295	IPR004549; IPR011761; IPR013815; IPR005481; IPR011764; IPR005482; IPR005479; IPR016185; IPR011054;	Biotin carboxylase (EC 6.3.4.14) (Acetyl-CoA carboxylase subunit A) (ACC) (EC 6.4.1.2)	CATEGORY_1
P24183	GO:0008430; GO:0008863; GO:0009055; GO:0009061; GO:0009326; GO:0015944; GO:0016020; GO:0030151; GO:0030288; GO:0036397; GO:0043546; GO:0047111; GO:0051539	IPR009010; IPR006443; IPR006657; IPR006656; IPR006963; IPR006655; IPR027467; IPR006311;	Formate dehydrogenase, nitrate-inducible, major subunit (EC 1.17.5.3) (Anaerobic formate dehydrogenase major subunit) (Formate dehydrogenase-N subunit alpha) (FDH-N subunit alpha)	CATEGORY_1
P24188	NA	IPR001763; IPR036873; IPR022111; IPR020936; IPR040503;	UPF0176 protein YceA (ORF39.9)	CATEGORY_1
P24215	GO:0006974; GO:0008198; GO:0008927; GO:0030145; GO:0042840	IPR004628; IPR036237;	Mannonate dehydratase (EC 4.2.1.8) (D-mannonate hydro-lyase)	CATEGORY_1
P24232	GO:0005344; GO:0005504; GO:0005737; GO:0008941; GO:0009636; GO:0019825; GO:0020037; GO:0032843; GO:0046872; GO:0051409; GO:0071949	IPR008333; IPR017927; IPR039261; IPR000971; IPR009050; IPR012292; IPR023950; IPR001433; IPR017938;	Flavohemoprotein (Flavohemoglobin) (HMP) (Hemoglobin-like protein) (Nitric oxide dioxygenase) (NO oxygenase) (NOD) (EC 1.14.12.17)	CATEGORY_1
P24242	GO:0003700; GO:0006351; GO:0043565; GO:0045892	IPR000843; IPR010982; IPR028082;	HTH-type transcriptional regulator AscG (Cryptic asc operon repressor)	CATEGORY_1
P25437	GO:0004024; GO:0005737; GO:0005829; GO:0006069; GO:0008270; GO:0042802; GO:0046294; GO:0051903	IPR014183; IPR013149; IPR013154; IPR002328; IPR011032; IPR036291; IPR020843;	S-(hydroxymethyl)glutathione dehydrogenase (EC 1.1.1.284) (Alcohol dehydrogenase class-3) (EC 1.1.1.1) (Alcohol dehydrogenase class-III) (Glutathione-dependent formaldehyde dehydrogenase) (FALDH) (FDH) (GSH-FDH) (EC 1.1.1.-)	CATEGORY_1
P25536	GO:0005737; GO:0009117; GO:0030145; GO:0035529; GO:0036218; GO:0036221; GO:0042802; GO:0047429	IPR029001; IPR003697;	dTTP/UTP pyrophosphatase (dTTPase/UTPase) (EC 3.6.1.9) (Nucleoside triphosphate pyrophosphatase) (Nucleotide pyrophosphatase) (Nucleotide PPase)	CATEGORY_1
P25553	GO:0004777; GO:0005829; GO:0008911; GO:0019301; GO:0042355; GO:0042802; GO:0050569; GO:0051289	IPR016161; IPR016163; IPR016160; IPR029510; IPR016162; IPR015590;	Lactaldehyde dehydrogenase (EC 1.2.1.22) (Aldehyde dehydrogenase A) (Glycolaldehyde dehydrogenase) (EC 1.2.1.21)	CATEGORY_1
P25714	GO:0005886; GO:0005887; GO:0006457; GO:0015031; GO:0016021; GO:0032977; GO:0051205; GO:0051260; GO:0065003	IPR019998; IPR028055; IPR028053; IPR001708; IPR038210; IPR038221;	Membrane protein insertase YidC (Foldase YidC) (Inner membrane protein YidC) (Membrane integrase YidC) (Oxa1Ec)	CATEGORY_1
P25718	GO:0004556; GO:0005509; GO:0030288; GO:0030980; GO:0042597; GO:0051692; GO:0103025	IPR014635; IPR006047; IPR017853;	Periplasmic alpha-amylase (EC 3.2.1.1) (1,4-alpha-D-glucan glucanohydrolase)	CATEGORY_1
P25737	GO:0005886; GO:0005887; GO:0015171; GO:0042802; GO:0046982; GO:0051260	IPR004841; IPR002293; IPR004840;	Lysine-specific permease	CATEGORY_1
P25742	GO:0009244; GO:0071967	IPR002201; IPR011916;	Lipopolysaccharide core heptosyltransferase RfaQ (EC 2.-.-.-)	CATEGORY_1
P25745	GO:0000049; GO:0002143; GO:0005524; GO:0005829; GO:0016783	IPR023382; IPR014729; IPR004506;	tRNA-specific 2-thiouridylase MnmA (EC 2.8.1.13)	CATEGORY_1
P25798	GO:0003774; GO:0005886; GO:0009431; GO:0016021; GO:0071973	IPR013556; IPR000067; IPR006182;	Flagellar M-ring protein	CATEGORY_1
P25888	GO:0003723; GO:0004004; GO:0005524; GO:0005829; GO:0009408; GO:0042255	IPR011545; IPR028622; IPR014001; IPR001650; IPR027417; IPR000629; IPR014014;	ATP-dependent RNA helicase RhlE (EC 3.6.4.13)	CATEGORY_1
P25889	GO:0003954; GO:0004159; GO:0005737; GO:0006208; GO:0046872; GO:0051536; GO:0051539	IPR017896; IPR017900; IPR013785; IPR005720;	NAD-dependent dihydropyrimidine dehydrogenase subunit PreA (DPD) (EC 1.3.1.1) (Dihydrothymine dehydrogenase) (Dihydrouracil dehydrogenase)	CATEGORY_1
P26602	GO:0005829; GO:0006744; GO:0008813; GO:0042866	IPR007440; IPR028978;	Chorismate pyruvate-lyase (CL) (CPL) (EC 4.1.3.40)	CATEGORY_1
P26616	GO:0004471; GO:0005829; GO:0006094; GO:0008948; GO:0046872; GO:0051287	IPR015884; IPR012301; IPR037062; IPR012302; IPR001891; IPR036291; IPR023667;	NAD-dependent malic enzyme (NAD-ME) (EC 1.1.1.38)	CATEGORY_1
P26647	GO:0003841; GO:0005886; GO:0016024; GO:0046474	IPR004552; IPR002123;	1-acyl-sn-glycerol-3-phosphate acyltransferase (1-AGP acyltransferase) (1-AGPAT) (EC 2.3.1.51) (EC 2.3.1.n4) (Lysophosphatidic acid acyltransferase) (LPAAT) (Phosphatidic acid synthase) (PA synthase)	CATEGORY_1
P26648	GO:0005507; GO:0006979; GO:0010212; GO:0016491; GO:0030288; GO:0032153; GO:0043093; GO:0051301	IPR001117; IPR011706; IPR011707; IPR008972; IPR026589; IPR006311; IPR019546;	Cell division protein FtsP	CATEGORY_1
P27128	GO:0008918; GO:0009244; GO:0046872; GO:0047270	IPR002495; IPR013645; IPR029044;	Lipopolysaccharide 1,3-galactosyltransferase (EC 2.4.1.44) (Lipopolysaccharide 3-alpha-galactosyltransferase)	CATEGORY_1
P27129	GO:0008918; GO:0008919; GO:0009244; GO:0046872	IPR002495; IPR013645; IPR029044;	Lipopolysaccharide 1,2-glucosyltransferase (EC 2.4.1.58)	CATEGORY_1
P27248	GO:0004047; GO:0005829; GO:0008483; GO:0019464	IPR006223; IPR022903; IPR028896; IPR013977; IPR006222; IPR029043; IPR027266;	Aminomethyltransferase (EC 2.1.2.10) (Glycine cleavage system T protein)	CATEGORY_1
P27296	GO:0003677; GO:0003678; GO:0004003; GO:0005524; GO:0006281; GO:0006310; GO:0009432; GO:0016887; GO:0032508; GO:0033680; GO:0046872; GO:0051539	IPR006555; IPR011545; IPR010614; IPR039000; IPR014013; IPR006554; IPR014001; IPR027417;	ATP-dependent DNA helicase DinG (EC 3.6.4.12)	CATEGORY_1
P27302	GO:0004802; GO:0005829; GO:0009052; GO:0030145; GO:0030976; GO:0032991; GO:0036245; GO:0045893; GO:0070301; GO:0071236; GO:0072747; GO:0072756	IPR029061; IPR009014; IPR005475; IPR005478; IPR020826; IPR033248; IPR033247; IPR005474;	Transketolase 1 (TK 1) (EC 2.2.1.1)	CATEGORY_1
P27303	GO:0015238; GO:0016021; GO:0031226; GO:0031237; GO:0042802; GO:0046677	IPR005694; IPR032317; IPR006143;	Multidrug export protein EmrA	CATEGORY_1
P27306	GO:0003957; GO:0005829; GO:0006739; GO:0008746; GO:0009055; GO:0042802; GO:0045454; GO:0050660	IPR036188; IPR023753; IPR016156; IPR001100; IPR004099; IPR022962;	Soluble pyridine nucleotide transhydrogenase (STH) (EC 1.6.1.1) (NAD(P)(+) transhydrogenase [B-specific])	CATEGORY_1
P27434	GO:0005887; GO:0008360; GO:0043565	IPR001387; IPR025194; IPR010982; IPR023690;	Cytoskeleton protein RodZ	CATEGORY_1
P27550	GO:0003987; GO:0005524; GO:0005829; GO:0006935; GO:0016208; GO:0018394; GO:0019427; GO:0033558; GO:0034421; GO:0045733; GO:0046872; GO:0050218	IPR011904; IPR032387; IPR025110; IPR020845; IPR000873; IPR042099;	Acetyl-coenzyme A synthetase (AcCoA synthetase) (Acs) (EC 6.2.1.1) (Acetate--CoA ligase) (Acyl-activating enzyme)	CATEGORY_1
P27828	GO:0005829; GO:0008761; GO:0009246; GO:0042802	IPR003331; IPR032892; IPR029767;	UDP-N-acetylglucosamine 2-epimerase (EC 5.1.3.14) (Bacteriophage N4 adsorption protein C) (UDP-GlcNAc-2-epimerase)	CATEGORY_1
P27829	GO:0005829; GO:0009246; GO:0016628; GO:0051287; GO:0089714	IPR008927; IPR036291; IPR017476; IPR014027; IPR036220; IPR014026; IPR001732; IPR028359; IPR032891;	UDP-N-acetyl-D-mannosamine dehydrogenase (EC 1.1.1.336) (UDP-ManNAc 6-dehydrogenase)	CATEGORY_1
P27830	GO:0008460; GO:0009103; GO:0009225; GO:0009246; GO:0045226	IPR005888; IPR016040; IPR036291;	dTDP-glucose 4,6-dehydratase 2 (EC 4.2.1.46)	CATEGORY_1
P27832	GO:0008080; GO:0009246	IPR012752; IPR016181; IPR002110; IPR020683; IPR000182;	dTDP-fucosamine acetyltransferase (EC 2.3.1.210) (TDP-fucosamine acetyltransferase) (dTDP-4-amino-4,6-dideoxy-D-galactose acyltransferase)	CATEGORY_1
P27836	GO:0009246; GO:0016758; GO:0047241	IPR023085; IPR004629;	UDP-N-acetyl-D-mannosaminuronic acid transferase (UDP-ManNAcA transferase) (EC 2.4.1.180)	CATEGORY_1
P27838	GO:0005737; GO:0005829; GO:0008198; GO:0008199; GO:0016226	IPR002908; IPR036524; IPR020895;	Iron-sulfur cluster assembly protein CyaY (Bacterial frataxin ortholog)	CATEGORY_1
P27859	GO:0000175; GO:0000287; GO:0000738; GO:0004536; GO:0005737; GO:0005829; GO:0008310; GO:0016888; GO:0042542; GO:0046872; GO:0090501	IPR018228; IPR024918; IPR032466; IPR001130;	3'-5' ssDNA/RNA exonuclease TatD (EC 3.1.11.-) (EC 3.1.13.-) (DNase TatD)	CATEGORY_1
P28306	GO:0000270; GO:0005886; GO:0005887; GO:0008932; GO:0008933; GO:0009252; GO:0016829; GO:0030288; GO:0071555	IPR003770;	Endolytic murein transglycosylase (EC 4.2.2.-) (Peptidoglycan polymerization terminase)	CATEGORY_1
P28904	GO:0005829; GO:0005993; GO:0006974; GO:0008788	IPR022567; IPR006047; IPR013780; IPR017853; IPR012769;	Trehalose-6-phosphate hydrolase (EC 3.2.1.93) (Alpha,alpha-phosphotrehalase)	CATEGORY_1
P29012	GO:0006522; GO:0008784; GO:0030170	IPR000821; IPR009006; IPR011079; IPR001608; IPR020622; IPR029066;	Alanine racemase, catabolic (EC 5.1.1.1)	CATEGORY_1
P29018	GO:0005524; GO:0005886; GO:0005887; GO:0016020; GO:0016887; GO:0033228; GO:0034775; GO:0042626; GO:0043190; GO:0045454	IPR003593; IPR011527; IPR036640; IPR003439; IPR017871; IPR014216; IPR027417; IPR039421;	ATP-binding/permease protein CydD	CATEGORY_1
P30014	GO:0000287; GO:0003676; GO:0005829; GO:0008033; GO:0008408; GO:0016896; GO:0042802	IPR013520; IPR005987; IPR012337; IPR036397;	Ribonuclease T (EC 3.1.13.-) (Exoribonuclease T) (RNase T)	CATEGORY_1
P30125	GO:0000287; GO:0003862; GO:0005829; GO:0009098; GO:0030145; GO:0034198; GO:0046872; GO:0051287	IPR019818; IPR024084; IPR004429;	3-isopropylmalate dehydrogenase (EC 1.1.1.85) (3-IPM-DH) (Beta-IPM dehydrogenase) (IMDH)	CATEGORY_1
P30126	GO:0003861; GO:0005829; GO:0009098; GO:0009316; GO:0016866	IPR004431; IPR015928; IPR000573; IPR033940;	3-isopropylmalate dehydratase small subunit (EC 4.2.1.33) (Alpha-IPM isomerase) (IPMI) (Isopropylmalate isomerase)	CATEGORY_1
P30744	GO:0003941; GO:0006094; GO:0006565; GO:0046872; GO:0051539	IPR029009; IPR004644; IPR005130; IPR005131;	L-serine dehydratase 2 (SDH 2) (EC 4.3.1.17) (L-serine deaminase 2) (L-SD2)	CATEGORY_1
P30863	GO:0004033; GO:0005737; GO:0019853; GO:0047681; GO:0051596; GO:1990002	IPR018170; IPR020471; IPR023210; IPR036812;	2,5-diketo-D-gluconic acid reductase B (2,5-DKG reductase B) (2,5-DKGR B) (25DKGR-B) (EC 1.1.1.346) (AKR5D)	CATEGORY_1
P30958	GO:0000716; GO:0003677; GO:0003684; GO:0005524; GO:0005829; GO:0006281; GO:0006283; GO:0006355; GO:0006974; GO:0015616; GO:0043175	IPR036101; IPR003711; IPR011545; IPR014001; IPR001650; IPR004576; IPR027417; IPR037235; IPR005118; IPR041471;	Transcription-repair-coupling factor (TRCF) (EC 3.6.4.-)	CATEGORY_1
P31120	GO:0000287; GO:0005829; GO:0005975; GO:0006048; GO:0008966; GO:0046777	IPR005844; IPR016055; IPR005845; IPR005846; IPR005843; IPR036900; IPR016066; IPR005841; IPR006352;	Phosphoglucosamine mutase (EC 5.4.2.10)	CATEGORY_1
P31224	GO:0005886; GO:0005887; GO:0006855; GO:0015238; GO:0015307; GO:0015562; GO:0016020; GO:0042493; GO:0042802; GO:1990281	IPR027463; IPR001036; IPR004764;	Multidrug efflux pump subunit AcrB (AcrAB-TolC multidrug efflux pump subunit AcrB) (Acridine resistance protein B)	CATEGORY_1
P31441	GO:0000034; GO:0004096; GO:0006146; GO:0008198; GO:0030145; GO:0046101	IPR006679; IPR026912; IPR006680; IPR011059; IPR032466;	Adenine deaminase (Adenase) (Adenine aminase) (EC 3.5.4.2)	CATEGORY_1
P31475	GO:0003677; GO:0003700; GO:0005829	IPR011711; IPR008920; IPR000524; IPR036388; IPR036390;	Uncharacterized HTH-type transcriptional regulator YieP	CATEGORY_1
P31552	GO:0009437; GO:0016878; GO:0051108; GO:0051109	IPR025110; IPR020845; IPR000873; IPR042099; IPR023456;	Crotonobetaine/carnitine--CoA ligase (EC 6.2.1.48) (Betaine:CoA ligase)	CATEGORY_1
P31572	GO:0005737; GO:0008410; GO:0008735; GO:0042413	IPR023452; IPR003673; IPR023606;	L-carnitine CoA-transferase (EC 2.8.3.21) (Crotonobetainyl-CoA:carnitine CoA-transferase)	CATEGORY_1
P31680	GO:0005886; GO:0016020; GO:0016021; GO:0051087	IPR023749; IPR007791; IPR001623; IPR036869; IPR029024;	Co-chaperone protein DjlA (DnaJ-like protein DjlA)	CATEGORY_1
P31825	GO:0003676; GO:0005737; GO:0016430; GO:0030488	IPR002052; IPR029063; IPR007848; IPR022882;	tRNA1(Val) (adenine(37)-N6)-methyltransferase (EC 2.1.1.223) (tRNA m6A37 methyltransferase)	CATEGORY_1
P32129	GO:0005886; GO:0016021; GO:0016746	IPR002123;	Probable acyltransferase YihG (EC 2.3.-.-)	CATEGORY_1
P32132	GO:0000027; GO:0003924; GO:0005525; GO:0005829; GO:0009408; GO:0009409	IPR035651; IPR035647; IPR000640; IPR004161; IPR031157; IPR027417; IPR005225; IPR000795; IPR009000; IPR042116; IPR006298;	GTP-binding protein TypA/BipA (Tyrosine phosphorylated protein A)	CATEGORY_1
P32144	GO:0003677; GO:0003700; GO:0006351	IPR011991; IPR014036; IPR001034; IPR037171; IPR018356; IPR036388; IPR036390;	HTH-type transcriptional repressor CsqR (Regulator of sulfoquinovose catabolism)	CATEGORY_1
P32176	GO:0005829; GO:0006974; GO:0008863; GO:0009055; GO:0009326; GO:0015944; GO:0016020; GO:0036397; GO:0042597; GO:0043546; GO:0045333; GO:0046872; GO:0047111; GO:0051539	IPR009010; IPR006443; IPR006657; IPR006656; IPR006963; IPR006655; IPR027467; IPR006311;	Formate dehydrogenase-O major subunit (EC 1.17.1.9) (Aerobic formate dehydrogenase major subunit) (FDH-Z subunit alpha) (Formate dehydrogenase-O subunit alpha)	CATEGORY_1
P32669	GO:0005737; GO:0006000; GO:0097023	IPR013785; IPR023001; IPR001585; IPR004731; IPR018225; IPR033919;	Fructose-6-phosphate aldolase 2 (EC 4.1.2.-) (Fructose-6-phosphate aldolase B) (FSAB)	CATEGORY_1
P32695	GO:0000049; GO:0005829; GO:0010181; GO:0017150; GO:0050660; GO:0102264	IPR013785; IPR035587; IPR004653; IPR001269; IPR018517;	tRNA-dihydrouridine(20/20a) synthase (EC 1.3.1.-) (EC 1.3.1.91) (U20-specific dihydrouridine synthase) (U20-specific Dus) (tRNA-dihydrouridine synthase A)	CATEGORY_1
P32721	GO:0005524; GO:0005886; GO:0015407	IPR003593; IPR003439; IPR017871; IPR027417;	D-allose import ATP-binding protein AlsA (EC 3.6.3.17)	CATEGORY_1
P33020	GO:0016301; GO:0016773	IPR002173; IPR011611; IPR029056; IPR036388; IPR036390;	Uncharacterized sugar kinase YeiI (EC 2.7.1.-)	CATEGORY_1
P33030	GO:0003924; GO:0005525; GO:0008270	IPR011629; IPR003495; IPR027417;	Zinc-binding GTPase YeiR (EC 3.6.-.-)	CATEGORY_1
P33195	GO:0004375; GO:0005829; GO:0019464; GO:0042802	IPR003437; IPR020581; IPR015424; IPR015422; IPR015421;	Glycine dehydrogenase (decarboxylating) (EC 1.4.4.2) (Glycine cleavage system P-protein) (Glycine decarboxylase) (Glycine dehydrogenase (aminomethyl-transferring))	CATEGORY_1
P33232	GO:0004459; GO:0005886; GO:0009060; GO:0010181; GO:0019516; GO:0042355	IPR013785; IPR012133; IPR000262; IPR037396; IPR008259; IPR020920;	L-lactate dehydrogenase (EC 1.1.-.-)	CATEGORY_1
P33234	GO:0003700; GO:0043565; GO:0045893	IPR009057; IPR018060; IPR018062; IPR020449;	HTH-type transcriptional regulator AdiY	CATEGORY_1
P33363	GO:0005975; GO:0008422; GO:0015926; GO:0030288; GO:0042597; GO:0102483	IPR026891; IPR019800; IPR002772; IPR036881; IPR001764; IPR036962; IPR017853; IPR013783;	Periplasmic beta-glucosidase (EC 3.2.1.21) (Beta-D-glucoside glucohydrolase) (Cellobiase) (Gentiobiase)	CATEGORY_1
P33371	GO:0000049; GO:0002943; GO:0010181; GO:0017150; GO:0050660	IPR013785; IPR035587; IPR032886; IPR042270; IPR001269; IPR018517;	tRNA-dihydrouridine(16) synthase (EC 1.3.1.-) (U16-specific dihydrouridine synthase) (U16-specific Dus) (tRNA-dihydrouridine synthase C)	CATEGORY_1
P33643	GO:0000027; GO:0000455; GO:0003723; GO:0005829; GO:0009982; GO:0120159	IPR020103; IPR006225; IPR006224; IPR006145; IPR002942; IPR036986;	Ribosomal large subunit pseudouridine synthase D (EC 5.4.99.23) (23S rRNA pseudouridine(1911/1915/1917) synthase) (rRNA pseudouridylate synthase D) (rRNA-uridine isomerase D)	CATEGORY_1
P33667	GO:0002098; GO:0016765; GO:0043828; GO:0070329	IPR001763; IPR036873; IPR017582;	tRNA 2-selenouridine/geranyl-2-thiouridine synthase (EC 2.5.1.-) (EC 2.9.1.-) (Selenophosphate-dependent tRNA 2-selenouridine synthase) (tRNA 2-selenouridine synthase)	CATEGORY_1
P33920	GO:0003690; GO:0003727; GO:0005737; GO:0042802; GO:0043590	IPR007358;	Nucleoid-associated protein YejK	CATEGORY_1
P33940	GO:0005829; GO:0006099; GO:0008924; GO:0009898; GO:0050660; GO:0052589	IPR036188; IPR006231;	Malate:quinone oxidoreductase (EC 1.1.5.4) (MQO) (Malate dehydrogenase [quinone])	CATEGORY_1
P33941	GO:0005524; GO:0005886; GO:0016021; GO:0042626; GO:0042884; GO:0046677; GO:1904680	IPR003593; IPR011527; IPR036640; IPR003439; IPR017871; IPR005898; IPR027417;	ABC transporter ATP-binding/permease protein YojI	CATEGORY_1
P36667	GO:0009103; GO:0016758; GO:0045226	IPR029044;	Rhamnosyltransferase WbbL (EC 2.4.1.-)	CATEGORY_1
P36672	GO:0005886; GO:0008982; GO:0009401; GO:0015574; GO:0015771; GO:0016021; GO:0016301; GO:0090589	IPR036878; IPR018113; IPR003352; IPR013013; IPR001996; IPR011296; IPR004719;	PTS system trehalose-specific EIIBC component (EIIBC-Tre) (EII-Tre) [Includes: Trehalose-specific phosphotransferase enzyme IIB component (EC 2.7.1.201) (PTS system trehalose-specific EIIB component); Trehalose permease IIC component (PTS system trehalose-specific EIIC component)]	CATEGORY_1
P36683	GO:0003729; GO:0003730; GO:0003994; GO:0005829; GO:0006097; GO:0006099; GO:0006417; GO:0019629; GO:0046872; GO:0047456; GO:0051539	IPR015931; IPR001030; IPR015928; IPR018136; IPR036008; IPR004406; IPR015933; IPR036288; IPR015929; IPR015932;	Aconitate hydratase B (ACN) (Aconitase) (EC 4.2.1.3) ((2R,3S)-2-methylisocitrate dehydratase) ((2S,3R)-3-hydroxybutane-1,2,3-tricarboxylate dehydratase) (2-methyl-cis-aconitate hydratase) (EC 4.2.1.99) (Iron-responsive protein-like) (IRP-like) (RNA-binding protein)	CATEGORY_1
P36767	GO:0000018; GO:0003690; GO:0003697; GO:0005829; GO:0006310; GO:0043590	IPR007476;	Recombination-associated protein RdgC	CATEGORY_1
P36771	GO:0000986; GO:0003700; GO:0006351; GO:0043565; GO:0045892; GO:0045893	IPR005119; IPR000847; IPR036388; IPR036390;	Probable HTH-type transcriptional regulator LrhA	CATEGORY_1
P36928	GO:0005524	IPR018181; IPR013126; IPR042054;	Uncharacterized chaperone protein YegD	CATEGORY_1
P36979	GO:0000049; GO:0002935; GO:0005829; GO:0019843; GO:0030488; GO:0046677; GO:0046872; GO:0051539; GO:0070040; GO:0070475	IPR013785; IPR040072; IPR027492; IPR004383; IPR007197;	Dual-specificity RNA methyltransferase RlmN (EC 2.1.1.192) (23S rRNA (adenine(2503)-C(2))-methyltransferase) (23S rRNA m2A2503 methyltransferase) (Ribosomal RNA large subunit methyltransferase N) (tRNA (adenine(37)-C(2))-methyltransferase) (tRNA m2A37 methyltransferase)	CATEGORY_1
P36995	GO:0003697; GO:0003723; GO:0005829; GO:0009409	IPR012156; IPR011129; IPR019844; IPR002059; IPR012340;	Cold shock-like protein CspB (CSP-B)	CATEGORY_1
P36999	GO:0008270; GO:0008989; GO:0052911; GO:0070475	IPR025714; IPR016718; IPR029063;	23S rRNA (guanine(745)-N(1))-methyltransferase (EC 2.1.1.187) (23S rRNA m1G745 methyltransferase) (Ribosomal RNA large subunit methyltransferase A)	CATEGORY_1
P37182	GO:0004190; GO:0008047; GO:0016485; GO:0046872	IPR004419; IPR023430; IPR000671;	Hydrogenase 2 maturation protease (EC 3.4.23.-)	CATEGORY_1
P37197	GO:0004130; GO:0009055; GO:0019645; GO:0020037; GO:0042542; GO:0042743; GO:0046872	IPR009056; IPR036909; IPR004852; IPR025992;	Probable cytochrome c peroxidase (EC 1.11.1.5)	CATEGORY_1
P37326	GO:0006310; GO:0015074; GO:0032359; GO:0042802; GO:0043565; GO:0044826; GO:0046718; GO:0075713	IPR011010; IPR013762; IPR002104; IPR038488; IPR025166; IPR010998; IPR004107;	Prophage integrase IntS (Putative prophage CPS-53 integrase)	CATEGORY_1
P37330	GO:0004474; GO:0005829; GO:0006097; GO:0006099; GO:0009436; GO:0046872	IPR011076; IPR023310; IPR001465; IPR006253;	Malate synthase G (MSG) (EC 2.3.3.9)	CATEGORY_1
P37340	GO:0005215; GO:0005886; GO:0006814; GO:0015031; GO:0015238; GO:0015297; GO:0016021; GO:0034614; GO:0035442; GO:0042891; GO:0042895; GO:0046677; GO:0071916	IPR002528; IPR022913;	Multidrug resistance protein MdtK (Multidrug-efflux transporter)	CATEGORY_1
P37348	NA	IPR002763; IPR036520;	UPF0759 protein YecE	CATEGORY_1
P37353	GO:0005524; GO:0008756; GO:0009234; GO:0042802; GO:0051289	IPR025110; IPR020845; IPR000873; IPR042099; IPR010192;	2-succinylbenzoate--CoA ligase (EC 6.2.1.26) (o-succinylbenzoyl-CoA synthetase) (OSB-CoA synthetase)	CATEGORY_1
P37387	GO:0015753; GO:0030288; GO:0042732; GO:0048029	IPR028082; IPR025997; IPR013456;	D-xylose-binding periplasmic protein	CATEGORY_1
P37440	GO:0016491	IPR036291; IPR002347;	Oxidoreductase UcpA (EC 1.-.-.-)	CATEGORY_1
P37634	GO:0003723; GO:0005829; GO:0008988; GO:0015976; GO:0036307; GO:0070475	IPR002052; IPR007473; IPR029063;	Ribosomal RNA large subunit methyltransferase J (EC 2.1.1.266) (23S rRNA (adenine(2030)-N6)-methyltransferase) (23S rRNA m6A2030 methyltransferase)	CATEGORY_1
P37647	GO:0005524; GO:0005829; GO:0006974; GO:0008673; GO:0019698; GO:0042840	IPR002173; IPR011611; IPR029056;	2-dehydro-3-deoxygluconokinase (EC 2.7.1.45) (2-keto-3-deoxygluconokinase) (3-deoxy-2-oxo-D-gluconate kinase) (KDG kinase)	CATEGORY_1
P37657	GO:0030244; GO:0035438	IPR017745;	Cyclic di-GMP binding protein BcsE (Cellulose biosynthesis protein BcsE)	CATEGORY_1
P37659	GO:0003824; GO:0005886; GO:0016021; GO:0030244	IPR017850; IPR017744;	Cellulose biosynthesis protein BcsG	CATEGORY_1
P37661	GO:0005886; GO:0008484; GO:0009103; GO:0009245; GO:0016021; GO:0043838	IPR017850; IPR012549; IPR040423; IPR000917;	Kdo(2)-lipid A phosphoethanolamine 7''-transferase (EC 2.7.8.42) (Phosphoethanolamine transferase EptB)	CATEGORY_1
P37665	GO:0005886; GO:0009279; GO:0016021	IPR039567; IPR006664; IPR006665; IPR006690; IPR036737;	Probable lipoprotein YiaD	CATEGORY_1
P37685	GO:0004029; GO:0006974; GO:0016491; GO:0045471	IPR016161; IPR016163; IPR016160; IPR029510; IPR016162; IPR015590;	Aldehyde dehydrogenase B (EC 1.2.1.-)	CATEGORY_1
P37692	GO:0005829; GO:0008713; GO:0009244	IPR002201; IPR011910;	ADP-heptose--LPS heptosyltransferase 2 (EC 2.-.-.-) (ADP-heptose--LPS heptosyltransferase II)	CATEGORY_1
P37744	GO:0005829; GO:0008879; GO:0009243; GO:0019305; GO:0042802; GO:0045226; GO:0046872	IPR005907; IPR005835; IPR029044;	Glucose-1-phosphate thymidylyltransferase 1 (G1P-TT 1) (EC 2.7.7.24) (dTDP-glucose pyrophosphorylase 1) (dTDP-glucose synthase 1)	CATEGORY_1
P37745	GO:0005829; GO:0006974; GO:0008830; GO:0009103; GO:0009243; GO:0009411; GO:0019305; GO:0045226; GO:0046677	IPR000888; IPR014710; IPR011051;	dTDP-4-dehydrorhamnose 3,5-epimerase (EC 5.1.3.13) (Thymidine diphospho-4-keto-rhamnose 3,5-epimerase) (dTDP-4-keto-6-deoxyglucose 3,5-epimerase) (dTDP-6-deoxy-D-xylo-4-hexulose 3,5-epimerase) (dTDP-L-rhamnose synthase)	CATEGORY_1
P37747	GO:0005829; GO:0008767; GO:0009103; GO:0050660	IPR004379; IPR015899;	UDP-galactopyranose mutase (UGM) (EC 5.4.99.9) (UDP-GALP mutase) (Uridine 5-diphosphate galactopyranose mutase)	CATEGORY_1
P37749	GO:0005737; GO:0008921; GO:0009103	IPR016503;	Beta-1,6-galactofuranosyltransferase WbbI (EC 2.4.1.-) (D-Galf:alpha-D-Glc beta-1,6-galactofuranosyltransferase) (GalF transferase)	CATEGORY_1
P37759	GO:0005829; GO:0008460; GO:0009103; GO:0009226; GO:0009243; GO:0019305; GO:0042802; GO:0045226; GO:0050662	IPR005888; IPR016040; IPR036291;	dTDP-glucose 4,6-dehydratase 1 (EC 4.2.1.46)	CATEGORY_1
P37760	GO:0005829; GO:0008831; GO:0009103; GO:0009243; GO:0019305; GO:0045226; GO:0046872	IPR005913; IPR036291; IPR029903;	dTDP-4-dehydrorhamnose reductase (EC 1.1.1.133) (dTDP-4-keto-L-rhamnose reductase) (dTDP-6-deoxy-L-lyxo-4-hexulose reductase) (dTDP-6-deoxy-L-mannose dehydrogenase) (dTDP-L-rhamnose synthase)	CATEGORY_1
P37765	GO:0000455; GO:0003723; GO:0005829; GO:0009982; GO:0120159	IPR020103; IPR006145; IPR000748; IPR018496; IPR002942; IPR036986;	Ribosomal large subunit pseudouridine synthase B (EC 5.4.99.22) (23S rRNA pseudouridine(2605) synthase) (rRNA pseudouridylate synthase B) (rRNA-uridine isomerase B)	CATEGORY_1
P37767	GO:0003677; GO:0003700; GO:0097367; GO:1901135	IPR009057; IPR000281; IPR035472; IPR001347; IPR036388;	Uncharacterized HTH-type transcriptional regulator YfhH	CATEGORY_1
P37773	GO:0005524; GO:0005576; GO:0005737; GO:0007049; GO:0008360; GO:0009252; GO:0009254; GO:0016881; GO:0042802; GO:0051301; GO:0071555	IPR005757; IPR036565; IPR004101; IPR036615; IPR013221; IPR000713;	UDP-N-acetylmuramate--L-alanyl-gamma-D-glutamyl-meso-2,6-diaminoheptandioate ligase (EC 6.3.2.45) (Murein peptide ligase) (UDP-N-acetylmuramate:L-alanyl-gamma-D-glutamyl-meso-diaminopimelate ligase)	CATEGORY_1
P37903	GO:0005524; GO:0006979; GO:0007155	IPR014729; IPR006015; IPR006016;	Universal stress protein F	CATEGORY_1
P39160	GO:0008866; GO:0019594; GO:0042840; GO:0050662	IPR008927; IPR013328; IPR000669; IPR013118; IPR023027; IPR013131; IPR036291;	D-mannonate oxidoreductase (EC 1.1.1.57) (Fructuronate reductase)	CATEGORY_1
P39165	GO:0042597	IPR024519; IPR038177;	Uncharacterized protein YchO	CATEGORY_1
P39177	GO:0004017; GO:0005737; GO:0018117; GO:0046777; GO:2000145	IPR014729; IPR006015; IPR006016;	Universal stress protein UP12 (Universal stress protein G)	CATEGORY_1
P39187	GO:0042597	IPR006513;	Uncharacterized protein YtfJ	CATEGORY_1
P39279	NA	IPR031810;	Uncharacterized protein YjeJ	CATEGORY_1
P39280	GO:0016869; GO:0046872; GO:0051539	IPR013785; IPR022462; IPR003739; IPR007197;	L-lysine 2,3-aminomutase (LAM) (EC 5.4.3.-) (EF-P post-translational modification enzyme B)	CATEGORY_1
P39285	GO:0005886; GO:0006811; GO:0016021; GO:0055085	IPR010920; IPR011066; IPR006685; IPR006686; IPR011014; IPR023408; IPR025692; IPR024393;	Miniconductance mechanosensitive channel MscM	CATEGORY_1
P39325	GO:0005534; GO:0015757; GO:0030288	IPR033893; IPR028082; IPR025997;	ABC transporter periplasmic-binding protein YtfQ	CATEGORY_1
P39358	GO:0046176; GO:0050401	IPR017798; IPR042096; IPR000581; IPR020558; IPR037237;	D-xylonate dehydratase YjhG (EC 4.2.1.82)	CATEGORY_1
P39366	GO:0004177; GO:0008237; GO:0046872	IPR008007; IPR023367;	Putative aminopeptidase SgcX (EC 3.4.11.-)	CATEGORY_1
P39379	GO:0005886; GO:0016021	IPR011642;	Uncharacterized protein YjiH	CATEGORY_1
P39383	GO:0046872; GO:0051539	IPR002731; IPR008275;	Uncharacterized protein YjiL	CATEGORY_1
P39384	GO:0006974; GO:0016829	IPR010327;	Putative dehydratase subunit YjiM (EC 4.-.-.-)	CATEGORY_1
P39396	GO:0005886; GO:0005887; GO:0006974; GO:0009267; GO:0015293; GO:0031669	IPR025299; IPR003706;	Pyruvate/proton symporter BtsT (Brenztraubensaure transporter) (Pyruvate/H(+) symporter)	CATEGORY_1
P39401	GO:0005886; GO:0006490; GO:0008484; GO:0008960; GO:0009250; GO:0016020; GO:0016021; GO:0042597	IPR017850; IPR020881; IPR000917;	Phosphoglycerol transferase I (EC 2.7.8.20) (Phosphatidylglycerol--membrane-oligosaccharide glycerophosphotransferase)	CATEGORY_1
P39406	GO:0003676; GO:0005737; GO:0005829; GO:0008990; GO:0031167; GO:0052914; GO:0070475	IPR002052; IPR013675; IPR023543; IPR029063; IPR007848;	Ribosomal RNA small subunit methyltransferase C (EC 2.1.1.172) (16S rRNA m2G1207 methyltransferase) (rRNA (guanine-N(2)-)-methyltransferase RsmC)	CATEGORY_1
P39410	GO:0003677; GO:0016301; GO:0090729	IPR012893;	Toxin YjjJ (Putative DNA-binding transcriptional regulator YjjJ) (Putative serine/threonine kinase toxin YjjJ) (EC 2.-.-.-)	CATEGORY_1
P39411	GO:0000166; GO:0006772; GO:0009117; GO:0017111; GO:0046677; GO:0046872	IPR029001; IPR002786; IPR026533;	Inosine/xanthosine triphosphatase (ITPase/XTPase) (EC 3.6.1.-) (Non-canonical purine NTP phosphatase) (Non-standard purine NTP phosphatase) (Nucleoside-triphosphate phosphatase) (NTPase)	CATEGORY_1
P39829	GO:0008867; GO:0046392	IPR007392; IPR017654; IPR032893; IPR013974;	Galactarate dehydratase (L-threo-forming) (GalcD) (EC 4.2.1.42)	CATEGORY_1
P40719	GO:0000155; GO:0005524; GO:0005886; GO:0016021	IPR013727; IPR003594; IPR036890; IPR005467; IPR003661; IPR036097; IPR004358;	Sensor protein QseC (EC 2.7.13.3)	CATEGORY_1
P41407	GO:0005829; GO:0006979; GO:0008752; GO:0009055; GO:0010181; GO:0016652; GO:0016655; GO:0050446	IPR003680; IPR029039; IPR023048;	FMN-dependent NADH-azoreductase (EC 1.7.1.17) (Azo-dye reductase) (FMN-dependent NADH-azo compound oxidoreductase)	CATEGORY_1
P41409	GO:0005509; GO:0006206; GO:0015949; GO:0045437; GO:0046133; GO:0047405	IPR015910; IPR001910; IPR023186; IPR022975; IPR036452;	Pyrimidine-specific ribonucleoside hydrolase RihA (EC 3.2.-.-) (Cytidine/uridine-specific hydrolase)	CATEGORY_1
P42596	GO:0003676; GO:0005737; GO:0052916; GO:0070475	IPR002052; IPR017237; IPR029063; IPR007848;	Ribosomal RNA large subunit methyltransferase G (EC 2.1.1.174) (23S rRNA m2G1835 methyltransferase) (rRNA (guanine-N(2)-)-methyltransferase RlmG)	CATEGORY_1
P42604	GO:0008198; GO:0008789; GO:0019698	IPR007392; IPR013974;	Altronate dehydratase (EC 4.2.1.7) (D-altronate hydro-lyase)	CATEGORY_1
P42624	GO:0005737	IPR012093; IPR003829; IPR041602; IPR014710; IPR011051;	Pirin-like protein YhaK	CATEGORY_1
P42630	GO:0003941; GO:0006094; GO:0009063; GO:0046872; GO:0051539; GO:0070689	IPR029009; IPR004644; IPR005130; IPR005131;	L-serine dehydratase TdcG (SDH) (EC 4.3.1.17) (L-serine deaminase)	CATEGORY_1
P42632	GO:0005737; GO:0005975; GO:0006567; GO:0008861; GO:0016020; GO:0043875; GO:0070689	IPR005949; IPR019777; IPR001150; IPR004184;	PFL-like enzyme TdcE (Keto-acid formate acetyltransferase) (Keto-acid formate-lyase) (Ketobutyrate formate-lyase) (KFL) (EC 2.3.1.-) (Pyruvate formate-lyase) (PFL) (EC 2.3.1.54)	CATEGORY_1
P42641	GO:0000287; GO:0003677; GO:0003924; GO:0005525; GO:0005829; GO:0007059; GO:0019003; GO:0019843; GO:0022611; GO:0032561; GO:0042255; GO:0043023; GO:0090071	IPR031167; IPR035101; IPR014100; IPR006074; IPR006169; IPR036726; IPR006073; IPR027417;	GTPase ObgE/CgtA (EC 3.6.5.-) (GTP-binding protein Obg)	CATEGORY_1
P42904	GO:0005737; GO:0008982; GO:0009401; GO:0016301	IPR004720; IPR036667; IPR018455;	N-acetylgalactosamine-specific phosphotransferase enzyme IIB component 2 (EC 2.7.1.-) (EIIB-Aga') (PTS system N-acetylgalactosamine-specific EIIB component 2)	CATEGORY_1
P43329	GO:0003676; GO:0004004; GO:0004386; GO:0005524; GO:0006397; GO:0009451	IPR003593; IPR011545; IPR011709; IPR007502; IPR014001; IPR001650; IPR024590; IPR027417; IPR010222;	ATP-dependent RNA helicase HrpA (EC 3.6.4.13)	CATEGORY_1
P43672	GO:0003677; GO:0004832; GO:0005524; GO:0005737; GO:0005886; GO:0006438; GO:0009314; GO:0016887; GO:0070894	IPR003593; IPR032524; IPR032781; IPR003439; IPR017871; IPR027417; IPR037118;	ABC transporter ATP-binding protein uup	CATEGORY_1
P45425	GO:0005524; GO:0006051; GO:0006974; GO:0008270; GO:0009384; GO:0019262	IPR023945; IPR000600;	N-acetylmannosamine kinase (EC 2.7.1.60) (ManNAc kinase) (N-acetyl-D-mannosamine kinase)	CATEGORY_1
P45464	GO:0004553; GO:0008360; GO:0009252; GO:0009279; GO:0030234; GO:0031241; GO:0042597	IPR007443; IPR008939; IPR028082; IPR011990;	Penicillin-binding protein activator LpoA (PBP activator LpoA) (Lipoprotein activator of PBP from the outer membrane A)	CATEGORY_1
P45544	GO:0003677; GO:0003700; GO:0006351	IPR028978; IPR000524; IPR011663; IPR036388; IPR036390;	Probable fructoselysine utilization operon transcriptional repressor (HTH-type transcriptional regulator FrlR)	CATEGORY_1
P45568	GO:0016114; GO:0019288; GO:0030145; GO:0030604; GO:0042802; GO:0070402	IPR003821; IPR013644; IPR013512; IPR026877; IPR036169; IPR036291;	1-deoxy-D-xylulose 5-phosphate reductoisomerase (DXP reductoisomerase) (EC 1.1.1.267) (1-deoxyxylulose-5-phosphate reductoisomerase) (2-C-methyl-D-erythritol 4-phosphate synthase)	CATEGORY_1
P45577	GO:0003729; GO:0003730; GO:0005829; GO:0006974; GO:0007231; GO:0010608; GO:0033592; GO:0034057; GO:0044010; GO:0071475; GO:1902836	IPR023529; IPR016103; IPR036442; IPR035236;	RNA chaperone ProQ	CATEGORY_1
P45578	GO:0005506; GO:0005829; GO:0010699; GO:0019284; GO:0043768	IPR037005; IPR011249; IPR003815;	S-ribosylhomocysteine lyase (EC 4.4.1.21) (AI-2 synthesis protein) (Autoinducer-2 production protein LuxS)	CATEGORY_1
P45748	GO:0000049; GO:0002949; GO:0003725; GO:0005524; GO:0005737; GO:0005829; GO:0006364; GO:0016779; GO:0061710	IPR017945; IPR023535; IPR006070;	Threonylcarbamoyl-AMP synthase (TC-AMP synthase) (EC 2.7.7.87) (L-threonylcarbamoyladenylate synthase) (Ribosome maturation factor TsaC) (t(6)A37 threonylcarbamoyladenosine biosynthesis protein TsaC) (tRNA threonylcarbamoyladenosine biosynthesis protein TsaC)	CATEGORY_1
P45795	NA	IPR009962; IPR036692;	Uncharacterized protein YrdB	CATEGORY_1
P45799	GO:0000287; GO:0005829; GO:0019144	IPR015797; IPR020084; IPR000086;	ADP compounds hydrolase NudE (EC 3.6.1.-)	CATEGORY_1
P45800	GO:0005886; GO:0009276; GO:0016021	IPR010771;	Putative membrane protein IgaA homolog	CATEGORY_1
P45955	GO:0030288; GO:0043093; GO:0051260; GO:0051301; GO:0070206	IPR034706; IPR014162; IPR013026; IPR011990; IPR019734; IPR032519;	Cell division coordinator CpoB	CATEGORY_1
P46118	GO:0003677; GO:0003700; GO:0006974; GO:0097367; GO:1901135	IPR009057; IPR000281; IPR035472; IPR001347; IPR036388;	HTH-type transcriptional regulator HexR (Hex regulon repressor)	CATEGORY_1
P46837	GO:0003723; GO:0005829; GO:0006139; GO:0010212	IPR041692; IPR012340; IPR012337; IPR010994; IPR022967; IPR003029; IPR023323; IPR023319; IPR018974; IPR032639; IPR006641; IPR037027;	Protein YhgF	CATEGORY_1
P51025	GO:0018738; GO:0046292; GO:0046294; GO:0052689	IPR029058; IPR000801; IPR014186;	S-formylglutathione hydrolase FrmB (FGH) (EC 3.1.2.12)	CATEGORY_1
P52060	NA	IPR005228; IPR003746; IPR036591;	UPF0235 protein YggU	CATEGORY_1
P52108	GO:0000160; GO:0003677; GO:0005737; GO:0006355	IPR011006; IPR001867; IPR016032; IPR001789; IPR039420; IPR036388;	Transcriptional regulatory protein RstA	CATEGORY_1
P52119	NA	IPR016155; IPR005346; IPR037021;	UPF0125 protein RatB	CATEGORY_1
P56258	GO:0005886; GO:0008417; GO:0009246; GO:0102031	IPR009993;	TDP-N-acetylfucosamine:lipid II N-acetylfucosaminyltransferase (EC 2.4.1.325) (4-alpha-L-fucosyltransferase) (TDP-Fuc4NAc:lipid II Fuc4NAc transferase) (Fuc4NAc transferase)	CATEGORY_1
P58094	NA	NA	Uncharacterized protein YciX	CATEGORY_1
P60240	GO:0001000; GO:0003676; GO:0003677; GO:0004386; GO:0005524; GO:0005737; GO:0016887; GO:0045893	IPR014001; IPR001650; IPR023949; IPR027417; IPR022737; IPR038718; IPR000330; IPR040765; IPR040766;	RNA polymerase-associated protein RapA (EC 3.6.4.-) (ATP-dependent helicase HepA)	CATEGORY_1
P60293	GO:0005509; GO:0005737; GO:0006260; GO:0007049; GO:0007059; GO:0009295; GO:0030261; GO:0051301	IPR005582; IPR033441; IPR038198; IPR033440; IPR036141; IPR033439; IPR036388; IPR036390;	Chromosome partition protein MukF (Protein KicB)	CATEGORY_1
P60340	GO:0000049; GO:0001522; GO:0005829; GO:0009982; GO:0031119; GO:0034337; GO:0106029	IPR020103; IPR002501; IPR015947; IPR036974; IPR014780; IPR015240; IPR032819;	tRNA pseudouridine synthase B (EC 5.4.99.25) (Protein P35) (tRNA pseudouridine(55) synthase) (Psi55 synthase) (tRNA pseudouridylate synthase) (tRNA-uridine isomerase)	CATEGORY_1
P60422	GO:0000027; GO:0003735; GO:0005829; GO:0006412; GO:0008270; GO:0016740; GO:0019843; GO:0022625	IPR012340; IPR022666; IPR014722; IPR002171; IPR005880; IPR022669; IPR022671; IPR014726; IPR008991;	50S ribosomal protein L2 (Large ribosomal subunit protein uL2)	CATEGORY_1
P60438	GO:0000027; GO:0003735; GO:0005829; GO:0006412; GO:0019843; GO:0022625	IPR000597; IPR019927; IPR019926; IPR009000;	50S ribosomal protein L3 (Large ribosomal subunit protein uL3)	CATEGORY_1
P60472	GO:0000287; GO:0005737; GO:0005829; GO:0007049; GO:0008360; GO:0008834; GO:0009252; GO:0016094; GO:0043164; GO:0051301; GO:0071555	IPR001441; IPR018520; IPR036424;	Ditrans,polycis-undecaprenyl-diphosphate synthase ((2E,6E)-farnesyl-diphosphate specific) (EC 2.5.1.31) (Ditrans,polycis-undecaprenylcistransferase) (Undecaprenyl diphosphate synthase) (UDS) (Undecaprenyl pyrophosphate synthase) (UPP synthase)	CATEGORY_1
P60546	GO:0004385; GO:0005524; GO:0005829; GO:0042802	IPR008145; IPR008144; IPR017665; IPR020590; IPR027417;	Guanylate kinase (EC 2.7.4.8) (GMP kinase)	CATEGORY_1
P60624	GO:0000027; GO:0003735; GO:0005829; GO:0006412; GO:0019843; GO:0022625	IPR005824; IPR041988; IPR014722; IPR003256; IPR005825; IPR008991;	50S ribosomal protein L24 (Large ribosomal subunit protein uL24)	CATEGORY_1
P60716	GO:0005737; GO:0005829; GO:0009107; GO:0009249; GO:0016992; GO:0046872; GO:0051539	IPR013785; IPR006638; IPR031691; IPR003698; IPR007197;	Lipoyl synthase (EC 2.8.1.8) (Lip-syn) (LS) (Lipoate synthase) (Lipoic acid synthase) (Sulfur insertion protein LipA)	CATEGORY_1
P60723	GO:0001217; GO:0003735; GO:0005829; GO:0006353; GO:0006412; GO:0015934; GO:0017148; GO:0019843; GO:0022625; GO:0030371; GO:0032993; GO:0042255; GO:0042788; GO:0045892; GO:0046677; GO:0060698; GO:0060702	IPR002136; IPR023574; IPR013005;	50S ribosomal protein L4 (Large ribosomal subunit protein uL4)	CATEGORY_1
P60752	GO:0005524; GO:0005886; GO:0005887; GO:0008144; GO:0008289; GO:0008559; GO:0015437; GO:0015920; GO:0016020; GO:0034040; GO:0034204; GO:0042802; GO:0043190	IPR003593; IPR011527; IPR036640; IPR003439; IPR017871; IPR011917; IPR027417; IPR039421;	Lipid A export ATP-binding/permease protein MsbA (EC 7.5.2.6)	CATEGORY_1
P60785	GO:0003746; GO:0003924; GO:0005525; GO:0005829; GO:0005886; GO:0006414; GO:0009268; GO:0009409; GO:0009651; GO:0042802; GO:0043022; GO:0043023; GO:0043024; GO:0045727	IPR006297; IPR035647; IPR000640; IPR004161; IPR031157; IPR038363; IPR013842; IPR035654; IPR027417; IPR005225; IPR000795;	Elongation factor 4 (EF-4) (EC 3.6.5.n1) (Ribosomal back-translocase LepA)	CATEGORY_1
P60869	GO:0005886; GO:0006813; GO:0008324; GO:0016021	IPR006037; IPR036721; IPR023017; IPR006512;	Putative transport protein YbjL	CATEGORY_1
P61175	GO:0003735; GO:0005829; GO:0006412; GO:0015934; GO:0019843; GO:0022625; GO:0042255; GO:0042788; GO:0046677	IPR001063; IPR018260; IPR036394; IPR005727;	50S ribosomal protein L22 (Large ribosomal subunit protein uL22)	CATEGORY_1
P62399	GO:0000027; GO:0000049; GO:0003735; GO:0005829; GO:0006412; GO:0008097; GO:0022625	IPR002132; IPR020930; IPR031309; IPR020929; IPR022803; IPR031310;	50S ribosomal protein L5 (Large ribosomal subunit protein uL5)	CATEGORY_1
P62517	GO:0005886; GO:0005887; GO:0006970; GO:0009250; GO:0016757; GO:0016758; GO:0051274	IPR023725; IPR001173; IPR029044;	Glucans biosynthesis glucosyltransferase H (EC 2.4.1.-)	CATEGORY_1
P62620	GO:0005506; GO:0005829; GO:0016114; GO:0019288; GO:0046429; GO:0046872; GO:0051539	IPR011005; IPR016425; IPR004588;	4-hydroxy-3-methylbut-2-en-1-yl diphosphate synthase (flavodoxin) (EC 1.17.7.3) (1-hydroxy-2-methyl-2-(E)-butenyl 4-diphosphate synthase) (Protein GcpE) (Protein E)	CATEGORY_1
P62623	GO:0005829; GO:0016114; GO:0019288; GO:0042380; GO:0046872; GO:0050992; GO:0051538; GO:0051539; GO:0051745	IPR003451;	4-hydroxy-3-methylbut-2-enyl diphosphate reductase (HMBPP reductase) (EC 1.17.7.4) (1-hydroxy-2-methyl-2-(E)-butenyl 4-diphosphate reductase)	CATEGORY_1
P63177	GO:0000453; GO:0003723; GO:0005829; GO:0070039	IPR024915; IPR029028; IPR029064; IPR004441; IPR001537; IPR013123; IPR029026;	23S rRNA (guanosine-2'-O-)-methyltransferase RlmB (EC 2.1.1.185) (23S rRNA (guanosine2251 2'-O)-methyltransferase) (23S rRNA Gm2251 2'-O-methyltransferase)	CATEGORY_1
P63224	GO:0005737; GO:0005829; GO:0008270; GO:0008968; GO:0009244; GO:0097367; GO:2001061	IPR035461; IPR004515; IPR001347;	Phosphoheptose isomerase (EC 5.3.1.28) (Sedoheptulose 7-phosphate isomerase)	CATEGORY_1
P63386	GO:0005524; GO:0005886; GO:0016887; GO:0032991	IPR003593; IPR003439; IPR017871; IPR030296; IPR027417;	Intermembrane phospholipid transport system ATP-binding protein MlaF (EC 3.6.3.-)	CATEGORY_1
P63389	GO:0005524; GO:0016887	IPR003593; IPR032781; IPR003439; IPR017871; IPR027417;	Uncharacterized ABC transporter ATP-binding protein YheS	CATEGORY_1
P63883	GO:0008745; GO:0009253; GO:0030288; GO:0042597; GO:0043093; GO:0071555	IPR021731; IPR002508; IPR006311;	N-acetylmuramoyl-L-alanine amidase AmiC (EC 3.5.1.28)	CATEGORY_1
P64499	GO:0005886; GO:0016021	IPR025594;	Uncharacterized protein YebO	CATEGORY_1
P64506	GO:0005829	IPR019648;	Uncharacterized protein YebY	CATEGORY_1
P64554	GO:0000287; GO:0005829; GO:0008616; GO:0016840; GO:0051539; GO:1904047	IPR024924; IPR013785; IPR007197; IPR027609;	7-carboxy-7-deazaguanine synthase (CDG synthase) (EC 4.3.99.3) (Queuosine biosynthesis protein QueE)	CATEGORY_1
P64602	GO:0005829; GO:0006974; GO:0016887; GO:0032991; GO:0046677	IPR002645; IPR036513;	Intermembrane phospholipid transport system binding protein MlaB	CATEGORY_1
P64604	GO:0005543; GO:0005886; GO:0005887; GO:0015914; GO:0030288; GO:0032991	IPR030970; IPR003399;	Intermembrane phospholipid transport system binding protein MlaD	CATEGORY_1
P64636	GO:0000287; GO:0008477; GO:0016311; GO:0030145; GO:0050483; GO:0050484	IPR036412; IPR006439; IPR041492; IPR023214;	GMP/IMP nucleotidase YrfG (EC 3.1.3.5)	CATEGORY_1
P67080	GO:0005829; GO:0030170	IPR001608; IPR029066; IPR011078;	Pyridoxal phosphate homeostasis protein (PLP homeostasis protein)	CATEGORY_1
P68187	GO:0005524; GO:0015423; GO:0015609; GO:0015768; GO:0016020; GO:0031234; GO:0033613; GO:0042956; GO:0043190; GO:1990060	IPR003593; IPR003439; IPR017871; IPR015855; IPR008995; IPR040582; IPR027417;	Maltose/maltodextrin import ATP-binding protein MalK (EC 7.5.2.1)	CATEGORY_1
P68679	GO:0000028; GO:0003735; GO:0005829; GO:0006412; GO:0019843; GO:0022627	IPR001911; IPR018278; IPR038380;	30S ribosomal protein S21 (Small ribosomal subunit protein bS21)	CATEGORY_1
P68919	GO:0000027; GO:0003735; GO:0005829; GO:0006412; GO:0008097; GO:0009314; GO:0017148; GO:0022625	IPR020056; IPR029751; IPR011035; IPR020055;	50S ribosomal protein L25 (Large ribosomal subunit protein bL25)	CATEGORY_1
P69346	GO:0015643; GO:0043565; GO:0044010; GO:0045892	IPR006442; IPR036165;	Antitoxin YefM	CATEGORY_1
P69411	GO:0009242; GO:0009279; GO:0031240; GO:0031241; GO:0035556; GO:0036406	IPR030852;	Outer membrane lipoprotein RcsF	CATEGORY_1
P69425	GO:0005887; GO:0009977; GO:0033281; GO:0042802; GO:0043953; GO:0065002	IPR018448;	Sec-independent protein translocase protein TatB	CATEGORY_1
P69441	GO:0000287; GO:0004017; GO:0005524; GO:0005829; GO:0006172; GO:0006412; GO:0008654; GO:0015951; GO:0016208; GO:0032774; GO:0044209	IPR006259; IPR000850; IPR033690; IPR007862; IPR027417;	Adenylate kinase (AK) (EC 2.7.4.3) (ATP-AMP transphosphorylase) (ATP:AMP phosphotransferase) (Adenylate monophosphate kinase)	CATEGORY_1
P69451	GO:0003996; GO:0004467; GO:0005504; GO:0005524; GO:0005737; GO:0005829; GO:0006629; GO:0006631; GO:0006635; GO:0006637; GO:0008654; GO:0009411; GO:0009898; GO:0070538; GO:0102391	IPR025110; IPR020845; IPR000873; IPR042099;	Long-chain-fatty-acid--CoA ligase (EC 6.2.1.3) (Long-chain acyl-CoA synthetase) (Acyl-CoA synthetase)	CATEGORY_1
P69503	GO:0000287; GO:0003999; GO:0005829; GO:0006166; GO:0006168; GO:0042802; GO:0044209	IPR005764; IPR000836; IPR029057;	Adenine phosphoribosyltransferase (APRT) (EC 2.4.2.7)	CATEGORY_1
P69741	GO:0008901; GO:0009375; GO:0016020; GO:0031236; GO:0033748; GO:0042597; GO:0046872; GO:0051536; GO:0051538; GO:0051539	IPR027394; IPR006137; IPR037148; IPR037024; IPR001821; IPR006311; IPR019546;	Hydrogenase-2 small chain (HYD2) (EC 1.12.99.6) (Membrane-bound hydrogenase 2 small subunit) (NiFe hydrogenase)	CATEGORY_1
P69776	GO:0008289; GO:0009279; GO:0016020; GO:0030258; GO:0042802; GO:0042834; GO:0045203	IPR006817; IPR016367;	Major outer membrane prolipoprotein Lpp [Cleaved into: Major outer membrane lipoprotein Lpp (Braun lipoprotein) (BLP) (Murein-lipoprotein)]	CATEGORY_1
P69829	GO:0004857; GO:0005829; GO:0008982; GO:0009401; GO:0010243; GO:0016301; GO:0030295; GO:0032412	IPR016152; IPR002178; IPR006320;	Nitrogen regulatory protein (Enzyme IIA-NTR) (PTS system EIIA component) (Phosphotransferase enzyme IIA component)	CATEGORY_1
P69913	GO:0005829; GO:0006402; GO:0045719; GO:0045947; GO:0045948; GO:0048027	IPR003751; IPR036107;	Carbon storage regulator (Translational dual regulator CsrA)	CATEGORY_1
P69922	GO:0005829; GO:0008736; GO:0008790; GO:0019571; GO:0030145; GO:0042355; GO:0042802	IPR004216; IPR038393; IPR015888; IPR038391; IPR012888; IPR005763; IPR038392; IPR009015; IPR012889;	L-fucose isomerase (FucIase) (EC 5.3.1.25) (6-deoxy-L-galactose isomerase) (D-arabinose isomerase) (EC 5.3.1.3)	CATEGORY_1
P71229	GO:0000160; GO:0003677; GO:0005524; GO:0006352; GO:0008134; GO:2000142	IPR003593; IPR003018; IPR029016; IPR009057; IPR027417; IPR002078; IPR025662; IPR025943; IPR025944;	DNA-binding transcriptional activator HyfR (Hydrogenase-4 transcriptional activator)	CATEGORY_1
P75800	GO:0005886; GO:0016021; GO:0071111	IPR033418; IPR001633; IPR035919;	Probable cyclic di-GMP phosphodiesterase PdeI (EC 3.1.4.52)	CATEGORY_1
P75801	GO:0005525; GO:0005886; GO:0016021; GO:0046872; GO:0052621	IPR033422; IPR000160; IPR029787;	Probable diguanylate cyclase DgcI (DGC) (EC 2.7.7.65) (Putative lipoprotein DgcI)	CATEGORY_1
P75817	GO:0005506; GO:0016436; GO:0051539; GO:0070041; GO:0070475	IPR011825; IPR030390; IPR030391; IPR029063; IPR010280;	23S rRNA (uracil(747)-C(5))-methyltransferase RlmC (EC 2.1.1.189) (23S rRNA(m5U747)-methyltransferase)	CATEGORY_1
P75825	GO:0004601; GO:0005737; GO:0006807; GO:0016491; GO:0042542; GO:0046210; GO:0046872; GO:0050418; GO:0051537; GO:0055114	IPR004137; IPR010048; IPR016099; IPR011254; IPR016100;	Hydroxylamine reductase (EC 1.7.99.1) (Hybrid-cluster protein) (HCP) (Prismane protein)	CATEGORY_1
P75831	GO:0005524; GO:0005886; GO:0005887; GO:0008559; GO:0015562; GO:0016021; GO:0042802; GO:0042891; GO:0042895; GO:0046618; GO:0046677; GO:1990196	IPR003593; IPR003838; IPR003439; IPR017871; IPR017911; IPR025857; IPR027417;	Macrolide export ATP-binding/permease protein MacB (EC 3.6.3.-)	CATEGORY_1
P75838	GO:0000287; GO:0005829; GO:0018339; GO:0047693	IPR003776; IPR041080;	Ribosomal protein S12 methylthiotransferase accessory factor YcaO	CATEGORY_1
P75864	GO:0003723; GO:0005737; GO:0008990; GO:0031167; GO:0052915; GO:0070043; GO:0070475	IPR017244; IPR002052; IPR000241; IPR019614; IPR029063; IPR004114;	Ribosomal RNA large subunit methyltransferase K/L [Includes: 23S rRNA m2G2445 methyltransferase (EC 2.1.1.173) (rRNA (guanine-N(2)-)-methyltransferase RlmL); 23S rRNA m7G2069 methyltransferase (EC 2.1.1.264) (rRNA (guanine-N(7)-)-methyltransferase RlmK)]	CATEGORY_1
P75870	GO:0005886; GO:0016021	IPR010019; IPR010020; IPR032692;	Inner membrane protein YccS	CATEGORY_1
P75876	GO:0003723; GO:0005737; GO:0005829; GO:0009383; GO:0016434; GO:0031167; GO:0070475	IPR002478; IPR015947; IPR036974; IPR041532; IPR023542; IPR019614; IPR029063;	Ribosomal RNA large subunit methyltransferase I (EC 2.1.1.191) (23S rRNA m5C1962 methyltransferase) (rRNA (cytosine-C(5)-)-methyltransferase RlmI)	CATEGORY_1
P75954	GO:0008360; GO:0016755; GO:0016757; GO:0016807; GO:0018104; GO:0042597; GO:0043164; GO:0071555; GO:0071972	IPR005490; IPR041597; IPR018392; IPR038063;	Probable L,D-transpeptidase YcfS (EC 2.-.-.-)	CATEGORY_1
P75989	GO:0003677; GO:0003700; GO:0045892	IPR009061; IPR000551;	HTH-type transcriptional repressor BluR	CATEGORY_1
P76055	GO:0000049; GO:0000287; GO:0005524; GO:0005829; GO:0006400; GO:0016783; GO:0034227; GO:0051539	IPR014729; IPR011063; IPR012089; IPR035107;	tRNA-cytidine(32) 2-sulfurtransferase (EC 2.8.1.-) (Two-thiocytidine biosynthesis protein A) (tRNA 2-thiocytidine biosynthesis protein TtcA)	CATEGORY_1
P76086	GO:0000984; GO:0006351; GO:0010124; GO:2000143	IPR012906; IPR013225; IPR011965; IPR036388;	Transcriptional repressor PaaX	CATEGORY_1
P76104	GO:0006364; GO:0008233	IPR020988; IPR001539;	23S rRNA 5-hydroxycytidine C2501 synthase (Large subunit ribosomal RNA hydroxylation A)	CATEGORY_1
P76115	GO:0005506; GO:0009279; GO:0015891; GO:0016021; GO:0038023	IPR039426; IPR012910; IPR037066; IPR000531; IPR036942; IPR010105;	Probable TonB-dependent receptor YncD	CATEGORY_1
P76170	GO:0009279	IPR009700;	UPF0482 protein YnfB	CATEGORY_1
P76185	GO:0005215; GO:0016021; GO:0055085	IPR032317; IPR006143;	Uncharacterized protein YdhJ	CATEGORY_1
P76206	NA	IPR007433;	Uncharacterized protein YdiY	CATEGORY_1
P76237	GO:0005525; GO:0005886; GO:0016021; GO:0046872; GO:0052621; GO:1902201	IPR033420; IPR000160; IPR029787;	Probable diguanylate cyclase DgcJ (DGC) (EC 2.7.7.65)	CATEGORY_1
P76272	GO:0005887; GO:0030288; GO:0042802; GO:0120009	IPR003399;	Intermembrane transport protein YebT	CATEGORY_1
P76290	GO:0002098; GO:0005829; GO:0016743; GO:1904047	IPR005271; IPR041698; IPR029063;	Carboxy-S-adenosyl-L-methionine synthase (Cx-SAM synthase) (EC 2.1.3.-)	CATEGORY_1
P76346	GO:0004177; GO:0005829; GO:0008134; GO:0008237; GO:0043433	IPR024079; IPR010384; IPR042252;	Protein MtfA (Mlc titration factor A)	CATEGORY_1
P76372	GO:0005886; GO:0009103; GO:0016021	IPR003856;	Chain length determinant protein (Polysaccharide antigen chain regulator)	CATEGORY_1
P76403	GO:0005829; GO:0008233	IPR001539; IPR032525;	Uncharacterized protease YegQ (EC 3.4.-.-)	CATEGORY_1
P76422	GO:0005524; GO:0005829; GO:0008902; GO:0008972; GO:0009228; GO:0009229; GO:0016310	IPR004399; IPR013749; IPR029056;	Hydroxymethylpyrimidine/phosphomethylpyrimidine kinase (EC 2.7.1.49) (EC 2.7.4.7) (Hydroxymethylpyrimidine kinase) (HMP kinase) (Hydroxymethylpyrimidine phosphate kinase) (HMP-P kinase) (HMP-phosphate kinase) (HMPP kinase)	CATEGORY_1
P76423	GO:0000287; GO:0004417; GO:0005524; GO:0005829; GO:0009229; GO:0036172; GO:0042802	IPR000417; IPR029056;	Hydroxyethylthiazole kinase (EC 2.7.1.50) (4-methyl-5-beta-hydroxyethylthiazole kinase) (TH kinase) (Thz kinase)	CATEGORY_1
P76440	GO:0003954; GO:0004159; GO:0006208; GO:0051536	IPR028261; IPR036188; IPR023753; IPR009051;	NAD-dependent dihydropyrimidine dehydrogenase subunit PreT (DPD) (EC 1.3.1.1) (Dihydrothymine dehydrogenase) (Dihydrouracil dehydrogenase)	CATEGORY_1
P76471	GO:0009279	IPR011250; IPR023614; IPR009998;	Outer membrane protein YfaZ	CATEGORY_1
P76502	GO:0005737; GO:0006464; GO:0101006	IPR013078; IPR029033; IPR004449;	Phosphohistidine phosphatase SixA (EC 3.1.3.-) (RX6)	CATEGORY_1
P76535	GO:0005975; GO:0009254; GO:0016803; GO:0016835; GO:0046348; GO:0097173; GO:0097175; GO:0097367	IPR005488; IPR005486; IPR040190; IPR001347;	N-acetylmuramic acid 6-phosphate etherase (MurNAc-6-P etherase) (EC 4.2.1.126) (N-acetylmuramic acid 6-phosphate hydrolase) (N-acetylmuramic acid 6-phosphate lyase)	CATEGORY_1
P76558	GO:0004471; GO:0004473; GO:0005829; GO:0006108; GO:0008948; GO:0016746; GO:0030145; GO:0051287	IPR015884; IPR012301; IPR037062; IPR012302; IPR012188; IPR036291; IPR042113; IPR042112; IPR002505;	NADP-dependent malic enzyme (NADP-ME) (EC 1.1.1.40)	CATEGORY_1
P76562	GO:0000049; GO:0002101; GO:0005524; GO:0005737; GO:0051391; GO:0051392	IPR016181; IPR000182; IPR007807; IPR027417; IPR032672; IPR038321; IPR013562; IPR033442; IPR024914;	tRNA(Met) cytidine acetyltransferase TmcA (EC 2.3.1.193)	CATEGORY_1
P76569	GO:0005829; GO:0008794	IPR006659; IPR006660; IPR036249;	Uncharacterized protein YfgD	CATEGORY_1
P76594	GO:0005524; GO:0006979; GO:0009408; GO:0018393; GO:0032462; GO:0046872; GO:0048037; GO:0051289; GO:0052858; GO:0061733	IPR016181; IPR011761; IPR013815; IPR003781; IPR000182; IPR036291; IPR032875; IPR016102;	Peptidyl-lysine N-acetyltransferase PatZ (EC 2.3.1.-) (Protein lysine acetyltransferase)	CATEGORY_1
P77129	NA	IPR009499; IPR024033;	Uncharacterized protein YlbE	CATEGORY_1
P77161	GO:0006974; GO:0008679; GO:0009436; GO:0009442; GO:0046296; GO:0050661; GO:0051287	IPR002204; IPR008927; IPR013328; IPR006115; IPR015815; IPR036291; IPR029154; IPR006398;	2-hydroxy-3-oxopropionate reductase (EC 1.1.1.60) (Tartronate semialdehyde reductase) (TSAR)	CATEGORY_1
P77247	GO:0000287; GO:0003850; GO:0004346; GO:0005829; GO:0005975; GO:0016791; GO:0046872; GO:0050084; GO:0050286; GO:0050308	IPR036412; IPR006439; IPR041492; IPR023214; IPR023198;	Hexitol phosphatase B (2-deoxyglucose-6-phosphate phosphatase) (EC 3.1.3.68) (Mannitol-1-phosphatase) (EC 3.1.3.22) (Sorbitol-6-phosphatase) (EC 3.1.3.50) (Sugar-phosphatase) (EC 3.1.3.23)	CATEGORY_1
P77265	GO:0005524; GO:0005886; GO:0016021; GO:0042626	IPR003593; IPR011527; IPR036640; IPR003439; IPR017871; IPR027417; IPR039421;	Multidrug resistance-like ATP-binding protein MdlA (EC 7.6.2.2)	CATEGORY_1
P77285	GO:0005886; GO:0009055; GO:0009279; GO:0010181; GO:0016021	IPR007329; IPR010209;	Ion-translocating oxidoreductase complex subunit G (EC 7.-.-.-) (Rsx electron transport complex subunit G)	CATEGORY_1
P77293	GO:0005886; GO:0016021; GO:0016757	IPR001173; IPR029044;	Prophage bactoprenol glucosyl transferase homolog (EC 2.4.1.-) (Bactoprenol glucosyl transferase homolog from prophage CPS-53)	CATEGORY_1
P77318	GO:0008484; GO:0030288; GO:0046872	IPR017850; IPR024607; IPR000917;	Uncharacterized sulfatase YdeN (EC 3.1.6.-)	CATEGORY_1
P77333	GO:0003677; GO:0003700; GO:0006351; GO:0043565; GO:0045892; GO:0071978	IPR005119; IPR000847; IPR036388; IPR036390;	HTH-type transcriptional regulator PgrR (Regulator of PG recycling)	CATEGORY_1
P77348	GO:0015031; GO:0030288; GO:0042597; GO:0042939; GO:0043190; GO:0055085	IPR030678; IPR039424; IPR023765; IPR000914;	Periplasmic murein peptide-binding protein	CATEGORY_1
P77432	GO:0005737; GO:0005975; GO:0009372; GO:0016773; GO:0044010; GO:0071518	IPR033676; IPR000577; IPR018485; IPR018484;	Autoinducer-2 kinase (AI-2 kinase) (EC 2.7.1.189)	CATEGORY_1
P77485	GO:0000155; GO:0005524; GO:0005886; GO:0016020; GO:0016021; GO:0016310; GO:0023014; GO:0071280; GO:0071292	IPR006290; IPR003660; IPR003594; IPR036890; IPR005467; IPR003661; IPR036097; IPR004358;	Sensor histidine kinase CusS (EC 2.7.13.3)	CATEGORY_1
P77488	GO:0000287; GO:0005829; GO:0006744; GO:0008299; GO:0008615; GO:0008661; GO:0009228; GO:0016114; GO:0019288; GO:0030976; GO:0052865	IPR005477; IPR029061; IPR009014; IPR005475; IPR020826; IPR033248; IPR005474;	1-deoxy-D-xylulose-5-phosphate synthase (EC 2.2.1.7) (1-deoxyxylulose-5-phosphate synthase) (DXP synthase) (DXPS)	CATEGORY_1
P77561	GO:0008863; GO:0010447; GO:0030151; GO:0051539	IPR009010; IPR037951; IPR006656; IPR010046; IPR041953;	Protein YdeP	CATEGORY_1
P77567	GO:0004060; GO:0005737; GO:0046990	IPR001447; IPR038765;	Arylamine N-acetyltransferase (EC 2.3.1.5) (Arylhydroxamate N,O-acetyltransferase) (N-hydroxyarylamine O-acetyltransferase) (EC 2.3.1.118)	CATEGORY_1
P77611	GO:0005886; GO:0009055; GO:0046872; GO:0051539	IPR017896; IPR017900; IPR009051; IPR010208; IPR011538; IPR037225; IPR026902; IPR019554;	Ion-translocating oxidoreductase complex subunit C (EC 7.-.-.-) (Rsx electron transport complex subunit C)	CATEGORY_1
P77649	GO:0000287; GO:0005524; GO:0018117; GO:0070733	IPR003846;	Protein adenylyltransferase SelO (EC 2.7.7.-) (EC 2.7.7.n1) (Selenoprotein O homolog) (SelO)	CATEGORY_1
P77690	GO:0005737; GO:0009103; GO:0009245; GO:0030170; GO:0046677; GO:0099620	IPR022850; IPR000653; IPR015424; IPR015422; IPR015421;	UDP-4-amino-4-deoxy-L-arabinose--oxoglutarate aminotransferase (EC 2.6.1.87) (Polymyxin resistance protein PmrH) (UDP-(beta-L-threo-pentapyranosyl-4''-ulose diphosphate) aminotransferase) (UDP-Ara4O aminotransferase) (UDP-4-amino-4-deoxy-L-arabinose aminotransferase)	CATEGORY_1
P77718	GO:0000049; GO:0002937; GO:0004810; GO:0005524; GO:0005829; GO:0009228; GO:0009229; GO:0016783; GO:0052837	IPR001763; IPR036873; IPR014729; IPR026340; IPR020536; IPR004114; IPR003720;	tRNA sulfurtransferase (EC 2.8.1.4) (Sulfur carrier protein ThiS sulfurtransferase) (Thiamine biosynthesis protein ThiI) (tRNA 4-thiouridine synthase)	CATEGORY_1
P77726	GO:0005886; GO:0005887; GO:0055085	IPR011701; IPR020846; IPR036259;	Inner membrane transport protein YajR	CATEGORY_1
P77774	GO:0042802; GO:0043165; GO:0051205; GO:1990063	IPR017687; IPR018391; IPR002372; IPR011047; IPR015943;	Outer membrane protein assembly factor BamB	CATEGORY_1
P77783	GO:0005886; GO:0009055; GO:0009389; GO:0030151; GO:0033797; GO:0043546; GO:0051539	IPR011888; IPR009010; IPR006657; IPR006656; IPR006963; IPR006655; IPR027467; IPR006311;	Probable dimethyl sulfoxide reductase chain YnfF (DMSO reductase) (EC 1.8.99.-)	CATEGORY_1
P77788	GO:0006281; GO:0016787	IPR020476; IPR015797; IPR020084; IPR000086;	CTP pyrophosphohydrolase (EC 3.6.1.65)	CATEGORY_1
P77791	GO:0008925; GO:0042802; GO:0070207	IPR001451; IPR018357; IPR024688; IPR011004;	Maltose O-acetyltransferase (EC 2.3.1.79) (Maltose transacetylase)	CATEGORY_1
Q2M7R5	GO:1901422	NA	Uncharacterized protein YibT	CATEGORY_1
Q46802	GO:0000160; GO:0005524; GO:0006351; GO:0006355; GO:0008134; GO:0043565	IPR003593; IPR009057; IPR002197; IPR027417; IPR000014; IPR035965; IPR002078; IPR025662; IPR025943; IPR025944;	Uncharacterized sigma-54-dependent transcriptional regulator YgeV	CATEGORY_1
Q46851	GO:0006974; GO:0016616; GO:0051596	IPR023210; IPR036812;	L-glyceraldehyde 3-phosphate reductase (GAP reductase) (EC 1.1.1.-)	CATEGORY_1
Q46856	GO:0000302; GO:0005829; GO:0008106; GO:0008270; GO:0018455; GO:1990002	IPR001670; IPR018211;	Alcohol dehydrogenase YqhD (EC 1.1.1.-)	CATEGORY_1
Q46861	GO:0003824; GO:0005506; GO:0051539	IPR006638; IPR020612; IPR007197; IPR023404; IPR022946; IPR024560; IPR013704;	UPF0313 protein YgiQ	CATEGORY_1
Q47146	GO:0003995; GO:0005886; GO:0033539; GO:0050660	IPR006091; IPR036250; IPR009075; IPR013786; IPR037069; IPR009100; IPR015396;	Acyl-coenzyme A dehydrogenase (ACDH) (Acyl-CoA dehydrogenase) (EC 1.3.8.7) (EC 1.3.8.8)	CATEGORY_1
Q47319	NA	IPR005636; IPR039262;	DTW domain-containing protein YfiP	CATEGORY_1
P00393	GO:0005886; GO:0008137; GO:0009060; GO:0009061; GO:0019646; GO:0030964; GO:0050660; GO:0055070	IPR036188; IPR023753;	NADH dehydrogenase (EC 1.6.99.3)	CATEGORY_2
P00550	GO:0005886; GO:0005887; GO:0009401; GO:0015797; GO:0016301; GO:0022872; GO:0090565	IPR016152; IPR002178; IPR036095; IPR013011; IPR003501; IPR029503; IPR003352; IPR013014; IPR004718;	PTS system mannitol-specific EIICBA component (EIICBA-Mtl) (EII-Mtl) [Includes: Mannitol permease IIC component (PTS system mannitol-specific EIIC component); Mannitol-specific phosphotransferase enzyme IIB component (EC 2.7.1.197) (PTS system mannitol-specific EIIB component); Mannitol-specific phosphotransferase enzyme IIA component (PTS system mannitol-specific EIIA component)]	CATEGORY_2
P00926	GO:0005737; GO:0005829; GO:0006974; GO:0008721; GO:0016836; GO:0030170; GO:0036088; GO:0051410; GO:0070178	IPR011780; IPR001926; IPR000634; IPR036052;	D-serine dehydratase (EC 4.3.1.18) (D-serine deaminase) (DSD)	CATEGORY_2
P04805	GO:0000049; GO:0004818; GO:0005524; GO:0005829; GO:0006424; GO:0008270	IPR008925; IPR020751; IPR001412; IPR004527; IPR000924; IPR020058; IPR033910; IPR014729;	Glutamate--tRNA ligase (EC 6.1.1.17) (Glutamyl-tRNA synthetase) (GluRS)	CATEGORY_2
P04949	GO:0005198; GO:0005576; GO:0009420; GO:0071973	IPR001492; IPR001029; IPR014981;	Flagellin	CATEGORY_2
P04951	GO:0000287; GO:0005829; GO:0008690; GO:0019294; GO:0033468	IPR003329; IPR004528; IPR029044;	3-deoxy-manno-octulosonate cytidylyltransferase (EC 2.7.7.38) (CMP-2-keto-3-deoxyoctulosonic acid synthase) (CKS) (CMP-KDO synthase)	CATEGORY_2
P04994	GO:0003676; GO:0005737; GO:0006308; GO:0008855; GO:0009318	IPR003753; IPR020579; IPR025824;	Exodeoxyribonuclease 7 large subunit (EC 3.1.11.6) (Exodeoxyribonuclease VII large subunit) (Exonuclease VII large subunit)	CATEGORY_2
P05719	GO:0003677; GO:0009307	IPR000055;	Type-1 restriction enzyme EcoKI specificity protein (S.EcoKI) (Type I restriction enzyme EcoKI specificity protein) (S protein)	CATEGORY_2
P05824	GO:0000724; GO:0005524; GO:0005737; GO:0006302; GO:0006974; GO:0009314; GO:0009432	IPR004604; IPR027417; IPR003395;	DNA repair protein RecN (Recombination protein N)	CATEGORY_2
P06709	GO:0000984; GO:0003677; GO:0004077; GO:0005524; GO:0006355; GO:0006768; GO:0009102; GO:0009305; GO:0009374; GO:0017053; GO:0042803	IPR030855; IPR004408; IPR004409; IPR003142; IPR004143; IPR013196; IPR008988; IPR036388; IPR036390;	Bifunctional ligase/repressor BirA (Biotin operon repressor) (Biotin--[acetyl-CoA-carboxylase] ligase) (EC 6.3.4.15) (Biotin--protein ligase) (Biotin-[acetyl-CoA carboxylase] synthetase)	CATEGORY_2
P06710	GO:0003677; GO:0003887; GO:0005524; GO:0006260; GO:0016887; GO:0017111; GO:0030337; GO:0042802; GO:0043846	IPR003593; IPR001270; IPR008921; IPR022001; IPR022754; IPR012763; IPR021029; IPR027417; IPR038249;	DNA polymerase III subunit tau (EC 2.7.7.7) (DNA polymerase III subunit gamma)	CATEGORY_2
P06983	GO:0004418; GO:0005737; GO:0005829; GO:0006782; GO:0006783; GO:0018160; GO:0033014	IPR000860; IPR022419; IPR022417; IPR022418; IPR036803;	Porphobilinogen deaminase (PBG) (EC 2.5.1.61) (Hydroxymethylbilane synthase) (HMBS) (Pre-uroporphyrinogen synthase)	CATEGORY_2
P07004	GO:0004350; GO:0005829; GO:0042802; GO:0050661; GO:0055129	IPR016161; IPR016163; IPR016162; IPR015590; IPR020593; IPR012134; IPR000965;	Gamma-glutamyl phosphate reductase (GPR) (EC 1.2.1.41) (Glutamate-5-semialdehyde dehydrogenase) (Glutamyl-gamma-semialdehyde dehydrogenase) (GSA dehydrogenase)	CATEGORY_2
P07648	GO:0000724; GO:0003677; GO:0004003; GO:0005524; GO:0006310; GO:0008854; GO:0009314; GO:0009338; GO:0044355	IPR013986; IPR027417; IPR006697; IPR041500; IPR011335;	RecBCD enzyme subunit RecC (EC 3.1.11.5) (Exodeoxyribonuclease V 125 kDa polypeptide) (Exodeoxyribonuclease V gamma chain) (Exonuclease V subunit RecC) (ExoV subunit RecC)	CATEGORY_2
P07649	GO:0000049; GO:0009982; GO:0031119; GO:0106029	IPR020103; IPR001406; IPR020097; IPR020095;	tRNA pseudouridine synthase A (EC 5.4.99.12) (tRNA pseudouridine(38-40) synthase) (tRNA pseudouridylate synthase I) (PSU-I) (tRNA-uridine isomerase I)	CATEGORY_2
P07862	GO:0005524; GO:0005829; GO:0008360; GO:0008716; GO:0009252; GO:0046872; GO:0071555	IPR011761; IPR013815; IPR000291; IPR005905; IPR011095; IPR011127; IPR016185;	D-alanine--D-alanine ligase B (EC 6.3.2.4) (D-Ala-D-Ala ligase B) (D-alanylalanine synthetase B)	CATEGORY_2
P08395	GO:0004175; GO:0005886; GO:0005887; GO:0006465; GO:0008236; GO:0016020	IPR029045; IPR004634; IPR004635; IPR002142; IPR033854;	Protease 4 (EC 3.4.21.-) (Endopeptidase IV) (Protease IV) (Signal peptide peptidase)	CATEGORY_2
P09126	GO:0004852; GO:0006782	IPR036108; IPR003754; IPR039793;	Uroporphyrinogen-III synthase (UROS) (EC 4.2.1.75) (Hydroxymethylbilane hydrolyase [cyclizing]) (Uroporphyrinogen-III cosynthase)	CATEGORY_2
P0A6A3	GO:0000287; GO:0005524; GO:0005829; GO:0006083; GO:0006085; GO:0008270; GO:0008776; GO:0016020; GO:0019413; GO:0019542; GO:0044011	IPR004372; IPR000890; IPR023865;	Acetate kinase (EC 2.7.2.1) (Acetokinase)	CATEGORY_2
P0A6D0	GO:0000986; GO:0003700; GO:0005737; GO:0006526; GO:0034214; GO:0034618; GO:0042150; GO:0042802; GO:1900079; GO:1900081; GO:2000143; GO:2000144	IPR001669; IPR020899; IPR036251; IPR020900; IPR036388; IPR036390;	Arginine repressor	CATEGORY_2
P0A6H8	GO:0005886; GO:0008808; GO:0016020; GO:0016021; GO:0032049	IPR022924; IPR030840; IPR027379; IPR025202; IPR001736;	Cardiolipin synthase A (CL synthase) (EC 2.7.8.-)	CATEGORY_2
P0A6I9	GO:0004140; GO:0005524; GO:0005737; GO:0015937	IPR001977; IPR027417;	Dephospho-CoA kinase (EC 2.7.1.24) (Dephosphocoenzyme A kinase)	CATEGORY_2
P0A6K1	GO:0005829; GO:0008837; GO:0009089	IPR018510; IPR001653;	Diaminopimelate epimerase (DAP epimerase) (EC 5.1.1.7) (PLP-independent amino acid racemase)	CATEGORY_2
P0A6K3	GO:0005829; GO:0006412; GO:0008198; GO:0008270; GO:0016787; GO:0031365; GO:0042586; GO:0043022; GO:0043686	IPR023635; IPR036821;	Peptide deformylase (PDF) (EC 3.5.1.88) (Polypeptide deformylase)	CATEGORY_2
P0A6N8	GO:0003746; GO:0005829	IPR015365; IPR012340; IPR014722; IPR020599; IPR013185; IPR011897; IPR001059; IPR013852; IPR008991;	Elongation factor P-like protein	CATEGORY_2
P0A6T3	GO:0000287; GO:0004335; GO:0005524; GO:0005534; GO:0005737; GO:0005829; GO:0033499	IPR000705; IPR022963; IPR019741; IPR019539; IPR013750; IPR036554; IPR006204; IPR006203; IPR006206; IPR020568; IPR014721;	Galactokinase (EC 2.7.1.6) (Galactose kinase)	CATEGORY_2
P0A6X7	GO:0000746; GO:0000976; GO:0001216; GO:0005829; GO:0006310; GO:0006351; GO:0006417; GO:0009295; GO:0032993	IPR000119; IPR020816; IPR010992; IPR005684;	Integration host factor subunit alpha (IHF-alpha)	CATEGORY_2
P0A6Y8	GO:0005524; GO:0005737; GO:0005829; GO:0005886; GO:0006260; GO:0008270; GO:0009408; GO:0016020; GO:0016887; GO:0016989; GO:0032984; GO:0032991; GO:0034620; GO:0043531; GO:0044183; GO:0051082; GO:0051085; GO:0051087; GO:0065003	IPR012725; IPR018181; IPR029048; IPR029047; IPR013126;	Chaperone protein DnaK (HSP70) (Heat shock 70 kDa protein) (Heat shock protein 70)	CATEGORY_2
P0A722	GO:0005737; GO:0005829; GO:0008780; GO:0009245; GO:0042802	IPR029098; IPR037157; IPR001451; IPR018357; IPR010137; IPR011004;	Acyl-[acyl-carrier-protein]--UDP-N-acetylglucosamine O-acyltransferase (UDP-N-acetylglucosamine acyltransferase) (EC 2.3.1.129)	CATEGORY_2
P0A772	GO:0006464; GO:0010181	IPR029039; IPR020852; IPR004465;	Protein NrdI	CATEGORY_2
P0A7B5	GO:0000287; GO:0003723; GO:0004349; GO:0005524; GO:0005829; GO:0006561; GO:0042802; GO:0055129; GO:1901973	IPR036393; IPR001048; IPR041739; IPR001057; IPR011529; IPR005715; IPR019797; IPR002478; IPR015947; IPR036974;	Glutamate 5-kinase (EC 2.7.2.11) (Gamma-glutamyl kinase) (GK)	CATEGORY_2
P0A7B8	GO:0000287; GO:0004298; GO:0005524; GO:0005829; GO:0005839; GO:0006508; GO:0009376; GO:0009408; GO:0019904; GO:0034214; GO:0042802; GO:0051603	IPR022281; IPR029055; IPR001353; IPR023333;	ATP-dependent protease subunit HslV (EC 3.4.25.2) (Heat shock protein HslV)	CATEGORY_2
P0A7C6	GO:0005737; GO:0008233; GO:0008236; GO:0016805	IPR029062; IPR005320; IPR023172;	Peptidase E (EC 3.4.13.21) (Alpha-aspartyl dipeptidase) (Asp-specific dipeptidase) (Dipeptidase E)	CATEGORY_2
P0A7D1	GO:0004045; GO:0005737; GO:0006412; GO:0006515	IPR001328; IPR018171; IPR036416;	Peptidyl-tRNA hydrolase (PTH) (EC 3.1.1.29)	CATEGORY_2
P0A7E1	GO:0004152; GO:0005829; GO:0005886; GO:0006207; GO:0010181; GO:0016020; GO:0044205	IPR013785; IPR005720; IPR012135; IPR005719; IPR001295;	Dihydroorotate dehydrogenase (quinone) (EC 1.3.5.2) (DHOdehase) (DHOD) (DHODase) (Dihydroorotate oxidase)	CATEGORY_2
P0A7I0	GO:0005829; GO:0006415; GO:0016149; GO:0043022	IPR005139; IPR000352; IPR004373;	Peptide chain release factor RF1 (RF-1)	CATEGORY_2
P0A7Q1	GO:0003735; GO:0006412; GO:0022625	IPR021137; IPR018265; IPR001706; IPR037229;	50S ribosomal protein L35 (Large ribosomal subunit protein bL35) (Ribosomal protein A)	CATEGORY_2
P0A7Y4	GO:0000287; GO:0003676; GO:0004519; GO:0004523; GO:0005737; GO:0043137	IPR012337; IPR002156; IPR036397; IPR022892;	Ribonuclease HI (RNase HI) (EC 3.1.26.4) (Ribonuclease H) (RNase H)	CATEGORY_2
P0A8E5	NA	IPR008249;	UPF0231 protein YacL	CATEGORY_2
P0A8G9	GO:0005829; GO:0006308; GO:0008855; GO:0009318	IPR003761; IPR037004;	Exodeoxyribonuclease 7 small subunit (EC 3.1.11.6) (Exodeoxyribonuclease VII small subunit) (Exonuclease VII small subunit)	CATEGORY_2
P0A8I1	GO:0000967; GO:0005737; GO:0008296; GO:0042254	IPR012337; IPR005227; IPR006641; IPR037027;	Putative pre-16S rRNA nuclease (EC 3.1.-.-)	CATEGORY_2
P0A8J2	GO:0006261; GO:0006267; GO:0006269; GO:0042802; GO:1990077	IPR040480; IPR020917;	Primosomal protein 1 (Primosomal protein I)	CATEGORY_2
P0A8P8	GO:0003677; GO:0005737; GO:0006276; GO:0006313; GO:0007049; GO:0007059; GO:0009009; GO:0009037; GO:0009314; GO:0048476; GO:0051301; GO:0071139	IPR011010; IPR013762; IPR002104; IPR010998; IPR004107; IPR011932; IPR023009;	Tyrosine recombinase XerD	CATEGORY_2
P0A8V0	GO:0004518; GO:0004532; GO:0008033; GO:0008270; GO:0016891; GO:0016896; GO:0042781; GO:0046872	IPR001279; IPR036866; IPR013469; IPR013471;	Ribonuclease BN (RNase BN) (EC 3.1.-.-) (Ribonuclease Z homolog) (RNase Z homolog)	CATEGORY_2
P0A8V6	GO:0000062; GO:0003677; GO:0003700; GO:0005829; GO:0019217; GO:0019395; GO:0045723; GO:0045892; GO:0045893	IPR014178; IPR028374; IPR008920; IPR000524; IPR036388; IPR036390;	Fatty acid metabolism regulator protein	CATEGORY_2
P0A8W5	GO:0005829	IPR003774;	UPF0301 protein YqgE	CATEGORY_2
P0A8X0	GO:0005829	IPR023153; IPR006839;	UPF0307 protein YjgA (x96 protein)	CATEGORY_2
P0A8Z0	GO:0047617	IPR040170; IPR033120; IPR029069; IPR006683;	Acyl-CoA thioester hydrolase YciA (EC 3.1.2.-) (Protein P14)	CATEGORY_2
P0A908	GO:0009252; GO:0009279; GO:0030674	IPR010583;	MltA-interacting protein	CATEGORY_2
P0A915	GO:0009279; GO:0016021	IPR011250; IPR005618;	Outer membrane protein W	CATEGORY_2
P0A986	GO:0003677; GO:0005829; GO:0009409	IPR012156; IPR011129; IPR019844; IPR002059; IPR012340;	Cold shock-like protein CspI (CPS-I)	CATEGORY_2
P0A9H5	GO:0005524; GO:0005737; GO:0006779; GO:0008817; GO:0009236; GO:0019250	IPR003724; IPR025826; IPR027417;	Corrinoid adenosyltransferase (EC 2.5.1.17) (Cob(II)alamin adenosyltransferase) (Cob(II)yrinic acid a,c-diamide adenosyltransferase) (Cobinamide/cobalamin adenosyltransferase)	CATEGORY_2
P0A9K9	GO:0000413; GO:0003755; GO:0005507; GO:0005829; GO:0008270; GO:0009408; GO:0016151; GO:0022417; GO:0042026; GO:0043963; GO:0050821; GO:0050897; GO:0051082; GO:0051604	IPR001179;	FKBP-type peptidyl-prolyl cis-trans isomerase SlyD (PPIase) (EC 5.2.1.8) (Histidine-rich protein) (Metallochaperone SlyD) (Rotamase) (Sensitivity to lysis protein D) (WHP)	CATEGORY_2
P0A9P9	GO:0008874; GO:0046183	IPR036291; IPR020904; IPR002347;	5-keto-D-gluconate 5-reductase (EC 1.1.1.69)	CATEGORY_2
P0A9W0	GO:0003677; GO:0003700; GO:0005737; GO:0006351; GO:0031418; GO:0045892	IPR014036; IPR001034; IPR037171; IPR018356; IPR023711; IPR036388; IPR036390;	HTH-type transcriptional regulator UlaR	CATEGORY_2
P0AA43	GO:0000455; GO:0003723; GO:0005829; GO:0009982; GO:0120159	IPR042092; IPR020103; IPR006145; IPR000748; IPR018496; IPR002942; IPR036986;	Ribosomal small subunit pseudouridine synthase A (EC 5.4.99.19) (16S pseudouridylate 516 synthase) (16S rRNA pseudouridine(516) synthase) (rRNA pseudouridylate synthase A) (rRNA-uridine isomerase A)	CATEGORY_2
P0AA47	GO:0005886; GO:0006865; GO:0015295; GO:0015489; GO:0015847; GO:0016021; GO:0048870	IPR002293;	Low-affinity putrescine importer PlaP	CATEGORY_2
P0AAG8	GO:0005354; GO:0005524; GO:0005886; GO:0006974; GO:0015407; GO:0015592; GO:0015757; GO:0015765	IPR003593; IPR003439; IPR017871; IPR015862; IPR027417;	Galactose/methyl galactoside import ATP-binding protein MglA (EC 3.6.3.17)	CATEGORY_2
P0AAS7	GO:0003723; GO:0005829; GO:0006412	IPR002942; IPR036986;	Uncharacterized protein YbcJ	CATEGORY_2
P0AB03	NA	IPR002575; IPR011009;	Uncharacterized protein YcbJ	CATEGORY_2
P0AB14	GO:0005829	IPR025600;	Uncharacterized protein YccJ	CATEGORY_2
P0ABB8	GO:0005524; GO:0005886; GO:0015444; GO:0016021; GO:0046872	IPR006068; IPR004014; IPR023299; IPR018303; IPR023298; IPR008250; IPR036412; IPR023214; IPR006415; IPR001757;	Magnesium-transporting ATPase, P-type 1 (EC 7.2.2.14) (Mg(2+) transport ATPase, P-type 1)	CATEGORY_2
P0ABE2	GO:0003677; GO:0005829; GO:0006351	IPR002634; IPR036065;	DNA-binding transcriptional regulator BolA	CATEGORY_2
P0ABF1	GO:0003723; GO:0004652; GO:0005524; GO:0005737; GO:0005829; GO:0005886; GO:0006276; GO:0006378; GO:0006397; GO:0009451	IPR002646; IPR010206; IPR025866; IPR032828;	Poly(A) polymerase I (PAP I) (EC 2.7.7.19) (Plasmid copy number protein)	CATEGORY_2
P0ABT5	GO:0000049; GO:0009314; GO:0010181; GO:0017150; GO:0050660	IPR013785; IPR035587; IPR032887; IPR024036; IPR004652; IPR001269; IPR018517;	tRNA-dihydrouridine synthase B (EC 1.3.1.-)	CATEGORY_2
P0AC00	GO:0016787; GO:0016836; GO:0042802; GO:0097367; GO:1901135	IPR035490; IPR001347;	Fructoselysine 6-phosphate deglycase (EC 3.5.-.-)	CATEGORY_2
P0AC75	GO:0005886; GO:0009244; GO:0009245; GO:0016020; GO:0016021; GO:0016740; GO:0036104	IPR007507; IPR038107; IPR039901;	3-deoxy-D-manno-octulosonic acid transferase (Kdo transferase) (EC 2.4.99.12) (EC 2.4.99.13) (Bifunctional Kdo transferase) (Kdo-lipid IV(A) 3-deoxy-D-manno-octulosonic acid transferase) (Lipid IV(A) 3-deoxy-D-manno-octulosonic acid transferase)	CATEGORY_2
P0ACB0	GO:0003677; GO:0003678; GO:0004386; GO:0005524; GO:0005829; GO:0006260; GO:0006268; GO:0006269; GO:0010212; GO:0042802; GO:1990077	IPR003593; IPR036185; IPR007692; IPR007694; IPR007693; IPR016136; IPR027417;	Replicative DNA helicase (EC 3.6.4.12)	CATEGORY_2
P0ACF4	GO:0003677; GO:0005829; GO:0006351; GO:0030261; GO:0042802	IPR000119; IPR020816; IPR010992;	DNA-binding protein HU-beta (HU-1) (NS1)	CATEGORY_2
P0ACF8	GO:0000976; GO:0001217; GO:0003681; GO:0003723; GO:0005829; GO:0006417; GO:0009295; GO:0016020; GO:0032993; GO:0042802; GO:0045892; GO:0046983; GO:1900232	IPR027444; IPR037150; IPR001801; IPR027454;	DNA-binding protein H-NS (Heat-stable nucleoid-structuring protein) (Histone-like protein HLP-II) (Protein B1) (Protein H1)	CATEGORY_2
P0ACK8	GO:0003677; GO:0006004; GO:0043468; GO:0098531	IPR014036; IPR001034; IPR037171; IPR018356; IPR036388; IPR036390;	L-fucose operon activator	CATEGORY_2
P0ACP1	GO:0003677; GO:0006096; GO:0006355; GO:0009750	IPR012781; IPR000843; IPR010982; IPR001761; IPR028082;	Catabolite repressor/activator (Fructose repressor)	CATEGORY_2
P0ACP5	GO:0003677; GO:0005829; GO:0006974; GO:0045892; GO:0045893; GO:0046177	IPR000843; IPR010982; IPR001761; IPR028082;	HTH-type transcriptional regulator GntR (Gluconate utilization system GNT-I transcriptional repressor)	CATEGORY_2
P0ACQ7	GO:0000986; GO:0003700; GO:0005737; GO:0045893; GO:0070689	IPR005119; IPR000847; IPR036388; IPR036390;	HTH-type transcriptional regulator TdcA (Tdc operon transcriptional activator)	CATEGORY_2
P0ACR7	GO:0003677; GO:0003700; GO:0005829; GO:0006351	IPR005119; IPR000847; IPR036388; IPR036390;	Uncharacterized HTH-type transcriptional regulator YfeR	CATEGORY_2
P0ACR9	GO:0003677; GO:0003700; GO:0005829; GO:0006351; GO:0045892; GO:0046677	IPR000835; IPR023187; IPR036388; IPR036390;	Transcriptional repressor MprA (Protein EmrR)	CATEGORY_2
P0ACS7	GO:0003677; GO:0003700; GO:0045892; GO:0097367; GO:1901135	IPR009057; IPR000281; IPR035472; IPR001347; IPR036388;	HTH-type transcriptional regulator RpiR (Als operon repressor)	CATEGORY_2
P0ACS9	GO:0003700; GO:0006351; GO:0008144; GO:0042493; GO:0043565; GO:0045892	IPR023772; IPR009057; IPR001647; IPR036271; IPR013572;	HTH-type transcriptional regulator AcrR (Potential acrAB operon repressor)	CATEGORY_2
P0ACZ4	GO:0000160; GO:0005829; GO:0006355; GO:0043565	IPR011006; IPR016032; IPR001789; IPR000792; IPR036388;	DNA-binding transcriptional activator EvgA	CATEGORY_2
P0AD65	GO:0005887; GO:0008144; GO:0008360; GO:0008658; GO:0009002; GO:0009252; GO:0042493; GO:0046677; GO:0071555; GO:0071972	IPR012338; IPR005311; IPR036138; IPR001460; IPR017790;	Peptidoglycan D,D-transpeptidase MrdA (EC 3.4.16.4) (Penicillin-binding protein 2) (PBP-2)	CATEGORY_2
P0ADC3	GO:0005886; GO:0016021; GO:0042953; GO:0044874; GO:0089705; GO:0098797	IPR003838; IPR011925; IPR025857;	Lipoprotein-releasing system transmembrane protein LolC	CATEGORY_2
P0ADC6	GO:0005886; GO:0015920; GO:0016021; GO:0043190; GO:0055085	IPR030923; IPR005495;	Lipopolysaccharide export system permease protein LptG	CATEGORY_2
P0ADF8	GO:0003984; GO:0005948; GO:0009097; GO:0009099	IPR004789; IPR002912; IPR039557;	Acetolactate synthase isozyme 1 small subunit (EC 2.2.1.6) (Acetohydroxy-acid synthase I small subunit) (AHAS-I) (ALS-I)	CATEGORY_2
P0ADL3	NA	IPR009587;	Uncharacterized protein YicN	CATEGORY_2
P0ADM8	GO:0000287; GO:0008897	IPR037143	Uncharacterized protein YieE	CATEGORY_2
P0AE08	GO:0004601; GO:0005737; GO:0005829; GO:0009321; GO:0009970; GO:0016020; GO:0016684; GO:0019290; GO:0032843; GO:0033194; GO:0033195; GO:0042802; GO:0045454; GO:0051920	IPR017559; IPR000866; IPR024706; IPR019479; IPR036249; IPR013766;	Alkyl hydroperoxide reductase C (EC 1.11.1.15) (Alkyl hydroperoxide reductase protein C22) (Peroxiredoxin) (SCRP-23) (Sulfate starvation-induced protein 8) (SSI8) (Thioredoxin peroxidase)	CATEGORY_2
P0AE18	GO:0005829; GO:0008198; GO:0070006; GO:0070084	IPR036005; IPR000994; IPR001714; IPR002467;	Methionine aminopeptidase (MAP) (MetAP) (EC 3.4.11.18) (Peptidase M)	CATEGORY_2
P0AE78	GO:0050660	IPR000644; IPR036318; IPR016169; IPR005170;	Magnesium and cobalt efflux protein CorC	CATEGORY_2
P0AE85	GO:0030288; GO:0042802; GO:0045892; GO:0051082	IPR012899;	Periplasmic protein CpxP (ORF_o167) (Periplasmic accessory protein CpxP)	CATEGORY_2
P0AEC5	GO:0000155; GO:0000160; GO:0005524; GO:0005886; GO:0006468; GO:0009927; GO:0016021; GO:0042542; GO:0046777; GO:0071310	IPR011006; IPR003660; IPR003594; IPR036890; IPR005467; IPR003661; IPR036097; IPR019247; IPR036641; IPR004358; IPR008207; IPR001789;	Signal transduction histidine-protein kinase BarA (EC 2.7.13.3)	CATEGORY_2
P0AEE8	GO:0006261; GO:0006298; GO:0009007; GO:0009411; GO:0032775; GO:0043565; GO:1902328; GO:1904047	IPR023095; IPR002052; IPR012263; IPR012327; IPR029063;	DNA adenine methylase (EC 2.1.1.72) (DNA adenine methyltransferase) (Deoxyadenosyl-methyltransferase) (M.EcoDam)	CATEGORY_2
P0AEM4	GO:0016989; GO:0044781; GO:0045861; GO:0045892	IPR035890; IPR007412; IPR031316;	Negative regulator of flagellin synthesis (Anti-sigma-28 factor)	CATEGORY_2
P0AEP7	GO:0000287; GO:0009028; GO:0009436; GO:0030976; GO:0042802; GO:0046296; GO:0071949	IPR029035; IPR006397; IPR029061; IPR012000; IPR012001; IPR011766;	Glyoxylate carboligase (EC 4.1.1.47) (Tartronate-semialdehyde synthase)	CATEGORY_2
P0AEQ1	NA	IPR038084; IPR005624;	Protein GlcG	CATEGORY_2
P0AES4	GO:0003677; GO:0003918; GO:0005524; GO:0005694; GO:0005737; GO:0005829; GO:0006261; GO:0006265; GO:0006351; GO:0008094; GO:0016020; GO:0034335; GO:0042493; GO:0042802; GO:0046677	IPR005743; IPR006691; IPR035516; IPR013760; IPR002205; IPR013758; IPR013757;	DNA gyrase subunit A (EC 5.6.2.3)	CATEGORY_2
P0AEW4	GO:0000166; GO:0004115; GO:0008198	IPR004843; IPR026575; IPR013622; IPR029052;	3',5'-cyclic adenosine monophosphate phosphodiesterase CpdA (3',5'-cyclic AMP phosphodiesterase) (cAMP phosphodiesterase) (EC 3.1.4.53)	CATEGORY_2
P0AF90	GO:0005829; GO:0006402; GO:0008428; GO:0019899; GO:0050790; GO:0060698; GO:0060699	IPR016716; IPR036701; IPR009671;	Regulator of ribonuclease activity B	CATEGORY_2
P0AFG0	GO:0005829; GO:0006353; GO:0006354; GO:0031564; GO:0032784	IPR005824; IPR006645; IPR036735; IPR014722; IPR001062; IPR015869; IPR008991;	Transcription termination/antitermination protein NusG	CATEGORY_2
P0AFJ1	GO:0005829	IPR004624; IPR013988; IPR013987;	Protein YjdM	CATEGORY_2
P0AFJ7	GO:0005315; GO:0005385; GO:0005886; GO:0005887; GO:0015295; GO:0015654; GO:0015710; GO:0035435	IPR001204;	Low-affinity inorganic phosphate transporter 1	CATEGORY_2
P0AFL3	GO:0000413; GO:0003755; GO:0006457; GO:0030288	IPR029000; IPR024936; IPR020892; IPR002130;	Peptidyl-prolyl cis-trans isomerase A (PPIase A) (EC 5.2.1.8) (Cyclophilin A) (Rotamase A)	CATEGORY_2
P0AFP2	GO:0003684; GO:0003824; GO:0006281; GO:0019899	IPR014048; IPR036217; IPR036388;	DNA base-flipping protein (Alkyltransferase-like protein ATL)	CATEGORY_2
P0AFR2	GO:0005886; GO:0008271; GO:0015138; GO:0015141; GO:0015183; GO:0015741; GO:0015810; GO:0016021; GO:0071422	IPR018045; IPR011547; IPR001902; IPR002645; IPR036513;	C4-dicarboxylic acid transporter DauA (Dicarboxylic acid uptake system A)	CATEGORY_2
P0AFT5	GO:0000160; GO:0003677; GO:0006355	IPR011006; IPR007492; IPR001789;	Transcriptional regulatory protein BtsR	CATEGORY_2
P0AFY2	GO:0005886; GO:0016021; GO:0042493	IPR003848; IPR023604;	Protein SanA	CATEGORY_2
P0AGB0	GO:0000287; GO:0004647; GO:0005737; GO:0006564; GO:0008652; GO:0016791	IPR036412; IPR023214; IPR023190; IPR041449;	Phosphoserine phosphatase (PSP) (PSPase) (EC 3.1.3.3) (O-phosphoserine phosphohydrolase)	CATEGORY_2
P0AGB6	GO:0003677; GO:0003700; GO:0005737; GO:0006352; GO:0006355; GO:0006970; GO:0009266; GO:0016987	IPR039425; IPR014284; IPR000838; IPR007627; IPR013249; IPR014286; IPR013325; IPR013324; IPR036388;	ECF RNA polymerase sigma-E factor (RNA polymerase sigma-E factor) (Sigma-24)	CATEGORY_2
P0AGG0	GO:0000287; GO:0005524; GO:0009030; GO:0009228; GO:0009229; GO:0046872	IPR010918; IPR036676; IPR016188; IPR036921; IPR006283;	Thiamine-monophosphate kinase (TMP kinase) (Thiamine-phosphate kinase) (EC 2.7.4.16)	CATEGORY_2
P0AGJ7	GO:0002131; GO:0002132; GO:0003723; GO:0005737; GO:0052665; GO:0052666	IPR029028; IPR001537; IPR016914; IPR029026;	tRNA (cytidine(34)-2'-O)-methyltransferase (EC 2.1.1.207) (tRNA (cytidine/uridine-2'-O-)-methyltransferase TrmL)	CATEGORY_2
P0AGL7	GO:0005737; GO:0070042; GO:0070475	IPR029028; IPR015947; IPR006700; IPR029026;	Ribosomal RNA small subunit methyltransferase E (EC 2.1.1.193) (16S rRNA m3U1498 methyltransferase)	CATEGORY_2
P0C054	GO:0005829; GO:0009408; GO:0042802; GO:0050821	IPR002068; IPR037913; IPR008978; IPR023728;	Small heat shock protein IbpA (16 kDa heat shock protein A)	CATEGORY_2
P0C093	GO:0000918; GO:0003677; GO:0005737; GO:0010974; GO:0032272; GO:0042802; GO:0043547; GO:0043565; GO:0043590	IPR023772; IPR009057; IPR001647; IPR023769; IPR036271;	Nucleoid occlusion factor SlmA (Protein Ttk) (Synthetically lethal with a defective Min system protein A)	CATEGORY_2
P0CB39	GO:0005886; GO:0008484; GO:0009244; GO:0016021; GO:0016776	IPR017850; IPR012549; IPR040423; IPR000917;	Phosphoethanolamine transferase EptC (EC 2.7.-.-)	CATEGORY_2
P0CF07	GO:0006313	IPR024431; IPR003220;	Insertion element IS1 1 protein InsA (IS1a)	CATEGORY_2
P10408	GO:0005524; GO:0005737; GO:0005829; GO:0005886; GO:0005887; GO:0006605; GO:0015031; GO:0015462; GO:0017038; GO:0031522; GO:0042802; GO:0043952; GO:0046872; GO:0061077; GO:0065002	IPR027417; IPR004027; IPR000185; IPR020937; IPR011115; IPR014018; IPR011130; IPR011116; IPR036266; IPR036670;	Protein translocase subunit SecA	CATEGORY_2
P11553	GO:0005524; GO:0008737; GO:0019571; GO:0042355	IPR000577; IPR018485; IPR018483; IPR018484; IPR013450;	L-fuculokinase (EC 2.7.1.51) (L-fuculose kinase)	CATEGORY_2
P11557	GO:0005887; GO:0030428; GO:0032153; GO:0032506; GO:0042834	IPR032899; IPR007730; IPR036680;	Cell division protein DamX	CATEGORY_2
P13001	GO:0005737; GO:0009102; GO:0052689; GO:0090499	IPR029058; IPR000073; IPR010076;	Pimeloyl-[acyl-carrier protein] methyl ester esterase (EC 3.1.1.85) (Biotin synthesis protein BioH) (Carboxylesterase BioH)	CATEGORY_2
P13036	GO:0005506; GO:0006826; GO:0009279; GO:0015091; GO:0015891; GO:0016021; GO:0038023; GO:0055072	IPR012910; IPR037066; IPR011662; IPR000531; IPR010916; IPR036942; IPR010917; IPR010105;	Fe(3+) dicitrate transport protein FecA (Iron(III) dicitrate transport protein FecA)	CATEGORY_2
P14900	GO:0005524; GO:0005737; GO:0007049; GO:0008360; GO:0008764; GO:0009252; GO:0042802; GO:0051301; GO:0071555	IPR036565; IPR004101; IPR036615; IPR013221; IPR005762;	UDP-N-acetylmuramoylalanine--D-glutamate ligase (EC 6.3.2.9) (D-glutamic acid-adding enzyme) (UDP-N-acetylmuramoyl-L-alanyl-D-glutamate synthetase)	CATEGORY_2
P15005	GO:0003677; GO:0003924; GO:0005524; GO:0005525; GO:0006308; GO:0009307; GO:0015666; GO:0016887	IPR003593; IPR011704; IPR021961; IPR027417;	5-methylcytosine-specific restriction enzyme B (EC 3.1.21.-) (EcoKMcrBC)	CATEGORY_2
P16431	GO:0008137; GO:0016151; GO:0048038; GO:0051287; GO:0051539	IPR001135; IPR038290; IPR037232; IPR001268; IPR014029; IPR001501; IPR029014;	Formate hydrogenlyase subunit 5 (FHL subunit 5) (Hydrogenase-3 component E)	CATEGORY_2
P17109	GO:0000287; GO:0009234; GO:0030145; GO:0030976; GO:0070204	IPR004433; IPR032264; IPR029061; IPR012001; IPR011766;	2-succinyl-5-enolpyruvyl-6-hydroxy-3-cyclohexene-1-carboxylate synthase (SEPHCHC synthase) (EC 2.2.1.9) (Menaquinone biosynthesis protein MenD)	CATEGORY_2
P17443	GO:0005886; GO:0005975; GO:0007049; GO:0008360; GO:0009252; GO:0030259; GO:0050511; GO:0051301; GO:0051991; GO:0071555	IPR006009; IPR007235; IPR004276;	UDP-N-acetylglucosamine--N-acetylmuramyl-(pentapeptide) pyrophosphoryl-undecaprenol N-acetylglucosamine transferase (EC 2.4.1.227) (Undecaprenyl-PP-MurNAc-pentapeptide-UDPGlcNAc GlcNAc transferase)	CATEGORY_2
P17952	GO:0000287; GO:0005524; GO:0005737; GO:0007049; GO:0008360; GO:0008763; GO:0009252; GO:0051301; GO:0071555	IPR036565; IPR004101; IPR036615; IPR013221; IPR000713; IPR005758;	UDP-N-acetylmuramate--L-alanine ligase (EC 6.3.2.8) (UDP-N-acetylmuramoyl-L-alanine synthetase)	CATEGORY_2
P19934	GO:0005215; GO:0005886; GO:0005887; GO:0007049; GO:0016021; GO:0017038; GO:0019904; GO:0032153; GO:0043213; GO:0046718; GO:0046790; GO:0051301; GO:0071237; GO:0097718	IPR014161;	Tol-Pal system protein TolA	CATEGORY_2
P21507	GO:0000027; GO:0004004; GO:0005524; GO:0005829; GO:0008143; GO:0008186; GO:0016887; GO:0033592	IPR011545; IPR028621; IPR014001; IPR001650; IPR027417; IPR000629; IPR014014;	ATP-dependent RNA helicase SrmB (EC 3.6.4.13)	CATEGORY_2
P21829	GO:0000287; GO:0005829; GO:0016773; GO:0016791; GO:0033883; GO:0050308	IPR000150; IPR036412; IPR006379; IPR023214;	Pyridoxal phosphate phosphatase YbhA (PLP phosphatase) (EC 3.1.3.74)	CATEGORY_2
P22188	GO:0000287; GO:0005524; GO:0005829; GO:0007049; GO:0008360; GO:0008765; GO:0009252; GO:0051301; GO:0071555	IPR036565; IPR004101; IPR036615; IPR013221; IPR000713; IPR035911; IPR005761;	UDP-N-acetylmuramoyl-L-alanyl-D-glutamate--2,6-diaminopimelate ligase (EC 6.3.2.13) (Meso-A2pm-adding enzyme) (Meso-diaminopimelate-adding enzyme) (UDP-MurNAc-L-Ala-D-Glu:meso-diaminopimelate ligase) (UDP-MurNAc-tripeptide synthetase) (UDP-N-acetylmuramyl-tripeptide synthetase)	CATEGORY_2
P22333	GO:0004000; GO:0005829; GO:0006154; GO:0006974; GO:0008270; GO:0009168; GO:0015950; GO:0032261; GO:0043103; GO:0046101	IPR006650; IPR001365; IPR028893; IPR006330; IPR032466;	Adenosine deaminase (EC 3.5.4.4) (Adenosine aminohydrolase)	CATEGORY_2
P22731	GO:0005304; GO:0005524; GO:0015188; GO:0015658; GO:0015803; GO:0015823; GO:0016887; GO:1903714; GO:1903785	IPR003593; IPR030660; IPR003439; IPR017871; IPR027417;	High-affinity branched-chain amino acid transport ATP-binding protein LivF (LIV-I protein F)	CATEGORY_2
P22939	GO:0004161; GO:0004337; GO:0005829; GO:0033384; GO:0045337; GO:0046872	IPR008949; IPR000092; IPR033749;	Farnesyl diphosphate synthase (FPP synthase) (EC 2.5.1.10) ((2E,6E)-farnesyl diphosphate synthase) (Geranyltranstransferase)	CATEGORY_2
P23827	GO:0004867; GO:0030288	IPR027438; IPR036198; IPR005658; IPR023084;	Ecotin	CATEGORY_2
P23830	GO:0003882; GO:0005829; GO:0005886; GO:0008444; GO:0032049	IPR016270; IPR025202; IPR001736;	CDP-diacylglycerol--serine O-phosphatidyltransferase (EC 2.7.8.8) (Phosphatidylserine synthase)	CATEGORY_2
P24207	GO:0005886; GO:0006865; GO:0016021; GO:0022857	IPR004841; IPR002293; IPR004840;	Phenylalanine-specific permease	CATEGORY_2
P24228	GO:0000270; GO:0004175; GO:0004180; GO:0008360; GO:0008658; GO:0009002; GO:0009252; GO:0009253; GO:0009254; GO:0016998; GO:0030288; GO:0043093; GO:0046677; GO:0071555	IPR012338; IPR000667;	D-alanyl-D-alanine carboxypeptidase DacB (DD-carboxypeptidase) (DD-peptidase) (EC 3.4.16.4) (D-alanyl-D-alanine endopeptidase) (DD-endopeptidase) (EC 3.4.21.-) (Penicillin-binding protein 4) (PBP-4)	CATEGORY_2
P24255	GO:0000976; GO:0001216; GO:0003899; GO:0006352; GO:0006525; GO:0016987; GO:0032993	IPR000394; IPR007046; IPR007634; IPR038709;	RNA polymerase sigma-54 factor	CATEGORY_2
P24554	GO:0000725; GO:0003684; GO:0003697; GO:0005524; GO:0006281; GO:0008094; GO:0009314; GO:0046872	IPR003593; IPR004504; IPR027417; IPR020588; IPR020568; IPR014721; IPR041166;	DNA repair protein RadA (EC 3.6.4.-) (Branch migration protein RadA) (DNA repair protein Sms)	CATEGORY_2
P25552	GO:0006793; GO:0008894; GO:0015949; GO:0015970; GO:0015974; GO:0042594	IPR023709; IPR003695; IPR030673;	Guanosine-5'-triphosphate,3'-diphosphate pyrophosphatase (EC 3.6.1.40) (Guanosine pentaphosphate phosphohydrolase) (pppGpp-5'-phosphohydrolase)	CATEGORY_2
P25740	GO:0008919; GO:0009244	IPR001296; IPR028098;	Lipopolysaccharide core biosynthesis protein RfaG (EC 2.4.-.-) (Glucosyltransferase I)	CATEGORY_2
P27126	GO:0009244	NA	Lipopolysaccharide core biosynthesis protein RfaS	CATEGORY_2
P27127	GO:0005829; GO:0008921; GO:0009244	IPR001296; IPR028098;	Lipopolysaccharide 1,6-galactosyltransferase (EC 2.4.1.-) (UDP-D-galactose--(Glucosyl)lipopolysaccharide-alpha-1,3-D-galactosyltransferase)	CATEGORY_2
P27241	GO:0009244	IPR031026;	Lipopolysaccharide core biosynthesis protein RfaZ	CATEGORY_2
P27294	NA	IPR011009; IPR027023;	Protein InaA	CATEGORY_2
P27300	GO:0005524; GO:0005886; GO:0009029; GO:0009244; GO:0009245; GO:0016020; GO:0016301	IPR027417; IPR003758;	Tetraacyldisaccharide 4'-kinase (EC 2.7.1.130) (Lipid A 4'-kinase)	CATEGORY_2
P28634	GO:0000049; GO:0030488; GO:0089715	IPR023370; IPR041369; IPR023368; IPR040372; IPR036413; IPR036414;	tRNA (adenine(37)-N6)-methyltransferase (EC 2.1.1.-) (tRNA (m6t6A37) methyltransferase) (tRNA methyltransferase O)	CATEGORY_2
P29208	GO:0000287; GO:0009234; GO:0016836	IPR036849; IPR029017; IPR029065; IPR013342; IPR010196;	o-succinylbenzoate synthase (OSB synthase) (OSBS) (EC 4.2.1.113) (4-(2'-carboxyphenyl)-4-oxybutyric acid synthase) (o-succinylbenzoic acid synthase)	CATEGORY_2
P30147	GO:0008903; GO:0042803; GO:0046487	IPR017643; IPR026040; IPR036237; IPR013022;	Hydroxypyruvate isomerase (EC 5.3.1.22) (Glyoxylate-induced protein)	CATEGORY_2
P30850	GO:0003723; GO:0005829; GO:0006402; GO:0008408; GO:0008859	IPR011129; IPR040476; IPR012340; IPR013223; IPR011804; IPR001900; IPR022966; IPR004476; IPR003029;	Exoribonuclease 2 (EC 3.1.13.1) (Exoribonuclease II) (RNase II) (Ribonuclease II)	CATEGORY_2
P31064	GO:0005886; GO:0005887	IPR007272;	UPF0394 inner membrane protein YedE	CATEGORY_2
P31119	GO:0005524; GO:0005886; GO:0006631; GO:0008654; GO:0008779; GO:0008922; GO:0016021	IPR023775; IPR020845; IPR000873; IPR042099; IPR002123;	Bifunctional protein Aas [Includes: 2-acylglycerophosphoethanolamine acyltransferase (EC 2.3.1.40) (2-acyl-GPE acyltransferase) (Acyl-[acyl-carrier-protein]--phospholipid O-acyltransferase); Acyl-[acyl-carrier-protein] synthetase (EC 6.2.1.20) (Acyl-ACP synthetase) (Long-chain-fatty-acid--[acyl-carrier-protein] ligase)]	CATEGORY_2
P31550	GO:0015888; GO:0030288; GO:0030975; GO:0030976; GO:0055085	IPR006061; IPR005967; IPR005948;	Thiamine-binding periplasmic protein	CATEGORY_2
P31554	GO:0009279; GO:0010033; GO:0015920; GO:0043165	IPR020889; IPR007543; IPR005653;	LPS-assembly protein LptD (Organic solvent tolerance protein)	CATEGORY_2
P31826	GO:0005524; GO:0005886; GO:0016021; GO:0042626	IPR003593; IPR011527; IPR036640; IPR003439; IPR017871; IPR027417;	Inner membrane ABC transporter ATP-binding protein YddA (CDS102)	CATEGORY_2
P31828	GO:0004222; GO:0005829; GO:0046872	IPR011249; IPR011765; IPR001431; IPR007863;	Probable zinc protease PqqL (EC 3.4.24.-)	CATEGORY_2
P32053	GO:0003677; GO:0008979; GO:0032359; GO:0044826; GO:0046718	IPR011010; IPR013762; IPR002104; IPR038488; IPR025166; IPR010998;	Prophage integrase IntA (Prophage CP4-57 integrase SlpA)	CATEGORY_2
P32141	GO:0061595; GO:0061720; GO:1902777	IPR013785; IPR002915; IPR017291;	Sulfofructosephosphate aldolase (SFP aldolase) (EC 4.1.2.57)	CATEGORY_2
P33218	GO:0005886; GO:0016021	IPR029024; IPR007486;	Inner membrane protein YebE	CATEGORY_2
P33228	GO:0003677; GO:0003697; GO:0032508; GO:0032993; GO:0043150	IPR018330; IPR004590;	Protein RecT (P33)	CATEGORY_2
P33595	GO:0000984; GO:0045892; GO:0045893	IPR039424; IPR000914; IPR025370; IPR023767;	HTH-type transcriptional regulator SgrR	CATEGORY_2
P33937	GO:0005506; GO:0006777; GO:0008940; GO:0009055; GO:0009061; GO:0030151; GO:0030288; GO:0042128; GO:0042597; GO:0043546; GO:0050140; GO:0051539	IPR009010; IPR041957; IPR006657; IPR006656; IPR006963; IPR027467; IPR010051; IPR006311; IPR019546;	Periplasmic nitrate reductase (EC 1.9.6.1)	CATEGORY_2
P36553	GO:0004109; GO:0005737; GO:0006782; GO:0006783; GO:0030145; GO:0042803; GO:0046906	IPR001260; IPR036406; IPR018375;	Oxygen-dependent coproporphyrinogen-III oxidase (CPO) (Coprogen oxidase) (Coproporphyrinogenase) (EC 1.3.3.3)	CATEGORY_2
P36680	GO:0000917; GO:0005829; GO:0032153; GO:0042802; GO:0043093	IPR009777; IPR027462; IPR036268;	Cell division protein ZapD (Z ring-associated protein D)	CATEGORY_2
P37025	GO:0004113; GO:0008664	IPR009097; IPR014051; IPR004175;	RNA 2',3'-cyclic phosphodiesterase (RNA 2',3'-CPDase) (EC 3.1.4.58) (Two-histidine 2',3'-cyclic phosphodiesterase acting on RNA)	CATEGORY_2
P37052	NA	IPR032710; IPR004027; IPR023006;	UPF0225 protein YchJ	CATEGORY_2
P37339	GO:0005737; GO:0005886; GO:0016901; GO:0019477; GO:0034419; GO:0047545; GO:0050660	IPR006076; IPR036188; IPR030862;	L-2-hydroxyglutarate dehydrogenase (L2HG dehydrogenase) (EC 1.1.5.-) (L2HG:quinone oxidoreductase)	CATEGORY_2
P37342	GO:0009061	IPR016905;	Uncharacterized protein YjjI	CATEGORY_2
P37631	GO:0005829	IPR004792; IPR036188; IPR023166;	Uncharacterized protein YhiN	CATEGORY_2
P37691	GO:0003824; GO:0005975	IPR006837; IPR011330;	Uncharacterized protein YibQ	CATEGORY_2
P37750	GO:0005829; GO:0009103; GO:0016746	IPR001451; IPR011004;	Putative lipopolysaccharide biosynthesis O-acetyl transferase WbbJ (EC 2.3.1.-)	CATEGORY_2
P38051	GO:0000287; GO:0008909; GO:0009234	IPR005801; IPR015890; IPR004561; IPR034681;	Isochorismate synthase MenF (EC 5.4.4.2) (Isochorismate hydroxymutase) (Isochorismate mutase)	CATEGORY_2
P39172	GO:0006829; GO:0007155; GO:0008270; GO:0042597	IPR006128; IPR035520; IPR006127;	High-affinity zinc uptake system protein ZnuA	CATEGORY_2
P39286	GO:0003924; GO:0005525; GO:0005829; GO:0019003; GO:0019843; GO:0042274; GO:0046872	IPR030378; IPR027417; IPR004881; IPR010914;	Small ribosomal subunit biogenesis GTPase RsgA (EC 3.6.1.-)	CATEGORY_2
P39353	GO:0006974; GO:0016491	IPR036291; IPR000683; IPR004104;	Uncharacterized oxidoreductase YjhC (EC 1.-.-.-)	CATEGORY_2
P39356	GO:0003677; GO:0005829; GO:0030246	IPR037171; IPR013324; IPR007324; IPR036388;	Uncharacterized transcriptional regulator YjhU	CATEGORY_2
P39371	GO:0005975; GO:0016857; GO:0030288	IPR015915; IPR019936;	N-acetylneuraminate epimerase (EC 5.1.3.24) (N-acetylneuraminate mutarotase) (Neu5Ac mutarotase) (Sialic acid epimerase)	CATEGORY_2
P39838	GO:0000160; GO:0005524; GO:0005886; GO:0005887; GO:0009927; GO:0016774	IPR003594; IPR036890; IPR005467; IPR036641; IPR030861; IPR032306; IPR038616; IPR008207;	Phosphotransferase RcsD (EC 2.7.2.-) (Phosphotransfer intermediate RcsD)	CATEGORY_2
P40120	GO:0003824; GO:0009250; GO:0030246; GO:0030288; GO:0032951	IPR011013; IPR014718; IPR023724; IPR014438; IPR007444; IPR013783; IPR014756; IPR006311; IPR019546;	Glucans biosynthesis protein D	CATEGORY_2
P45523	GO:0003755; GO:0030288; GO:0042026	IPR001179; IPR000774; IPR036944;	FKBP-type peptidyl-prolyl cis-trans isomerase FkpA (PPIase) (EC 5.2.1.8) (Rotamase)	CATEGORY_2
P45527	GO:0008233	IPR001539; IPR036206;	Uncharacterized protease YhbU (EC 3.4.-.-)	CATEGORY_2
P45771	GO:0003697; GO:0003917; GO:0005506; GO:0005694; GO:0006265; GO:0008270	IPR000380; IPR013498;	Uncharacterized protein YrdD	CATEGORY_2
P46850	GO:0003909; GO:0006281; GO:0006396; GO:0006974; GO:0008452; GO:0030145; GO:0042245	IPR001233; IPR036025;	RNA-splicing ligase RtcB (EC 6.5.1.-)	CATEGORY_2
P50456	GO:0003677; GO:0005737; GO:0005975; GO:0006351; GO:0042802; GO:0046872	IPR000600; IPR036388; IPR036390;	Protein mlc (Making large colonies protein)	CATEGORY_2
P52006	GO:0000287; GO:0004170; GO:0035529; GO:0047840	IPR023781; IPR020476; IPR015797; IPR020084; IPR000086;	Nucleoside triphosphatase NudI (EC 3.6.1.9) (Nucleotide diphosphatase NudI) (Pyrimidine deoxynucleoside triphosphate diphosphatase) (dCTP diphosphatase) (EC 3.6.1.12) (dTTP diphosphatase) (EC 3.6.1.-) (dUTP diphosphatase) (EC 3.6.1.23)	CATEGORY_2
P56580	GO:0005886; GO:0008982; GO:0009401; GO:0016021; GO:0016301; GO:0090563	IPR011638; IPR011618; IPR004702;	PTS system glucitol/sorbitol-specific EIIB component (EC 2.7.1.198) (EII-Gut) (Enzyme II-Gut) (Glucitol/sorbitol-specific phosphotransferase enzyme IIB component)	CATEGORY_2
P60390	GO:0005737; GO:0005829; GO:0070475; GO:0071424	IPR002903; IPR023397; IPR029063;	Ribosomal RNA small subunit methyltransferase H (EC 2.1.1.199) (16S rRNA m(4)C1402 methyltransferase) (rRNA (cytosine-N(4)-)-methyltransferase RsmH)	CATEGORY_2
P61887	GO:0000287; GO:0005829; GO:0008879; GO:0009246; GO:0042802; GO:0045226	IPR005907; IPR005835; IPR029044;	Glucose-1-phosphate thymidylyltransferase 2 (G1P-TT 2) (EC 2.7.7.24) (dTDP-glucose pyrophosphorylase 2) (dTDP-glucose synthase 2)	CATEGORY_2
P63183	GO:0005886; GO:0006813; GO:0015079; GO:0015293; GO:0016021	IPR003855; IPR023051;	Low affinity potassium transport system protein kup (Kup system potassium uptake protein)	CATEGORY_2
P63417	GO:0005829; GO:0016746	IPR016181; IPR000182;	Uncharacterized N-acetyltransferase YhbS (EC 2.3.1.-)	CATEGORY_2
P64606	GO:0005886; GO:0032991; GO:0043190	IPR003453; IPR030802;	Intermembrane phospholipid transport system permease protein MlaE	CATEGORY_2
P64610	NA	IPR011009; IPR019647;	Uncharacterized protein YrbL	CATEGORY_2
P67087	GO:0000453; GO:0005737; GO:0070677	IPR000878; IPR035996; IPR014777; IPR014776; IPR008189; IPR018063;	Ribosomal RNA small subunit methyltransferase I (EC 2.1.1.198) (16S rRNA 2'-O-ribose C1402 methyltransferase) (rRNA (cytidine-2'-O-)-methyltransferase RsmI)	CATEGORY_2
P67660	GO:0001216; GO:0003677; GO:0006351; GO:2000144	IPR005119; IPR000847; IPR036388; IPR036390;	Probable HTH-type transcriptional regulator YhaJ	CATEGORY_2
P69222	GO:0003743; GO:0005829; GO:0019843; GO:0043022	IPR012340; IPR006196; IPR022967; IPR004368;	Translation initiation factor IF-1	CATEGORY_2
P69506	GO:0005506; GO:0005829; GO:0006979; GO:0018283; GO:0030091; GO:0051409	IPR023742; IPR012312; IPR019903;	Iron-sulfur cluster repair protein YtfE (Regulator of cell morphogenesis and NO signaling) (RCMNS)	CATEGORY_2
P69795	GO:0005829; GO:0008982; GO:0009401; GO:0016301; GO:0090566; GO:1902815	IPR036095; IPR003501; IPR013012;	PTS system N,N'-diacetylchitobiose-specific EIIB component (EIIB-Chb) (IVcel) (N,N'-diacetylchitobiose-specific phosphotransferase enzyme IIB component) (EC 2.7.1.196)	CATEGORY_2
P69874	GO:0000166; GO:0005524; GO:0005886; GO:0015417; GO:0015594; GO:0015595; GO:0015847; GO:0016887; GO:0043190; GO:1903711	IPR003593; IPR017879; IPR003439; IPR017871; IPR008995; IPR027417; IPR005893; IPR013611;	Spermidine/putrescine import ATP-binding protein PotA (EC 7.6.2.11)	CATEGORY_2
P69902	GO:0033608; GO:0033611; GO:0071468	IPR003673; IPR023606; IPR017659;	Formyl-CoA:oxalate CoA-transferase (FCOCT) (EC 2.8.3.16) (Formyl-coenzyme A transferase) (Formyl-CoA transferase)	CATEGORY_2
P75780	GO:0005506; GO:0009279; GO:0015891; GO:0016021; GO:0038023; GO:0042884; GO:0055072	IPR030148; IPR012910; IPR037066; IPR039423; IPR000531; IPR010916; IPR036942; IPR010105;	Catecholate siderophore receptor Fiu (Ferric iron uptake protein) (TonB-dependent receptor Fiu)	CATEGORY_2
P75782	GO:0005737; GO:0052907; GO:0070475	IPR010286; IPR016909; IPR029063;	Ribosomal RNA large subunit methyltransferase F (EC 2.1.1.181) (23S rRNA mA1618 methyltransferase) (rRNA adenine N-6-methyltransferase)	CATEGORY_2
P75785	GO:0005886; GO:0008484; GO:0016021; GO:0016772	IPR017850; IPR040423; IPR000917;	Phosphoethanolamine transferase OpgE (EC 2.7.-.-)	CATEGORY_2
P75824	GO:0009055; GO:0016651; GO:0046872; GO:0050660; GO:0051537	IPR036010; IPR001041; IPR012675; IPR008333; IPR017927; IPR039261; IPR001433; IPR000951; IPR017938;	NADH oxidoreductase HCR (EC 1.-.-.-)	CATEGORY_2
P75829	GO:0005829; GO:0006974	IPR007488;	Uncharacterized protein YbjX	CATEGORY_2
P75867	GO:0004176; GO:0004252; GO:0005524; GO:0030163	IPR041699; IPR008269; IPR027065; IPR020568; IPR014721;	Putative Lon protease homolog (EC 3.4.21.-) (ATP-dependent protease La homolog)	CATEGORY_2
P75957	GO:0005524; GO:0005886; GO:0016887; GO:0042953; GO:0044874; GO:0089705; GO:0098797	IPR003593; IPR003439; IPR017871; IPR015854; IPR011924; IPR027417;	Lipoprotein-releasing system ATP-binding protein LolD (EC 3.6.3.-)	CATEGORY_2
P75990	GO:0009637; GO:0009882; GO:0018298; GO:0033613; GO:0043433; GO:0050660; GO:0070491; GO:0071949	IPR036046; IPR007024; IPR001633; IPR035919;	Blue light- and temperature-regulated antirepressor BluF (Blrp)	CATEGORY_2
P76034	GO:0003677; GO:0003700; GO:0005829; GO:0006351; GO:0006355; GO:0006974	IPR014036; IPR001034; IPR037171; IPR018356; IPR036388; IPR036390;	Uncharacterized HTH-type transcriptional regulator YciT	CATEGORY_2
P76141	GO:0000986; GO:0005829; GO:0006351; GO:0009408; GO:0030246; GO:0042802; GO:2000142	IPR037171; IPR007324; IPR036388;	Transcriptional regulator LsrR	CATEGORY_2
P76142	GO:0042597; GO:0043190	IPR030159; IPR028082; IPR025997;	Autoinducer 2-binding protein LsrB (AI-2-binding protein LsrB)	CATEGORY_2
P76146	GO:0005886; GO:0016021	IPR021134;	UPF0187 protein YneE	CATEGORY_2
P76245	GO:0005525; GO:0046872; GO:0052621	IPR003018; IPR029016; IPR000160; IPR029787;	Diguanylate cyclase DgcP (DGC) (EC 2.7.7.65)	CATEGORY_2
P76256	GO:0002949; GO:0005829; GO:0008237; GO:0042802	IPR000905; IPR022496;	tRNA threonylcarbamoyladenosine biosynthesis protein TsaB (t(6)A37 threonylcarbamoyladenosine biosynthesis protein TsaB)	CATEGORY_2
P76270	GO:0005829; GO:0033745	IPR000614; IPR003018; IPR029016;	Free methionine-R-sulfoxide reductase (fRMsr) (EC 1.8.4.14)	CATEGORY_2
P76291	GO:0002098; GO:0016765; GO:0042802; GO:0051289	IPR010017; IPR027555; IPR029063;	tRNA U34 carboxymethyltransferase (EC 2.5.1.-)	CATEGORY_2
P76503	GO:0003857; GO:0003988; GO:0004300; GO:0005737; GO:0005829; GO:0006635; GO:0033542	IPR012806; IPR002155; IPR016039; IPR020615; IPR020610; IPR020617; IPR020613; IPR020616;	3-ketoacyl-CoA thiolase FadI (EC 2.3.1.16) (ACSs) (Acetyl-CoA acyltransferase) (Acyl-CoA ligase) (Beta-ketothiolase) (Fatty acid oxidation complex subunit beta)	CATEGORY_2
P76507	GO:0005886; GO:0016021	NA	Uncharacterized protein YfdI	CATEGORY_2
P76576	GO:0032991; GO:0044877; GO:0071575	IPR011990; IPR018704; IPR026039;	UPF0070 protein YfgM	CATEGORY_2
P76621	GO:0005506; GO:0008198; GO:0019477; GO:0042802; GO:0050498; GO:0051213; GO:0051289; GO:0090549	IPR015038; IPR042098;	Glutarate 2-hydroxylase (G-2-H) (EC 1.14.11.-) (Carbon starvation induced protein D)	CATEGORY_2
P76641	GO:0006147; GO:0008270; GO:0008892; GO:0018756	IPR006680; IPR014311; IPR011059; IPR032466;	Guanine deaminase (Guanase) (Guanine aminase) (EC 3.5.4.3) (Guanine aminohydrolase) (GAH)	CATEGORY_2
P77223	GO:0005886; GO:0009055; GO:0046872; GO:0051539	IPR007202; IPR017896; IPR017900; IPR010207; IPR016463;	Ion-translocating oxidoreductase complex subunit B (EC 7.-.-.-) (Rsx electron transport complex subunit B)	CATEGORY_2
P77338	GO:0005886; GO:0006813; GO:0009992; GO:0016021; GO:0055085	IPR023298; IPR010920; IPR011066; IPR006685; IPR006686; IPR011014; IPR023408; IPR025692; IPR024393;	Mechanosensitive channel MscK (Potassium efflux system KefA)	CATEGORY_2
P77376	GO:0016491	IPR036291; IPR000683; IPR004104;	Uncharacterized oxidoreductase YdgJ (EC 1.-.-.-)	CATEGORY_2
P77399	GO:0003857; GO:0004300; GO:0005737; GO:0006635; GO:0008692; GO:0051287	IPR006180; IPR006176; IPR006108; IPR008927; IPR029045; IPR001753; IPR012802; IPR036291;	Fatty acid oxidation complex subunit alpha [Includes: Enoyl-CoA hydratase/3-hydroxybutyryl-CoA epimerase (EC 4.2.1.17) (EC 5.1.2.3); 3-hydroxyacyl-CoA dehydrogenase (EC 1.1.1.35)]	CATEGORY_2
P77475	GO:0000287; GO:0008801; GO:0016791	IPR010976; IPR036412; IPR006439; IPR041492; IPR023214; IPR023198;	Fructose-1-phosphate phosphatase YqaB (EC 3.1.3.-) (Fructose-1-phosphatase)	CATEGORY_2
P77712	GO:0006635; GO:0047617	IPR029069; IPR006684;	Long-chain acyl-CoA thioesterase FadM (EC 3.1.2.-) (Acyl-CoA thioester hydrolase) (Thioesterase 3) (Thioesterase III)	CATEGORY_2
P77739	GO:0016301	IPR016477; IPR011009;	Putative kinase YniA	CATEGORY_2
P77754	GO:0014070; GO:0030288; GO:0051082; GO:0061077; GO:1990507	IPR012899;	Periplasmic chaperone Spy (Spheroplast protein Y)	CATEGORY_2
P77756	GO:0005524; GO:0008270; GO:0008616; GO:0016879	IPR018317; IPR014729;	7-cyano-7-deazaguanine synthase (EC 6.3.4.20) (7-cyano-7-carbaguanine synthase) (PreQ(0) synthase) (Queuosine biosynthesis protein QueC)	CATEGORY_2
Q06065	GO:0000160; GO:0003700; GO:0005524; GO:0005737; GO:0008073; GO:0008134; GO:0010967; GO:0043565; GO:0045893	IPR003593; IPR011006; IPR009057; IPR002197; IPR027417; IPR001789; IPR002078; IPR025662; IPR025943; IPR025944;	Regulatory protein AtoC (Acetoacetate metabolism regulatory protein) (DNA-binding transcriptional regulator AtoC) (Ornithine decarboxylase antizyme)	CATEGORY_2
Q46800	GO:0004854; GO:0006150; GO:0006166; GO:0071949	IPR005107; IPR036683; IPR016166; IPR036318; IPR016169; IPR002346;	Putative xanthine dehydrogenase FAD-binding subunit XdhB (EC 1.17.1.4)	CATEGORY_2
Q46863	GO:0015721; GO:0030288; GO:0043190; GO:0055085	IPR030678; IPR039424; IPR000914;	Probable deoxycholate-binding periplasmic protein YgiS	CATEGORY_2
Q46864	GO:0006355; GO:0043565; GO:0046872	IPR001387; IPR010982; IPR022452; IPR032758; IPR022453;	Antitoxin MqsA	CATEGORY_2
Q46919	GO:0044010	IPR007384; IPR023376; IPR036814;	Uncharacterized protein YqcC	CATEGORY_2
Q46925	GO:0000096; GO:0009000; GO:0016226; GO:0016783; GO:0030170; GO:0031071	IPR000192; IPR020578; IPR022471; IPR015424; IPR015422; IPR015421;	Cysteine desulfurase CsdA (EC 2.8.1.7) (Cysteine sulfinate desulfinase) (CSD) (EC 4.4.1.-) (Selenocysteine lyase) (EC 4.4.1.16)	CATEGORY_2
Q46939	GO:0003985; GO:0003988; GO:0005737; GO:0071271	IPR002155; IPR016039; IPR020615; IPR020610; IPR020617; IPR020613; IPR020616;	Probable acetyl-CoA acetyltransferase (EC 2.3.1.9) (Acetoacetyl-CoA thiolase)	CATEGORY_2
P00547	GO:0004413; GO:0005524; GO:0005829; GO:0009088	IPR013750; IPR036554; IPR006204; IPR006203; IPR000870; IPR020568; IPR014721;	Homoserine kinase (HK) (HSK) (EC 2.7.1.39)	CATEGORY_3
P00561	GO:0004072; GO:0004412; GO:0005524; GO:0009088; GO:0009089; GO:0009090; GO:0050661	IPR036393; IPR002912; IPR041743; IPR001048; IPR005106; IPR001341; IPR018042; IPR011147; IPR027795; IPR001342; IPR019811; IPR036291;	Bifunctional aspartokinase/homoserine dehydrogenase 1 (Aspartokinase I/homoserine dehydrogenase I) (AKI-HDI) [Includes: Aspartokinase (EC 2.7.2.4); Homoserine dehydrogenase (EC 1.1.1.3)]	CATEGORY_3
P00811	GO:0008800; GO:0017001; GO:0030288; GO:0046677	IPR001466; IPR012338; IPR001586;	Beta-lactamase (EC 3.5.2.6) (Cephalosporinase)	CATEGORY_3
P00861	GO:0008836; GO:0009089; GO:0030170	IPR009006; IPR002986; IPR022643; IPR022657; IPR022644; IPR022653; IPR000183; IPR029066;	Diaminopimelate decarboxylase (DAP decarboxylase) (DAPDC) (EC 4.1.1.20)	CATEGORY_3
P00934	GO:0004795; GO:0005829; GO:0009088; GO:0030170	IPR001926; IPR000634; IPR029144; IPR037158; IPR004450; IPR036052;	Threonine synthase (TS) (EC 4.2.3.1)	CATEGORY_3
P00959	GO:0000049; GO:0004825; GO:0005524; GO:0005829; GO:0006431; GO:0008270; GO:0016020	IPR001412; IPR041872; IPR004495; IPR023458; IPR014758; IPR015413; IPR033911; IPR029038; IPR012340; IPR014729; IPR002547; IPR009080;	Methionine--tRNA ligase (EC 6.1.1.10) (Methionyl-tRNA synthetase) (MetRS)	CATEGORY_3
P02929	GO:0005886; GO:0015031; GO:0015343; GO:0015889; GO:0015891; GO:0019904; GO:0030288; GO:0031992; GO:0042914; GO:0071575; GO:0098002; GO:0098797	IPR003538; IPR006260; IPR037682;	Protein TonB	CATEGORY_3
P04816	GO:0015820; GO:0030288; GO:0070728	IPR028081; IPR000709; IPR028082;	Leucine-specific-binding protein (L-BP) (LS-BP)	CATEGORY_3
P04995	GO:0000287; GO:0000738; GO:0003697; GO:0006281; GO:0006308; GO:0008310; GO:0008852; GO:0051575	IPR023607; IPR034748; IPR034747; IPR038649; IPR013620; IPR013520; IPR012337; IPR036397;	Exodeoxyribonuclease I (ExoI) (Exonuclease I) (EC 3.1.11.1) (DNA deoxyribophosphodiesterase) (dRPase)	CATEGORY_3
P05706	GO:0005737; GO:0008982; GO:0009401; GO:0016301; GO:0016773	IPR004716; IPR036665; IPR018454;	PTS system glucitol/sorbitol-specific EIIA component (EIIA-Gut) (EIII-Gut) (Glucitol/sorbitol-specific phosphotransferase enzyme IIA component)	CATEGORY_3
P05825	GO:0005506; GO:0009279; GO:0015620; GO:0015685; GO:0019904; GO:0022834; GO:0033214; GO:0038023; GO:0042912; GO:0042914; GO:0045203	IPR039426; IPR012910; IPR037066; IPR000531; IPR010916; IPR036942; IPR010917; IPR010105;	Ferrienterobactin receptor (Enterobactin outer-membrane receptor)	CATEGORY_3
P06611	GO:0005524; GO:0015420; GO:0015889; GO:0019898; GO:0043190	IPR003593; IPR003439; IPR017871; IPR023693; IPR027417;	Vitamin B12 import ATP-binding protein BtuD (EC 7.6.2.8) (Vitamin B12-transporting ATPase)	CATEGORY_3
P06971	GO:0005506; GO:0009279; GO:0015643; GO:0015891; GO:0016021; GO:0019904; GO:0038023; GO:0046790; GO:0048037; GO:0055072	IPR012910; IPR037066; IPR039423; IPR000531; IPR010916; IPR036942; IPR010917; IPR010105;	Ferrichrome outer membrane transporter/phage receptor (Ferric hydroxamate receptor) (Ferric hydroxamate uptake) (Ferrichrome-iron receptor)	CATEGORY_3
P06989	GO:0000105; GO:0004635; GO:0004636; GO:0005524; GO:0005829	IPR023019; IPR008179; IPR021130; IPR002496; IPR038019;	Histidine biosynthesis bifunctional protein HisIE [Includes: Phosphoribosyl-AMP cyclohydrolase (PRA-CH) (EC 3.5.4.19); Phosphoribosyl-ATP pyrophosphatase (PRA-PH) (EC 3.6.1.31)]	CATEGORY_3
P06996	GO:0006974; GO:0009279; GO:0015288; GO:0015914; GO:0045203; GO:0046872; GO:0046930	IPR023614; IPR001897; IPR001702; IPR013793;	Outer membrane porin C (Outer membrane protein 1B) (Outer membrane protein C) (Porin OmpC)	CATEGORY_3
P07102	GO:0003993; GO:0008252; GO:0008707; GO:0016036; GO:0016311; GO:0030288; GO:0033518; GO:0050308; GO:0052745; GO:0071454	IPR033379; IPR000560; IPR029033;	Periplasmic AppA protein [Includes: Phosphoanhydride phosphohydrolase (EC 3.1.3.2) (pH 2.5 acid phosphatase) (AP); 4-phytase (EC 3.1.3.26)]	CATEGORY_3
P07604	GO:0000160; GO:0003677; GO:0005524; GO:0005829; GO:0006355; GO:0008134; GO:0019439; GO:0045892	IPR003593; IPR002912; IPR009057; IPR030828; IPR027417; IPR000014; IPR035965; IPR002078; IPR025662; IPR025943; IPR025944;	Transcriptional regulatory protein TyrR	CATEGORY_3
P07639	GO:0003856; GO:0005737; GO:0008270; GO:0009073; GO:0009423; GO:0070403	IPR016037; IPR030963; IPR030960;	3-dehydroquinate synthase (DHQS) (EC 4.2.3.4)	CATEGORY_3
P07650	GO:0004645; GO:0005829; GO:0006206; GO:0006213; GO:0006974; GO:0009032; GO:0016020; GO:0016154; GO:0046104	IPR000312; IPR017459; IPR036320; IPR035902; IPR036566; IPR013102; IPR018090; IPR017872; IPR000053; IPR013465;	Thymidine phosphorylase (EC 2.4.2.4) (TdRPase)	CATEGORY_3
P08189	GO:0007155; GO:0009289	IPR000259; IPR036937; IPR008966;	Protein FimF	CATEGORY_3
P08660	GO:0004072; GO:0005524; GO:0005829; GO:0009089; GO:0009090	IPR036393; IPR002912; IPR041745; IPR001048; IPR005260; IPR001341; IPR018042;	Lysine-sensitive aspartokinase 3 (EC 2.7.2.4) (Aspartate kinase III) (AKIII) (Lysine-sensitive aspartokinase III)	CATEGORY_3
P08839	GO:0000287; GO:0005829; GO:0008965; GO:0009401; GO:0016301; GO:0019197; GO:0042802; GO:0046872	IPR008279; IPR018274; IPR000121; IPR023151; IPR036637; IPR024692; IPR006318; IPR008731; IPR036618; IPR015813; IPR040442;	Phosphoenolpyruvate-protein phosphotransferase (EC 2.7.3.9) (Phosphotransferase system, enzyme I)	CATEGORY_3
P09147	GO:0003978; GO:0005737; GO:0005829; GO:0005975; GO:0006012; GO:0009242; GO:0016857; GO:0033499; GO:0042802; GO:0070403	IPR016040; IPR036291; IPR005886;	UDP-glucose 4-epimerase (EC 5.1.3.2) (Galactowaldenase) (UDP-galactose 4-epimerase)	CATEGORY_3
P09833	GO:0005524; GO:0005886; GO:0015412; GO:0042888	IPR003593; IPR003439; IPR017871; IPR015852; IPR004606; IPR008995; IPR011868; IPR027417; IPR005116;	Molybdenum import ATP-binding protein ModC (EC 7.3.2.5)	CATEGORY_3
P0A6A0	GO:0004672; GO:0005524; GO:0005886; GO:0006744; GO:0010795; GO:0016021	IPR011009; IPR010232; IPR004147;	Probable protein kinase UbiB (EC 2.7.-.-) (Ubiquinone biosynthesis protein UbiB)	CATEGORY_3
P0A6E9	GO:0000287; GO:0004141; GO:0005524; GO:0005737; GO:0009102	IPR004472; IPR027417;	ATP-dependent dethiobiotin synthetase BioD 2 (EC 6.3.3.3) (DTB synthetase 2) (DTBS 2) (Dethiobiotin synthase 2)	CATEGORY_3
P0A6J3	GO:0000103; GO:0005886; GO:0005887; GO:0009675; GO:0015116; GO:0019344; GO:1902358	IPR022985	Sulfate transporter CysZ	CATEGORY_3
P0A6K6	GO:0000287; GO:0005829; GO:0006015; GO:0006974; GO:0008973; GO:0009264; GO:0030145; GO:0043094	IPR017850; IPR010045; IPR006124; IPR024052;	Phosphopentomutase (EC 5.4.2.7) (Phosphodeoxyribomutase)	CATEGORY_3
P0A6L0	GO:0004139; GO:0005829; GO:0006974; GO:0009264; GO:0015949; GO:0016020; GO:0016052; GO:0016829; GO:0046386	IPR013785; IPR011343; IPR002915; IPR023649;	Deoxyribose-phosphate aldolase (DERA) (EC 4.1.2.4) (2-deoxy-D-ribose 5-phosphate aldolase) (Phosphodeoxyriboaldolase) (Deoxyriboaldolase)	CATEGORY_3
P0A6L2	GO:0005829; GO:0008840; GO:0009089; GO:0019877; GO:0042802	IPR013785; IPR005263; IPR002220; IPR020625; IPR020624;	4-hydroxy-tetrahydrodipicolinate synthase (HTPA synthase) (EC 4.3.3.7)	CATEGORY_3
P0A6P7	GO:0000917; GO:0005525; GO:0005829; GO:0046872	IPR030393; IPR019987; IPR006073; IPR027417;	Probable GTP-binding protein EngB	CATEGORY_3
P0A6T9	GO:0005737; GO:0005829; GO:0005960; GO:0019464; GO:0031405	IPR003016; IPR000089; IPR002930; IPR033753; IPR017453; IPR011053;	Glycine cleavage system H protein	CATEGORY_3
P0A752	GO:0004515; GO:0005524; GO:0034355; GO:0034628	IPR004821; IPR005248; IPR014729;	Nicotinate-nucleotide adenylyltransferase (EC 2.7.7.18) (Deamido-NAD(+) diphosphorylase) (Deamido-NAD(+) pyrophosphorylase) (Nicotinate mononucleotide adenylyltransferase) (NaMN adenylyltransferase)	CATEGORY_3
P0A759	GO:0004342; GO:0005829; GO:0005975; GO:0006046; GO:0006048; GO:0019262; GO:0042802	IPR006148; IPR004547; IPR018321; IPR037171;	Glucosamine-6-phosphate deaminase (EC 3.5.99.6) (GlcN6P deaminase) (GNPDA) (Glucosamine-6-phosphate isomerase)	CATEGORY_3
P0A776	GO:0000287; GO:0006402; GO:0008033; GO:0016818; GO:0034353; GO:0050779	IPR020476; IPR015797; IPR020084; IPR000086; IPR022927;	RNA pyrophosphohydrolase (EC 3.6.1.-) ((Di)nucleoside polyphosphate hydrolase) (Ap5A pyrophosphatase)	CATEGORY_3
P0A7C2	GO:0000976; GO:0001217; GO:0003677; GO:0004252; GO:0005829; GO:0006260; GO:0006281; GO:0006351; GO:0006974; GO:0009432; GO:0032993; GO:0042802; GO:0045892	IPR006200; IPR039418; IPR036286; IPR006199; IPR006197; IPR015927; IPR036388; IPR036390;	LexA repressor (EC 3.4.21.88)	CATEGORY_3
P0A7H6	GO:0000731; GO:0003677; GO:0006310; GO:0009314; GO:0009411; GO:0046872	IPR000093; IPR023627; IPR023628; IPR015967; IPR006171; IPR034137;	Recombination protein RecR	CATEGORY_3
P0A890	GO:0002143; GO:0005829; GO:0006777; GO:0097163	IPR022931; IPR001455; IPR036868;	Sulfur carrier protein TusA (Sulfur mediator TusA) (Sulfur transfer protein TusA) (tRNA 2-thiouridine synthesizing protein A)	CATEGORY_3
P0A8A4	GO:0004674; GO:0005524; GO:0005829; GO:0006470; GO:0016776; GO:0030234; GO:0043531	IPR005177; IPR026530;	Phosphoenolpyruvate synthase regulatory protein (PEP synthase regulatory protein) (PSRP) (EC 2.7.11.33) (EC 2.7.4.28) (Pyruvate, water dikinase regulatory protein)	CATEGORY_3
P0A8C4	GO:0005829	IPR011978; IPR036255;	UPF0149 protein YgfB	CATEGORY_3
P0A8G6	GO:0003955; GO:0005829; GO:0006979; GO:0010181; GO:0016020; GO:0042802; GO:0050660; GO:0050661; GO:0051287; GO:0051289	IPR008254; IPR029039; IPR010089; IPR005025; IPR037513;	NAD(P)H dehydrogenase (quinone) (EC 1.6.5.2) (Flavoprotein WrbA) (NAD(P)H:quinone oxidoreductase) (NQO)	CATEGORY_3
P0A8L1	GO:0000287; GO:0004828; GO:0005524; GO:0005829; GO:0006434; GO:0016260; GO:0042802; GO:0097056	IPR002314; IPR006195; IPR002317; IPR015866; IPR042103; IPR033729; IPR010978;	Serine--tRNA ligase (EC 6.1.1.11) (Seryl-tRNA synthetase) (SerRS) (Seryl-tRNA(Ser/Sec) synthetase)	CATEGORY_3
P0A8L5	NA	IPR005358; IPR008228;	UPF0260 protein YcgN	CATEGORY_3
P0A8M6	GO:0005829	IPR007458;	UPF0265 protein YeeX	CATEGORY_3
P0A8R4	NA	IPR007236;	Protein SlyX	CATEGORY_3
P0A8U2	GO:0005737	IPR036691; IPR005135; IPR022958;	UPF0294 protein YafD	CATEGORY_3
P0A8U6	GO:0003677; GO:0003700; GO:0005829; GO:0009086; GO:0045892	IPR002084; IPR023453; IPR010985;	Met repressor (Met regulon regulatory protein MetJ)	CATEGORY_3
P0A8Y8	GO:0005829; GO:0009239; GO:0016289; GO:0016788; GO:0016790; GO:0042802	IPR029069; IPR003736; IPR026576; IPR006683;	Proofreading thioesterase EntH (EC 3.1.2.-) (Enterobactin synthase component H) (p15)	CATEGORY_3
P0A903	GO:0009986; GO:0042802; GO:0043165; GO:0051205; GO:1990063	IPR014524; IPR042268; IPR010653;	Outer membrane protein assembly factor BamC	CATEGORY_3
P0A905	GO:0009279	IPR008816;	Outer membrane lipoprotein SlyB	CATEGORY_3
P0A924	GO:0000810; GO:0005886; GO:0005887; GO:0006655; GO:0008195; GO:0008962; GO:0009252; GO:0009279; GO:0009395; GO:0046474; GO:0050380	IPR036938; IPR000326;	Phosphatidylglycerophosphatase B (EC 3.1.3.27) (Diacylglycerol pyrophosphate phosphatase) (DGPP phosphatase) (EC 3.1.3.81) (Phosphatidate phosphatase) (EC 3.1.3.4) (Undecaprenyl pyrophosphate phosphatase) (EC 3.6.1.27) (Undecaprenyl-diphosphatase)	CATEGORY_3
P0A962	GO:0004067; GO:0005737; GO:0005829; GO:0033345; GO:0042802	IPR006033; IPR036152; IPR006034; IPR020827; IPR027475; IPR040919; IPR027473; IPR041725; IPR027474; IPR037152;	L-asparaginase 1 (EC 3.5.1.1) (L-asparaginase I) (L-ASNase I) (L-asparagine amidohydrolase I)	CATEGORY_3
P0A9N8	GO:0015949; GO:0031250; GO:0043365; GO:0046872; GO:0051536; GO:0051539	IPR013785; IPR012837; IPR034457; IPR001989; IPR007197;	Anaerobic ribonucleoside-triphosphate reductase-activating protein (EC 1.97.1.-) (Class III anaerobic ribonucleotide reductase small component)	CATEGORY_3
P0A9R7	GO:0005524; GO:0005737; GO:0007049; GO:0016887; GO:0019898; GO:0031234; GO:0032153; GO:0046677; GO:0051301	IPR003593; IPR003439; IPR017871; IPR005286; IPR027417;	Cell division ATP-binding protein FtsE	CATEGORY_3
P0A9S5	GO:0005829; GO:0008888; GO:0019147; GO:0019588; GO:0042802; GO:0046872; GO:0051596	IPR001670; IPR018211; IPR016205;	Glycerol dehydrogenase (GDH) (GLDH) (EC 1.1.1.6)	CATEGORY_3
P0A9S7	GO:0005304; GO:0005524; GO:0015188; GO:0015192; GO:0015658; GO:0015803; GO:0015823; GO:0016020; GO:0016887; GO:1903714; GO:1903785	IPR003593; IPR003439; IPR017871; IPR032823; IPR027417;	High-affinity branched-chain amino acid transport ATP-binding protein LivG (LIV-I protein G)	CATEGORY_3
P0AA04	GO:0005829; GO:0008047; GO:0008965; GO:0009401; GO:0016301; GO:0019197; GO:0045819	IPR000032; IPR035895; IPR001020; IPR002114;	Phosphocarrier protein HPr (Histidine-containing protein)	CATEGORY_3
P0AA31	GO:0006974	IPR001455; IPR036868;	Putative sulfur carrier protein YedF	CATEGORY_3
P0AA53	GO:0005886; GO:0016021	IPR001107; IPR036013; IPR018080; IPR032435; IPR001972;	Protein QmcA	CATEGORY_3
P0AA86	GO:0015036; GO:0016021; GO:0017004; GO:0030288; GO:0031237; GO:0045454; GO:0055114	IPR004799; IPR013740; IPR036249; IPR017937; IPR013766;	Thiol:disulfide interchange protein DsbE (Cytochrome c biogenesis protein CcmG)	CATEGORY_3
P0AA91	GO:0005886; GO:0019867	IPR004658;	Uncharacterized lipoprotein YeaY	CATEGORY_3
P0AA95	NA	IPR019114; IPR038432;	Uncharacterized protein YacC	CATEGORY_3
P0AAB8	GO:0000303; GO:0005829; GO:0009411; GO:0042594	IPR014729; IPR006015; IPR006016;	Universal stress protein D	CATEGORY_3
P0AAC0	GO:0005737; GO:0034644; GO:0044010; GO:0070301; GO:0071973	IPR006016;	Universal stress protein E	CATEGORY_3
P0AAT9	NA	IPR009912;	Uncharacterized protein YbeL	CATEGORY_3
P0AB06	NA	IPR010275; IPR009045; IPR006311;	Uncharacterized protein YcbK	CATEGORY_3
P0AB10	GO:0030288; GO:0036406; GO:0042802	IPR005586;	Intermembrane transport lipoprotein PqiC	CATEGORY_3
P0AB26	GO:0005886	IPR010835;	Uncharacterized lipoprotein YceB	CATEGORY_3
P0AB52	GO:0005829; GO:0034214; GO:0042802	IPR027396; IPR003787;	Protein YchN	CATEGORY_3
P0AB58	GO:0005506; GO:0005829; GO:0005887; GO:0008653; GO:0031235; GO:0046872; GO:0046890	IPR030865; IPR041166; IPR013026; IPR011990; IPR019734;	Lipopolysaccharide assembly protein B (Lipopolysaccharide regulatory protein)	CATEGORY_3
P0AB85	GO:0016740; GO:0017013; GO:0030288; GO:0031237; GO:0046872; GO:0071949	IPR024932; IPR003374; IPR042159;	FAD:protein FMN transferase (EC 2.7.1.180) (Flavin transferase)	CATEGORY_3
P0ABF6	GO:0001884; GO:0004126; GO:0005829; GO:0006217; GO:0008270; GO:0009972; GO:0015949; GO:0042802; GO:0047844	IPR016192; IPR002125; IPR013171; IPR006263; IPR016193; IPR020797;	Cytidine deaminase (EC 3.5.4.5) (Cytidine aminohydrolase) (CDA)	CATEGORY_3
P0ABI4	GO:0005886; GO:0006824; GO:0015087; GO:0015095; GO:0015099; GO:0015693; GO:0016021; GO:0035444	IPR004488; IPR002523;	Magnesium transport protein CorA	CATEGORY_3
P0ABJ9	GO:0005886; GO:0005887; GO:0006119; GO:0009055; GO:0016020; GO:0016679; GO:0019646; GO:0020037; GO:0046872; GO:0070069	IPR002585;	Cytochrome bd-I ubiquinol oxidase subunit 1 (EC 7.1.1.7) (Cytochrome bd-I oxidase subunit I) (Cytochrome d ubiquinol oxidase subunit I)	CATEGORY_3
P0ABL5	GO:0005886; GO:0009061; GO:0016021; GO:0019333; GO:0020037; GO:0046872	IPR011031; IPR036280; IPR024717; IPR005126; IPR038266; IPR011885;	Cytochrome c-type protein NapC	CATEGORY_3
P0ABM9	GO:0005886; GO:0015035; GO:0016021; GO:0017004; GO:0031237; GO:0046872	IPR005616; IPR038297; IPR013026; IPR011990; IPR019734;	Cytochrome c-type biogenesis protein CcmH	CATEGORY_3
P0ABQ0	GO:0004632; GO:0004633; GO:0005829; GO:0010181; GO:0015937; GO:0015941; GO:0046872	IPR035929; IPR005252; IPR007085; IPR036551; IPR003382;	Coenzyme A biosynthesis bifunctional protein CoaBC (DNA/pantothenate metabolism flavoprotein) [Includes: Phosphopantothenoylcysteine decarboxylase (PPCDC) (EC 4.1.1.36) (CoaC); Phosphopantothenate--cysteine ligase (EC 6.3.2.5) (CoaB) (PPC synthetase) (PPCS) (Phosphopantothenoylcysteine synthase)]	CATEGORY_3
P0ABS5	GO:0003677; GO:0003896; GO:0005737; GO:0006269; GO:0008270; GO:1990077	IPR016136; IPR013264; IPR037068; IPR019475; IPR006295; IPR013173; IPR036977; IPR030846; IPR034151; IPR006171; IPR002694;	DNA primase (EC 2.7.7.-)	CATEGORY_3
P0ABU0	GO:0005829; GO:0008935; GO:0009234; GO:0071890	IPR029045; IPR010198; IPR018376; IPR001753; IPR014748;	1,4-dihydroxy-2-naphthoyl-CoA synthase (DHNA-CoA synthase) (EC 4.1.3.36)	CATEGORY_3
P0ABU7	GO:0005886; GO:0005887; GO:0015031; GO:0022857; GO:0031992; GO:0042802; GO:0043213; GO:0050821; GO:0098797	IPR002898; IPR014164;	Biopolymer transport protein ExbB	CATEGORY_3
P0AC65	GO:0005623; GO:0009055; GO:0015035; GO:0045454; GO:0051353	IPR011909; IPR002109; IPR036249;	Glutaredoxin-like protein NrdH	CATEGORY_3
P0ACD8	GO:0005886; GO:0006113; GO:0008901; GO:0009055; GO:0009061; GO:0016020; GO:0016151; GO:0030288; GO:0033748; GO:0044569	IPR001501; IPR018194; IPR029014;	Hydrogenase-1 large chain (HYD1) (EC 1.12.99.6) (Membrane-bound hydrogenase 1 large subunit) (NiFe hydrogenase)	CATEGORY_3
P0ACI0	GO:0003700; GO:0005829; GO:0043565	IPR010499; IPR029442; IPR009057; IPR018060; IPR018062; IPR011256; IPR020449;	Right origin-binding protein	CATEGORY_3
P0ACI6	GO:0003700; GO:0016597; GO:0043200; GO:0043565; GO:0045892; GO:0045893	IPR011991; IPR000485; IPR011008; IPR019888; IPR019887; IPR019885; IPR036388; IPR036390;	Regulatory protein AsnC	CATEGORY_3
P0ACK2	GO:0003677; GO:0003700; GO:0006355	IPR014036; IPR001034; IPR037171; IPR018356; IPR036388; IPR036390;	Putative aga operon transcriptional repressor	CATEGORY_3
P0ACM2	GO:0003677; GO:0003700; GO:0006351	IPR011711; IPR008920; IPR000524; IPR036388; IPR036390;	HTH-type transcriptional repressor RspR	CATEGORY_3
P0ACN2	GO:0003677	IPR002577; IPR036388; IPR036390;	Uncharacterized HTH-type transcriptional regulator YtfH	CATEGORY_3
P0ACR4	GO:0003677; GO:0003700; GO:0006351	IPR005119; IPR000847; IPR036388; IPR036390;	Uncharacterized HTH-type transcriptional regulator YeiE	CATEGORY_3
P0ACV8	GO:0005829	IPR020251;	Uncharacterized protein YmjA	CATEGORY_3
P0ACX9	NA	IPR019600;	Uncharacterized protein YdiE	CATEGORY_3
P0ACY9	GO:0005829; GO:0006281; GO:0009432; GO:0010165	IPR009813; IPR038627;	Uncharacterized protein YebG	CATEGORY_3
P0AD27	GO:0005886; GO:0008484; GO:0016021	IPR017850; IPR000917; IPR012159; IPR024588;	Inner membrane protein YejM	CATEGORY_3
P0AD33	GO:0005829	IPR005272; IPR035571;	UPF0381 protein YfcZ	CATEGORY_3
P0AD37	NA	IPR009061; IPR010749;	Uncharacterized protein YfeC	CATEGORY_3
P0AD57	GO:0004659; GO:0005829; GO:0006744; GO:0016094; GO:0042802; GO:0046872	IPR008949; IPR000092; IPR033749;	Octaprenyl diphosphate synthase (EC 2.5.1.90) (All-trans-octaprenyl-diphosphate synthase) (Octaprenyl pyrophosphate synthase) (OPP synthase)	CATEGORY_3
P0AD61	GO:0000287; GO:0004743; GO:0005524; GO:0005829; GO:0009408; GO:0016020; GO:0016301; GO:0030955; GO:0042802; GO:0051289	IPR001697; IPR015813; IPR040442; IPR011037; IPR018209; IPR015793; IPR015795; IPR036918; IPR015806;	Pyruvate kinase I (EC 2.7.1.40) (PK-1)	CATEGORY_3
P0AD70	GO:0004175; GO:0004180; GO:0005886; GO:0008360; GO:0008658; GO:0009253; GO:0071555	IPR001466; IPR012338;	D-alanyl-D-alanine-carboxypeptidase/endopeptidase AmpH (EC 3.4.-.-) (DD-alanine-endopeptidase) (DD-carboxypeptidase) (Penicillin-binding protein AmpH)	CATEGORY_3
P0ADE4	GO:0009279; GO:0009306; GO:0045203; GO:0097347	IPR000184; IPR010827; IPR039910; IPR034746; IPR035243;	Translocation and assembly module subunit TamA (Autotransporter assembly factor TamA)	CATEGORY_3
P0ADI4	GO:0000287; GO:0005829; GO:0005886; GO:0008908; GO:0009239; GO:0016765; GO:0031177; GO:0042802; GO:0047527	IPR036736; IPR016291; IPR000868; IPR036380; IPR009081;	Enterobactin synthase component B (EC 6.3.2.14) (Enterobactin biosynthesis bifunctional protein EntB) (Enterochelin synthase B) [Includes: Isochorismatase (EC 3.3.2.1) (2,3-dihydro-2,3-dihydroxybenzoate synthase) (Isochorismate lyase); Aryl carrier protein (ArCP)]	CATEGORY_3
P0ADI7	GO:0005829; GO:0016787	IPR000868; IPR036380;	Isochorismatase family protein YecD (EC 3.-.-.-)	CATEGORY_3
P0ADP9	GO:0005829	IPR009383; IPR038134;	Protein YihD	CATEGORY_3
P0ADU7	NA	IPR009659;	Uncharacterized protein YqiB	CATEGORY_3
P0AEC3	GO:0000155; GO:0005524; GO:0005886; GO:0006355; GO:0009927; GO:0016021; GO:0023014; GO:0046777	IPR027460; IPR011006; IPR003594; IPR036890; IPR005467; IPR003661; IPR036097; IPR040642; IPR036641; IPR000014; IPR000700; IPR035965; IPR013767; IPR004358; IPR008207; IPR014409; IPR001789;	Aerobic respiration control sensor protein ArcB (EC 2.7.13.3)	CATEGORY_3
P0AEC8	GO:0000155; GO:0000160; GO:0004673; GO:0005524; GO:0005886; GO:0005887; GO:0006355; GO:0006468; GO:0016021; GO:0023014; GO:0042802; GO:0051260	IPR003594; IPR036890; IPR005467; IPR000014; IPR035965; IPR013767; IPR033463; IPR029151; IPR004358; IPR016120; IPR039506;	Sensor histidine kinase DcuS (EC 2.7.13.3) (Fumarate sensor)	CATEGORY_3
P0AEJ2	GO:0000287; GO:0008909; GO:0009239	IPR005801; IPR015890; IPR004561;	Isochorismate synthase EntC (EC 5.4.4.2) (Isochorismate mutase)	CATEGORY_3
P0AEK0	GO:0003676; GO:0006298; GO:0008408	IPR013520; IPR012337; IPR036397;	Exodeoxyribonuclease 10 (EC 3.1.11.-) (Exodeoxyribonuclease X) (Exo X) (Exonuclease X)	CATEGORY_3
P0AEL3	GO:0005737; GO:0006974; GO:0046914; GO:0098711	IPR007167; IPR038157; IPR008988;	Fe(2+) transport protein A (Ferrous iron transport protein A)	CATEGORY_3
P0AEL6	GO:0006974; GO:0015685; GO:0030288	IPR002491;	Ferrienterobactin-binding periplasmic protein	CATEGORY_3
P0AES9	GO:0030288; GO:0042802; GO:0051087; GO:0071468; GO:1990451	IPR024972; IPR038303; IPR036831; IPR010486;	Acid stress chaperone HdeA (10K-S protein)	CATEGORY_3
P0AF18	GO:0005975; GO:0006046; GO:0008270; GO:0008448; GO:0019262; GO:0047419; GO:0051289	IPR006680; IPR003764; IPR011059; IPR032466;	N-acetylglucosamine-6-phosphate deacetylase (GlcNAc 6-P deacetylase) (EC 3.5.1.25)	CATEGORY_3
P0AF20	GO:0003677; GO:0003700; GO:0005975; GO:0006355	IPR000835; IPR000600; IPR036388; IPR036390;	N-acetylglucosamine repressor	CATEGORY_3
P0AF61	GO:0004521	IPR022597; IPR038241;	Endoribonuclease antitoxin GhoS (EC 3.1.-.-) (Antitoxin GhoS)	CATEGORY_3
P0AF63	GO:0003690; GO:0003700; GO:0005506; GO:0006355; GO:0045892; GO:0051537	IPR030489; IPR000944; IPR023761; IPR036388; IPR036390;	HTH-type transcriptional repressor NsrR	CATEGORY_3
P0AFB1	GO:0005886; GO:0007049; GO:0030674; GO:0051301	IPR023605; IPR013026; IPR011990; IPR013105; IPR019734;	Lipoprotein NlpI	CATEGORY_3
P0AFC0	GO:0000287; GO:0008828; GO:0019177; GO:0046654; GO:0046656	IPR003564; IPR015797; IPR020084; IPR000086;	Dihydroneopterin triphosphate diphosphatase (EC 3.6.1.67) (Dihydroneopterin triphosphate pyrophosphatase) (dATP pyrophosphohydrolase)	CATEGORY_3
P0AFJ5	GO:0000156; GO:0001108; GO:0003677; GO:0005737; GO:0006817; GO:0042802; GO:2000142	IPR011006; IPR001867; IPR011879; IPR001789; IPR039420; IPR036388;	Phosphate regulon transcriptional regulatory protein PhoB	CATEGORY_3
P0AFQ2	GO:0005887; GO:0006855; GO:0015562; GO:0043190	IPR000412;	Probable multidrug ABC transporter permease YbhS	CATEGORY_3
P0AFR4	GO:0003725; GO:0005829	IPR017945; IPR006070;	Uncharacterized protein YciO	CATEGORY_3
P0AFS3	GO:0004146; GO:0006730; GO:0071172	IPR036291; IPR020904; IPR002347;	Dihydromonapterin reductase (H(2)-MPt reductase) (EC 1.5.1.50) (Dihydrofolate reductase) (DHFR) (EC 1.5.1.3)	CATEGORY_3
P0AFS9	GO:0000270; GO:0000920; GO:0001896; GO:0004175; GO:0004222; GO:0005886; GO:0016021; GO:0045227; GO:0046872; GO:0071555	IPR011055; IPR018392; IPR013731; IPR016047;	Murein DD-endopeptidase MepM (EC 3.4.24.-) (Murein hydrolase MepM) (ORFU)	CATEGORY_3
P0AFU8	GO:0004746; GO:0005829; GO:0009231	IPR023366; IPR001783; IPR026017; IPR017938;	Riboflavin synthase (RS) (EC 2.5.1.9)	CATEGORY_3
P0AFX0	GO:0005829; GO:0017148; GO:0043022; GO:0043024; GO:0044238	IPR036567; IPR003489;	Ribosome hibernation promoting factor (HPF) (Hibernation factor HPF)	CATEGORY_3
P0AG24	GO:0005829; GO:0008728; GO:0008893; GO:0015949; GO:0015970; GO:0016301	IPR002912; IPR012675; IPR003607; IPR004811; IPR007685; IPR004095; IPR012676; IPR033655;	Bifunctional (p)ppGpp synthase/hydrolase SpoT [Includes: GTP pyrophosphokinase (EC 2.7.6.5) ((p)ppGpp synthase) (ATP:GTP 3'-pyrophosphotransferase) (Stringent response-like protein) (ppGpp synthase II); Guanosine-3',5'-bis(diphosphate) 3'-pyrophosphohydrolase (EC 3.1.7.2) (Penta-phosphate guanosine-3'-pyrophosphohydrolase) ((ppGpp)ase)]	CATEGORY_3
P0AG76	GO:0000014; GO:0004529; GO:0006260; GO:0006281; GO:0006310; GO:0008408; GO:1990238	IPR004843; IPR029052; IPR041796; IPR004593; IPR026843;	Nuclease SbcCD subunit D	CATEGORY_3
P0AGB3	GO:0000985; GO:0001121; GO:0001123; GO:0001216; GO:0003677; GO:0005829; GO:0005886; GO:0006310; GO:0006351; GO:0006355; GO:0009009; GO:0009408; GO:0010468; GO:0016987; GO:0031421	IPR014284; IPR000943; IPR007627; IPR007630; IPR013325; IPR013324; IPR012759; IPR036388;	RNA polymerase sigma factor RpoH (Heat shock regulatory protein F33.4) (RNA polymerase sigma-32 factor)	CATEGORY_3
P0AGG8	GO:0005829; GO:0006508; GO:0008237	IPR025502; IPR002510; IPR035068; IPR036059;	Metalloprotease TldD (EC 3.4.-.-)	CATEGORY_3
P0C0K3	GO:0000287; GO:0004674; GO:0005524; GO:0005737	IPR002575; IPR011009; IPR032882;	Stress response kinase A (EC 2.7.11.1) (Serine/threonine protein kinase YihE) (Serine/threonine-protein kinase SrkA)	CATEGORY_3
P0C0U4	GO:0005524; GO:0006412; GO:0009432; GO:0018169; GO:0018410; GO:0042802; GO:0046872	IPR011761; IPR013651; IPR013815; IPR023533; IPR041107; IPR004666;	Ribosomal protein S6--L-glutamate ligase (EC 6.3.2.-) (Polyglutamate synthase) (Ribosomal protein S6 modification protein)	CATEGORY_3
P0C8J6	GO:0008270; GO:0009025; GO:0019404; GO:2001059	IPR013785; IPR000771; IPR011288; IPR023955;	D-tagatose-1,6-bisphosphate aldolase subunit GatY (TBPA) (TagBP aldolase) (EC 4.1.2.40) (D-tagatose-bisphosphate aldolase class II) (Tagatose-bisphosphate aldolase)	CATEGORY_3
P0C8J8	GO:0003824; GO:0019404; GO:2001059	IPR013785; IPR023436; IPR012062;	D-tagatose-1,6-bisphosphate aldolase subunit GatZ	CATEGORY_3
P0DMC5	GO:0000155; GO:0000160; GO:0005524; GO:0005886; GO:0005887; GO:0006355; GO:0044010; GO:0046777; GO:0071470	IPR011006; IPR003594; IPR036890; IPR005467; IPR003661; IPR036097; IPR030856; IPR038388; IPR004358; IPR019017; IPR001789;	Sensor histidine kinase RcsC (EC 2.7.13.3) (Capsular synthesis regulator component C)	CATEGORY_3
P10121	GO:0003924; GO:0005525; GO:0005829; GO:0005886; GO:0006614; GO:0019897; GO:0031226	IPR003593; IPR027417; IPR013822; IPR004390; IPR036225; IPR000897; IPR042101;	Signal recognition particle receptor FtsY (SRP receptor)	CATEGORY_3
P10378	GO:0005524; GO:0005829; GO:0008668; GO:0009239; GO:0016020; GO:0016746; GO:0047527	IPR025110; IPR020845; IPR000873; IPR042099; IPR011963;	Enterobactin synthase component E (EC 6.3.2.14) (2,3-dihydroxybenzoate-AMP ligase) (DHB-AMP ligase) (2,3-dihydroxybenzoate-AMP synthase) (EC 2.7.7.58) (Dihydroxybenzoic acid-activating enzyme) (Enterochelin synthase E) (S-dihydroxybenzoyltransferase) (EC 2.5.1.-)	CATEGORY_3
P10441	GO:0005543; GO:0005737; GO:0005829; GO:0008915; GO:0009245; GO:0019897	IPR003835;	Lipid-A-disaccharide synthase (EC 2.4.1.182)	CATEGORY_3
P11454	GO:0005524; GO:0005829; GO:0005886; GO:0009239; GO:0009366; GO:0016779; GO:0016788; GO:0031177; GO:0043041; GO:0047527	IPR010071; IPR029058; IPR036736; IPR025110; IPR020845; IPR000873; IPR042099; IPR023213; IPR001242; IPR020806; IPR020802; IPR009081; IPR006162; IPR001031;	Enterobactin synthase component F (EC 2.7.7.-) (Enterochelin synthase F) (Serine-activating enzyme) (Seryl-AMP ligase)	CATEGORY_3
P12758	GO:0004850; GO:0005829; GO:0006218; GO:0006974; GO:0009166; GO:0030955; GO:0034214; GO:0042802; GO:0044206	IPR018016; IPR000845; IPR035994; IPR010058;	Uridine phosphorylase (UPase) (UrdPase) (EC 2.4.2.3)	CATEGORY_3
P13039	GO:0005506; GO:0005737; GO:0006826; GO:0008849; GO:0046214; GO:0055072	IPR029058; IPR021764; IPR000801; IPR013783; IPR014756;	Enterochelin esterase (Ferric enterobactin esterase)	CATEGORY_3
P13518	GO:0005886; GO:0016021; GO:0034661; GO:0051252; GO:0051289	IPR001633; IPR035919; IPR033423; IPR000160; IPR029787;	RNase E specificity factor CsrD (Regulator of CsrB and CsrC decay CsrD)	CATEGORY_3
P15047	GO:0005829; GO:0008667; GO:0009239; GO:0042802; GO:0051289	IPR003560; IPR036291; IPR020904; IPR002347;	2,3-dihydro-2,3-dihydroxybenzoate dehydrogenase (DiDHB-DH) (EC 1.3.1.28) (Trans-2,3-dihydro-2,3-dihydroxybenzoate dehydrogenase)	CATEGORY_3
P15977	GO:0000025; GO:0004134; GO:0005829; GO:0102500	IPR003385; IPR017853;	4-alpha-glucanotransferase (EC 2.4.1.25) (Amylomaltase) (Disproportionating enzyme) (D-enzyme)	CATEGORY_3
P16869	GO:0005506; GO:0009279; GO:0015891; GO:0016021; GO:0038023; GO:0055072	IPR012910; IPR037066; IPR039423; IPR000531; IPR010916; IPR036942; IPR010917; IPR010105;	FhuE receptor (Outer-membrane receptor for Fe(III)-coprogen, Fe(III)-ferrioxamine B and Fe(III)-rhodotrulic acid)	CATEGORY_3
P17315	GO:0009279; GO:0015343; GO:0016021; GO:0033212; GO:0042912	IPR039426; IPR012910; IPR037066; IPR000531; IPR010916; IPR036942; IPR010917;	Colicin I receptor	CATEGORY_3
P19624	GO:0000287; GO:0005737; GO:0008270; GO:0008615; GO:0042802; GO:0042823; GO:0050570; GO:0050897; GO:0051287	IPR037510; IPR005255;	4-hydroxythreonine-4-phosphate dehydrogenase (EC 1.1.1.262) (4-(phosphohydroxy)-L-threonine dehydrogenase)	CATEGORY_3
P19931	GO:0005048	IPR010893; IPR036249;	Hydrogenase-1 operon protein HyaE	CATEGORY_3
P21645	GO:0005737; GO:0005829; GO:0009245; GO:0016410; GO:0042802; GO:0043764; GO:0046677; GO:0103118	IPR001451; IPR018357; IPR007691; IPR011004; IPR020573;	UDP-3-O-(3-hydroxymyristoyl)glucosamine N-acyltransferase (UDP-3-O-(3-OHC14)-GlcN N-acyltransferase) (EC 2.3.1.191) (Protein FirA) (Rifampicin resistance protein) (UDP-3-O-(3-hydroxytetradecanoyl)glucosamine N-acyltransferase)	CATEGORY_3
P21866	GO:0000160; GO:0000986; GO:0001216; GO:0003700; GO:0005737; GO:0006355	IPR011006; IPR001867; IPR001789; IPR039420; IPR036388;	KDP operon transcriptional regulatory protein KdpE	CATEGORY_3
P22186	GO:0000976; GO:0003700; GO:0005737; GO:0009295; GO:0043565; GO:0045892; GO:2000143	IPR003444; IPR035644; IPR020603; IPR035642; IPR038619; IPR007159; IPR037914;	Transcriptional regulator MraZ	CATEGORY_3
P23331	GO:0004797; GO:0005524; GO:0005829; GO:0006259; GO:0008270; GO:0071897	IPR027417; IPR001267; IPR020633;	Thymidine kinase (EC 2.7.1.21)	CATEGORY_3
P23485	GO:0006811; GO:0042597; GO:0050896; GO:0055072	IPR006860; IPR032623; IPR012373;	Protein FecR	CATEGORY_3
P23878	GO:0005524; GO:0005886; GO:0015620; GO:0015685; GO:0016887	IPR003593; IPR003439; IPR017871; IPR027417;	Ferric enterobactin transport ATP-binding protein FepC	CATEGORY_3
P23886	GO:0005524; GO:0005887; GO:0016021; GO:0016887; GO:0033228; GO:0034775; GO:0042626; GO:0043190; GO:0045454; GO:0070453	IPR003593; IPR011527; IPR036640; IPR014223; IPR003439; IPR017871; IPR027417;	ATP-binding/permease protein CydC	CATEGORY_3
P24203	GO:0003924; GO:0005525; GO:0005829; GO:0006974; GO:0042802; GO:0046914	IPR011629; IPR036627; IPR003495; IPR027417;	P-loop guanosine triphosphatase YjiA (EC 3.6.-.-) (GTP-binding protein YjiA)	CATEGORY_3
P24224	GO:0000287; GO:0005737; GO:0006633; GO:0008897; GO:0016740; GO:0018070	IPR008278; IPR037143; IPR002582; IPR004568;	Holo-[acyl-carrier-protein] synthase (Holo-ACP synthase) (EC 2.7.8.7) (4'-phosphopantetheinyl transferase AcpS)	CATEGORY_3
P25539	GO:0008270; GO:0008703; GO:0008835; GO:0009231; GO:0050661	IPR016192; IPR002125; IPR016193; IPR024072; IPR004794; IPR011549; IPR002734;	Riboflavin biosynthesis protein RibD [Includes: Diaminohydroxyphosphoribosylaminopyrimidine deaminase (DRAP deaminase) (EC 3.5.4.26) (Riboflavin-specific deaminase); 5-amino-6-(5-phosphoribosylamino)uracil reductase (EC 1.1.1.193) (HTP reductase)]	CATEGORY_3
P26459	GO:0005886; GO:0006119; GO:0009055; GO:0016020; GO:0016021; GO:0016682; GO:0019646; GO:0046872; GO:0070069	IPR002585;	Cytochrome bd-II ubiquinol oxidase subunit 1 (EC 7.1.1.3) (Cytochrome bd-II oxidase subunit I)	CATEGORY_3
P26649	GO:0010676; GO:1900232; GO:1902201	IPR015065; IPR036295;	Surface composition regulator	CATEGORY_3
P27247	GO:0005737; GO:0006633; GO:0008654; GO:0043811	IPR003664; IPR012281;	Phosphate acyltransferase (EC 2.3.1.274) (Acyl-ACP phosphotransacylase) (Acyl-[acyl-carrier-protein]--phosphate acyltransferase) (Phosphate-acyl-ACP acyltransferase)	CATEGORY_3
P27431	GO:0008198; GO:0016706; GO:0030961; GO:0043687	IPR003347; IPR039994;	50S ribosomal protein L16 3-hydroxylase (EC 1.14.11.47) (Ribosomal oxygenase RoxA) (ROX)	CATEGORY_3
P27896	GO:0000155; GO:0005524; GO:0005886; GO:0016021; GO:0023014; GO:0042128; GO:0046983; GO:0071249; GO:0071250	IPR003660; IPR003594; IPR036890; IPR005467; IPR029095; IPR042295; IPR016380; IPR011712;	Nitrate/nitrite sensor protein NarQ (EC 2.7.13.3)	CATEGORY_3
P28224	GO:0009279; GO:0060241	IPR018660; IPR036328;	Membrane-bound lysozyme inhibitor of C-type lysozyme	CATEGORY_3
P28249	GO:0005886; GO:0042597; GO:0090313	IPR007844;	Protein AsmA	CATEGORY_3
P28629	GO:0005829; GO:0006527; GO:0008792; GO:0030170; GO:0051454	IPR005308; IPR011193; IPR000310; IPR008286; IPR036633; IPR015424; IPR015422; IPR015421;	Biodegradative arginine decarboxylase (ADC) (EC 4.1.1.19)	CATEGORY_3
P28630	GO:0003677; GO:0003887; GO:0006261; GO:0009360	IPR008921; IPR032780; IPR010372; IPR005790; IPR027417;	DNA polymerase III subunit delta (EC 2.7.7.7)	CATEGORY_3
P28903	GO:0005524; GO:0006260; GO:0008270; GO:0008998; GO:0009265; GO:0015949; GO:0031250; GO:0032556; GO:0032564; GO:0032567; GO:0051065	IPR005144; IPR019777; IPR001150; IPR012833;	Anaerobic ribonucleoside-triphosphate reductase (EC 1.1.98.6) (Class III ribonucleoside-triphosphate reductase)	CATEGORY_3
P30745	GO:0005525; GO:0006777; GO:0009408; GO:0019008; GO:0046872; GO:0051539; GO:0061798; GO:1904047	IPR013785; IPR006638; IPR013483; IPR000385; IPR010505; IPR007197;	GTP 3',8-cyclase (EC 4.1.99.22) (Molybdenum cofactor biosynthesis protein A)	CATEGORY_3
P31142	GO:0004792; GO:0005829; GO:0006979; GO:0016784; GO:0042262; GO:0046677	IPR001763; IPR036873; IPR001307;	3-mercaptopyruvate sulfurtransferase (MST) (EC 2.8.1.2) (Rhodanese-like protein)	CATEGORY_3
P31802	GO:0000160; GO:0003677; GO:0005524; GO:0006355; GO:0042128	IPR011006; IPR016032; IPR001789; IPR000792;	Nitrate/nitrite response regulator protein NarP	CATEGORY_3
P32099	GO:0005524; GO:0005829; GO:0009249; GO:0016979; GO:0017118	IPR004143; IPR023741; IPR019491; IPR004562;	Lipoate-protein ligase A (EC 6.3.1.20) (Lipoate--protein ligase)	CATEGORY_3
P32162	NA	IPR005272; IPR035571;	UPF0381 protein YiiS	CATEGORY_3
P32177	GO:0005829; GO:0006777; GO:0016783; GO:0043085; GO:0043546; GO:0097163	IPR016193; IPR003786;	Sulfur carrier protein FdhD (Sulfurtransferase FdhD)	CATEGORY_3
P32703	GO:0005886; GO:0006814; GO:0015299; GO:0016021	IPR006153; IPR018422; IPR004705; IPR038770;	Uncharacterized Na(+)/H(+) exchanger YjcE	CATEGORY_3
P33012	GO:0005737; GO:0006974; GO:0008657; GO:0019899; GO:2000104	IPR010499; IPR024911; IPR029442; IPR011256;	DNA gyrase inhibitor	CATEGORY_3
P33224	GO:0003677; GO:0005737; GO:0006974; GO:0008470; GO:0042802; GO:0043565; GO:0045892	IPR006089; IPR006091; IPR036250; IPR009075; IPR009100; IPR034184; IPR041504;	Putative acyl-CoA dehydrogenase AidB (EC 1.3.99.-)	CATEGORY_3
P33358	GO:0003677; GO:0003700	IPR009061; IPR000551;	HTH-type transcriptional regulator MlrA (MerR-like regulator A)	CATEGORY_3
P33590	GO:0015675; GO:0016151; GO:0020037; GO:0030288; GO:0042597; GO:0043190; GO:0046914; GO:0050919; GO:0051540; GO:0055085	IPR011980; IPR030678; IPR039424; IPR023765; IPR000914;	Nickel-binding periplasmic protein	CATEGORY_3
P33644	GO:0005507; GO:0005829; GO:0016682; GO:0042803	IPR003730; IPR038371; IPR011324;	Polyphenol oxidase (EC 1.10.3.-) (Multicopper oxidase YfiH)	CATEGORY_3
P33650	GO:0005525; GO:0005886; GO:0006826; GO:0006974; GO:0015093; GO:0016021; GO:0042802; GO:0055072	IPR003373; IPR011640; IPR041069; IPR030389; IPR011642; IPR027417;	Fe(2+) transporter FeoB (Ferrous iron transport protein B)	CATEGORY_3
P36566	GO:0002098; GO:0030488; GO:0097697	IPR033664; IPR025714; IPR029063;	tRNA 5-carboxymethoxyuridine methyltransferase (EC 2.1.1.-) (cmo5U methyltransferase)	CATEGORY_3
P36659	GO:0003681; GO:0005737; GO:0006457; GO:0009295; GO:0051082	IPR023859; IPR002939; IPR001623; IPR018253; IPR008971; IPR036869;	Curved DNA-binding protein	CATEGORY_3
P36929	GO:0003723; GO:0005829; GO:0006355; GO:0009383; GO:0070475	IPR018314; IPR001678; IPR035926; IPR006027; IPR023267; IPR004573; IPR023541; IPR029063;	Ribosomal RNA small subunit methyltransferase B (EC 2.1.1.176) (16S rRNA m5C967 methyltransferase) (rRNA (cytosine-C(5)-)-methyltransferase RsmB)	CATEGORY_3
P37001	GO:0009245; GO:0009279; GO:0016416	IPR011250; IPR009746;	Lipid A palmitoyltransferase PagP (EC 2.3.1.251) (Lipid A acylation protein)	CATEGORY_3
P37019	GO:0005247; GO:0005886; GO:0005887; GO:0006821; GO:0015299; GO:0015706; GO:0031404; GO:0042802; GO:0043168	IPR023861; IPR014743; IPR001807;	H(+)/Cl(-) exchange transporter ClcA (ClC-ec1)	CATEGORY_3
P37024	GO:0003676; GO:0005524; GO:0008026	IPR011545; IPR007502; IPR014001; IPR001650; IPR010225; IPR027417; IPR013689;	ATP-dependent RNA helicase HrpB (EC 3.6.4.13)	CATEGORY_3
P37051	GO:0005829; GO:0006164; GO:0006189; GO:0006730; GO:0008864; GO:0009152; GO:0009257; GO:0016742	IPR002912; IPR041729; IPR002376; IPR036477; IPR004810;	Formyltetrahydrofolate deformylase (EC 3.5.1.10) (Formyl-FH(4) hydrolase)	CATEGORY_3
P37177	GO:0005737; GO:0006468; GO:0008965; GO:0009401; GO:0010243; GO:0016301; GO:0046872	IPR003018; IPR029016; IPR008279; IPR018274; IPR000121; IPR023151; IPR036637; IPR006318; IPR008731; IPR036618; IPR015813; IPR040442;	Phosphoenolpyruvate-dependent phosphotransferase system (EC 2.7.3.9) (Enzyme I-Ntr) (EINtr) (Phosphotransferase system, enzyme I)	CATEGORY_3
P37194	GO:0009279; GO:0019867; GO:0042802	IPR004658;	Outer membrane protein Slp	CATEGORY_3
P37195	GO:0003677; GO:0006355; GO:0043471	IPR016032; IPR000792; IPR036388;	HTH-type transcriptional regulator DctR	CATEGORY_3
P37325	NA	IPR027849;	Uncharacterized protein YbcH	CATEGORY_3
P37329	GO:0015412; GO:0015689; GO:0030151; GO:0030288; GO:0030973; GO:0046687; GO:1901359	IPR005950;	Molybdate-binding protein ModA (Molybdate/tungstate-binding protein ModA)	CATEGORY_3
P37637	GO:0005215; GO:0005886; GO:0006855; GO:0015562; GO:0016020; GO:0016021; GO:0046677	IPR027463; IPR001036; IPR004764;	Multidrug resistance protein MdtF	CATEGORY_3
P37648	GO:0008237; GO:0042597; GO:0046872	IPR011249; IPR011765; IPR007863;	Protein YhjJ	CATEGORY_3
P37690	GO:0000920; GO:0001896; GO:0005886; GO:0007049; GO:0009273; GO:0009314; GO:0016787; GO:0030288; GO:0032153; GO:0042493; GO:0042597; GO:0051345	IPR011055; IPR016047;	Murein hydrolase activator EnvC (Septal ring factor)	CATEGORY_3
P37769	GO:0008678; GO:0016616; GO:0019698; GO:0033764; GO:0042840; GO:0047001; GO:0051287	IPR011286; IPR036291; IPR020904; IPR002347;	2-dehydro-3-deoxy-D-gluconate 5-dehydrogenase (EC 1.1.1.127) (2-deoxy-D-gluconate 3-dehydrogenase) (2-keto-3-deoxygluconate 5-dehydrogenase) (2-keto-3-deoxygluconate oxidoreductase) (KDG oxidoreductase) (20-ketosteroid reductase) (EC 1.1.1.-)	CATEGORY_3
P37794	GO:0000272; GO:0005737; GO:0006032; GO:0019213; GO:0036311; GO:0046872; GO:0052777	IPR022948; IPR011330; IPR006879;	Chitooligosaccharide deacetylase ChbG (COD) (EC 3.5.1.105) (Chitin disaccharide deacetylase) (Chitobiose deacetylase) (Chitobiose-6P deacetylase) (Chitotriose deacetylase) (Chitotriose-6P deacetylase)	CATEGORY_3
P38104	GO:0009063	IPR034589; IPR036849; IPR029017; IPR029065; IPR018110; IPR034593; IPR013342; IPR013341;	Starvation-sensing protein RspA	CATEGORY_3
P38105	GO:0008270; GO:0016491	IPR013149; IPR013154; IPR002328; IPR011032; IPR036291;	Starvation-sensing protein RspB (EC 1.1.1.-)	CATEGORY_3
P38683	GO:0042597	IPR001761; IPR028082; IPR014301;	Periplasmic protein TorT	CATEGORY_3
P39180	GO:0005576; GO:0009279; GO:0009986; GO:0016021; GO:0042597	IPR030930; IPR005546; IPR036709; IPR024973; IPR012332; IPR011050;	Antigen 43 (AG43) (Fluffing protein) [Cleaved into: Antigen 43 alpha chain; Antigen 43 beta chain]	CATEGORY_3
P39288	GO:0005737; GO:0008033; GO:0008616; GO:0046872; GO:0051539; GO:0052693	IPR017896; IPR017900; IPR013542; IPR009051; IPR004453;	Epoxyqueuosine reductase (EC 1.17.99.6) (Queuosine biosynthesis protein QueG)	CATEGORY_3
P39298	GO:0008236; GO:0016787; GO:0034338	IPR029058; IPR001375;	Esterase YjfP (EC 3.1.-.-)	CATEGORY_3
P39334	GO:0003677; GO:0045892	IPR023772; IPR009057; IPR001647; IPR036271;	HTH-type transcriptional repressor BdcR	CATEGORY_3
P39380	GO:0006388; GO:0016772; GO:0016773	IPR002745; IPR042081; IPR022928; IPR042080;	RNA 2'-phosphotransferase (EC 2.7.1.-)	CATEGORY_3
P39405	GO:0005829; GO:0005886; GO:0033212; GO:0046872; GO:0051537	IPR008090; IPR024726; IPR022770;	Ferric iron reductase protein FhuF	CATEGORY_3
P39408	GO:0016888; GO:0046872	IPR018228; IPR032466; IPR001130;	Uncharacterized metal-dependent hydrolase YjjV (EC 3.1.-.-)	CATEGORY_3
P45424	GO:0006974	IPR004375; IPR037012;	Uncharacterized protein YhcH	CATEGORY_3
P46122	GO:0005886	IPR021658; IPR037125;	Uncharacterized lipoprotein YajI	CATEGORY_3
P46888	GO:0005737; GO:0009267; GO:0009651; GO:0034644; GO:0060090	IPR014729; IPR006015; IPR006016;	Universal stress protein C	CATEGORY_3
P46889	GO:0000920; GO:0003677; GO:0005524; GO:0005886; GO:0005887; GO:0006970; GO:0007049; GO:0007059; GO:0009651; GO:0015616; GO:0016020; GO:0016887; GO:0033676; GO:0042802; GO:0043085; GO:0043565; GO:0045893; GO:0051301; GO:0071236	IPR025199; IPR041027; IPR002543; IPR018541; IPR027417; IPR036388; IPR036390;	DNA translocase FtsK	CATEGORY_3
P51024	GO:0005829	IPR018636;	Uncharacterized protein YaiL	CATEGORY_3
P52062	GO:0004109; GO:0005737; GO:0006779; GO:0046872; GO:0051539	IPR034505; IPR006638; IPR010723; IPR004559; IPR007197; IPR023404;	Heme chaperone HemW	CATEGORY_3
P52097	GO:0002136; GO:0005524; GO:0005829; GO:0006400; GO:0032267; GO:0042802	IPR012796; IPR014729; IPR011063; IPR012094; IPR012795; IPR015262;	tRNA(Ile)-lysidine synthase (EC 6.3.4.19) (tRNA(Ile)-2-lysyl-cytidine synthase) (tRNA(Ile)-lysidine synthetase)	CATEGORY_3
P52102	GO:0046872; GO:0051539; GO:0055114	IPR017896; IPR017900;	Ferredoxin YfhL (EcFd)	CATEGORY_3
P52129	GO:0004521; GO:0005737; GO:0006402; GO:0051607	IPR031845;	mRNA endoribonuclease toxin LS (EC 3.1.-.-) (RNase LS) (Toxin LS)	CATEGORY_3
P52643	GO:0005829; GO:0008720; GO:0009408; GO:0019664; GO:0070404	IPR006139; IPR029753; IPR029752; IPR006140; IPR036291;	D-lactate dehydrogenase (D-LDH) (EC 1.1.1.28) (Fermentative lactate dehydrogenase)	CATEGORY_3
P52644	GO:0009408	IPR005184; IPR038670;	Heat shock protein HslJ	CATEGORY_3
P52645	GO:0005886	IPR021730;	Uncharacterized protein YdbH	CATEGORY_3
P60651	GO:0005829; GO:0008295; GO:0008783; GO:0009446; GO:0030145; GO:0033388	IPR023694; IPR005925; IPR006035; IPR023696; IPR020855;	Agmatinase (EC 3.5.3.11) (Agmatine ureohydrolase) (AUH)	CATEGORY_3
P61320	GO:0008565; GO:0009279; GO:0010876; GO:0042157; GO:0044874; GO:0051668; GO:0071723	IPR029046; IPR004565;	Outer-membrane lipoprotein LolB	CATEGORY_3
P62615	GO:0005524; GO:0016114; GO:0019288; GO:0050515	IPR013750; IPR036554; IPR006204; IPR004424; IPR020568; IPR014721;	4-diphosphocytidyl-2-C-methyl-D-erythritol kinase (CMK) (EC 2.7.1.148) (4-(cytidine-5'-diphospho)-2-C-methyl-D-erythritol kinase)	CATEGORY_3
P63228	GO:0000287; GO:0005829; GO:0008270; GO:0009244; GO:0034200; GO:0097171	IPR036412; IPR006549; IPR023214; IPR004446; IPR006543;	D-glycero-beta-D-manno-heptose-1,7-bisphosphate 7-phosphatase (EC 3.1.3.82) (D,D-heptose 1,7-bisphosphate phosphatase) (HBP phosphatase)	CATEGORY_3
P63235	GO:0005886; GO:0006865; GO:0015297; GO:0016021; GO:0051454	IPR002293; IPR004759;	Probable glutamate/gamma-aminobutyrate antiporter (Extreme acid sensitivity protein)	CATEGORY_3
P63264	GO:0004857	IPR022835	Chaperone modulatory protein CbpM	CATEGORY_3
P63284	GO:0005524; GO:0005829; GO:0006986; GO:0009408; GO:0016020; GO:0019538; GO:0042026; GO:0042623; GO:0042802	IPR003593; IPR003959; IPR017730; IPR019489; IPR004176; IPR036628; IPR001270; IPR018368; IPR028299; IPR041546; IPR027417;	Chaperone protein ClpB (Heat shock protein F84.1)	CATEGORY_3
P64467	GO:0003677; GO:0060566; GO:1900232	IPR007985; IPR036666;	OriC-binding nucleoid-associated protein (H-NS/StpA-binding protein 2) (Transcription modulator YdgT)	CATEGORY_3
P64599	GO:0005829	IPR039543; IPR003033; IPR036527; IPR016830;	SCP2 domain-containing protein YhbT	CATEGORY_3
P64638	GO:0003677; GO:0005506; GO:0051536	IPR023732; IPR015102; IPR036388; IPR036390;	Probable [Fe-S]-dependent transcriptional repressor FeoC (Fe(2+) iron transport protein C)	CATEGORY_3
P65292	GO:0005886	IPR010305; IPR010920;	Uncharacterized lipoprotein YgdI	CATEGORY_3
P66817	GO:0006260; GO:0032298; GO:0042802; GO:0097367; GO:1901135	IPR023070; IPR035461; IPR001347;	DnaA initiator-associating protein DiaA	CATEGORY_3
P66948	GO:0003756; GO:0004222; GO:0008270; GO:0016020; GO:0030288; GO:0043165; GO:0046872; GO:0051603; GO:0061077	IPR001915; IPR030873; IPR011990;	Beta-barrel assembly-enhancing protease (EC 3.4.-.-)	CATEGORY_3
P67603	GO:0005829	IPR007374; IPR015947; IPR008314;	UPF0267 protein YqfB	CATEGORY_3
P69739	GO:0006113; GO:0008901; GO:0009055; GO:0009061; GO:0009375; GO:0016020; GO:0016021; GO:0031237; GO:0033748; GO:0044569; GO:0046872; GO:0051538; GO:0051539	IPR027394; IPR006137; IPR037148; IPR037024; IPR001821; IPR006311; IPR019546;	Hydrogenase-1 small chain (HYD1) (EC 1.12.99.6) (Membrane-bound hydrogenase 1 small subunit) (NiFe hydrogenase)	CATEGORY_3
P69786	GO:0005355; GO:0005829; GO:0005886; GO:0005887; GO:0008982; GO:0009401; GO:0016301; GO:0090564; GO:1904659	IPR036878; IPR018113; IPR003352; IPR013013; IPR001996; IPR011299; IPR004719;	PTS system glucose-specific EIICB component (EIICB-Glc) (EII-Glc) [Includes: Glucose permease IIC component (PTS system glucose-specific EIIC component); Glucose-specific phosphotransferase enzyme IIB component (EC 2.7.1.199) (PTS system glucose-specific EIIB component)]	CATEGORY_3
P69797	GO:0005737; GO:0005829; GO:0005887; GO:0009401; GO:0015761; GO:0016020; GO:0016301; GO:0022870; GO:0098708	IPR013789; IPR004701; IPR036662; IPR033887; IPR004720; IPR036667; IPR018455;	PTS system mannose-specific EIIAB component (EC 2.7.1.191) (EIIAB-Man) (EIII-Man) [Includes: Mannose-specific phosphotransferase enzyme IIA component (PTS system mannose-specific EIIA component); Mannose-specific phosphotransferase enzyme IIB component (PTS system mannose-specific EIIB component)]	CATEGORY_3
P69805	GO:0005886; GO:0005887; GO:0009401; GO:0015761; GO:0016020; GO:0022870; GO:0098708	IPR004704;	PTS system mannose-specific EIID component (EII-M-Man) (EIID-Man) (Mannose permease IID component)	CATEGORY_3
P69820	GO:0005737; GO:0009401; GO:0015882; GO:0016301; GO:0090585	IPR016152; IPR002178;	Ascorbate-specific PTS system EIIA component (Ascorbate-specific phosphotransferase enzyme IIA component)	CATEGORY_3
P69853	GO:0005048; GO:0005737; GO:0031234; GO:0061077	IPR026269; IPR028611; IPR020945; IPR036411;	Tat proofreading chaperone DmsD (DMSO reductase maturation protein) (Twin-arginine leader-binding protein DmsD)	CATEGORY_3
P69908	GO:0004351; GO:0005829; GO:0006536; GO:0016020; GO:0030170; GO:0051454	IPR010107; IPR002129; IPR015424; IPR015421; IPR021115;	Glutamate decarboxylase alpha (GAD-alpha) (EC 4.1.1.15)	CATEGORY_3
P69910	GO:0004351; GO:0005829; GO:0006536; GO:0016020; GO:0030170; GO:0051454	IPR010107; IPR002129; IPR015424; IPR015421; IPR021115;	Glutamate decarboxylase beta (GAD-beta) (EC 4.1.1.15)	CATEGORY_3
P75736	GO:0005829; GO:0016790; GO:0052689	IPR029058; IPR000073;	Esterase YbfF (EC 3.1.-.-)	CATEGORY_3
P75745	GO:0005524; GO:0005829; GO:0017168	IPR003778; IPR029000;	5-oxoprolinase subunit C (5-OPase subunit C) (EC 3.5.2.9) (5-oxoprolinase (ATP-hydrolyzing) subunit C)	CATEGORY_3
P75746	GO:0005524; GO:0005975; GO:0017168	IPR011330; IPR005501;	5-oxoprolinase subunit A (5-OPase subunit A) (EC 3.5.2.9) (5-oxoprolinase (ATP-hydrolyzing) subunit A)	CATEGORY_3
P75779	GO:0005506; GO:0006879; GO:0006974; GO:0016706; GO:0031418	IPR005123; IPR041097; IPR023550; IPR006620;	PKHD-type hydroxylase YbiX (EC 1.14.11.-)	CATEGORY_3
P75863	GO:0009055; GO:0009407; GO:0009636; GO:0030151; GO:0030170; GO:0051537	IPR036010; IPR001041; IPR006058; IPR012675; IPR005302; IPR005303; IPR011037;	Uncharacterized protein YcbX	CATEGORY_3
P76046	GO:0005524	IPR007413;	Uncharacterized protein YcjX	CATEGORY_3
P76062	GO:0003677	NA	Prophage repressor RacR (Rac prophage repressor)	CATEGORY_3
P76116	GO:0003677; GO:0030288	IPR011048; IPR015943;	Uncharacterized protein YncE	CATEGORY_3
P76129	GO:0000287; GO:0019826; GO:0020037; GO:0070482; GO:0071111	IPR012226; IPR001633; IPR035919; IPR000160; IPR029787; IPR001610; IPR000014; IPR000700; IPR035965;	Oxygen sensor protein DosP (EC 3.1.4.52) (Direct oxygen-sensing phosphodiesterase) (Direct oxygen sensor protein) (Ec DOS) (Heme-regulated cyclic di-GMP phosphodiesterase)	CATEGORY_3
P76143	GO:0005737; GO:0016747; GO:0016829	IPR013785; IPR002915; IPR041720; IPR033673;	3-hydroxy-5-phosphonooxypentane-2,4-dione thiolase (EC 2.3.1.245)	CATEGORY_3
P76149	GO:0004777; GO:0006527; GO:0006807; GO:0009013; GO:0009447; GO:0009450	IPR016161; IPR016163; IPR016160; IPR016162; IPR015590;	Succinate semialdehyde dehydrogenase [NAD(P)+] Sad (SSADH) (SSDH) (EC 1.2.1.16)	CATEGORY_3
P76177	NA	IPR025543; IPR010854; IPR025539; IPR036275;	Protein YdgH	CATEGORY_3
P76213	GO:0004520; GO:0006974; GO:0009432; GO:0033683	IPR000305; IPR035901;	Excinuclease cho (EC 3.1.25.-) (Endonuclease cho) (UvrC homolog protein)	CATEGORY_3
P76220	GO:0005829	IPR017896;	Uncharacterized protein YdjY	CATEGORY_3
P76251	GO:0000287; GO:0003862; GO:0005737; GO:0006108; GO:0009027; GO:0046553; GO:0051287	IPR019818; IPR024084; IPR011829;	D-malate dehydrogenase [decarboxylating] (EC 1.1.1.83) (D-malate degradation protein A) (D-malate oxidase)	CATEGORY_3
P76273	GO:0003723; GO:0005737; GO:0009383; GO:0070475	IPR018314; IPR031341; IPR001678; IPR027391; IPR011023; IPR023267; IPR023545; IPR029063;	Ribosomal RNA small subunit methyltransferase F (EC 2.1.1.178) (16S rRNA m5C1407 methyltransferase) (rRNA (cytosine-C(5)-)-methyltransferase RsmF)	CATEGORY_3
P76402	GO:0006302	IPR010879; IPR036913;	UPF0339 protein YegP	CATEGORY_3
P76418	GO:0016787	IPR005502; IPR036705;	Uncharacterized protein YegU (EC 3.2.2.-)	CATEGORY_3
P76446	GO:0005886; GO:0016021; GO:0071111	IPR024744; IPR001633; IPR035919;	Probable cyclic di-GMP phosphodiesterase PdeN (EC 3.1.4.52)	CATEGORY_3
P76491	GO:0000166; GO:0002953; GO:0005737; GO:0006226; GO:0010139; GO:0042802; GO:0050897	IPR003607; IPR039356; IPR022971;	5'-deoxynucleotidase YfbR (EC 3.1.3.89) (5'-deoxyribonucleotidase) (Nucleoside 5'-monophosphate phosphohydrolase)	CATEGORY_3
P76539	GO:0016747	IPR023072; IPR016181; IPR000182;	Acetyltransferase YpeA (EC 2.3.1.-)	CATEGORY_3
P76586	NA	IPR000600; IPR036388; IPR036390;	Uncharacterized protein YphH	CATEGORY_3
P76938	GO:0004497; GO:0016709; GO:0043687; GO:0046872; GO:1901260	IPR007411;	Elongation factor P hydroxylase (EF-P hydroxylase) (EC 1.14.-.-) (EF-P post-translational modification enzyme C)	CATEGORY_3
P77150	GO:0000287; GO:0005524; GO:0005829; GO:0008478; GO:0009443; GO:0042802; GO:0042817; GO:0042819	IPR013749; IPR004625; IPR023685; IPR029056;	Pyridoxal kinase PdxY (PL kinase) (EC 2.7.1.35) (Pyridoxal kinase 2) (PL kinase 2)	CATEGORY_3
P77173	GO:0000917; GO:0005886; GO:0005887; GO:0032153; GO:0043093	IPR011919; IPR007449; IPR036765;	Cell division protein ZipA (FtsZ interacting protein A)	CATEGORY_3
P77213	GO:0004357; GO:0005524; GO:0016879; GO:0042398	IPR006336; IPR014746; IPR011793;	Putative glutamate--cysteine ligase 2 (EC 6.3.2.2) (Gamma-glutamylcysteine synthetase 2) (GCS 2) (Gamma-GCS 2)	CATEGORY_3
P77245	GO:0003677; GO:0003700; GO:0005975; GO:0043470; GO:0045892; GO:0097173; GO:0097367	IPR009057; IPR000281; IPR035472; IPR001347; IPR022821; IPR036388;	HTH-type transcriptional regulator MurR (MurPQ operon repressor)	CATEGORY_3
P77316	GO:0008270; GO:0016491	IPR013149; IPR013154; IPR027399; IPR002328; IPR011032; IPR036291;	Uncharacterized zinc-type alcohol dehydrogenase-like protein YbdR (EC 1.-.-.-)	CATEGORY_3
P77335	GO:0005576; GO:0009405; GO:0016021; GO:0020002; GO:0042597; GO:0042802; GO:0044179; GO:0044532; GO:0051715; GO:0090729	IPR027018;	Hemolysin E, chromosomal (Cytotoxin ClyA) (Hemolysis-inducing protein) (Latent pore-forming 34 kDa hemolysin) (Silent hemolysin SheA)	CATEGORY_3
P77439	GO:0005737; GO:0008965; GO:0008982; GO:0009401; GO:0016021; GO:0016301; GO:0046872	IPR000032; IPR035895; IPR008279; IPR000121; IPR023151; IPR036637; IPR016152; IPR006318; IPR002178; IPR008731; IPR004715; IPR036618; IPR015813; IPR040442;	Multiphosphoryl transfer protein 1 (MTP 1) (Triphosphoryl transfer protein 1) (TTP 1) [Includes: Phosphoenolpyruvate-protein phosphotransferase (EC 2.7.3.9) (Phosphotransferase system enzyme I); Phosphocarrier protein HPr (Protein H); PTS system fructose-like EIIA component (EC 2.7.1.202) (Fructose-like phosphotransferase enzyme IIA component)]	CATEGORY_3
P77444	GO:0001887; GO:0005737; GO:0006534; GO:0006790; GO:0009000; GO:0016226; GO:0030170; GO:0031071; GO:0031162	IPR000192; IPR020578; IPR010970; IPR015424; IPR015422; IPR015421;	Cysteine desulfurase (EC 2.8.1.7) (Selenocysteine beta-lyase) (SCL) (Selenocysteine lyase) (EC 4.4.1.16) (Selenocysteine reductase)	CATEGORY_3
P77454	GO:0004359; GO:0006541; GO:0010447; GO:0045926; GO:0051289	IPR012338; IPR015868;	Glutaminase 1 (EC 3.5.1.2)	CATEGORY_3
P77504	GO:0005886; GO:0016021	IPR038766;	Uncharacterized ABC transporter permease YbbP	CATEGORY_3
P77522	GO:0016226; GO:0051537; GO:0051539	IPR010231; IPR000825; IPR037284;	FeS cluster assembly protein SufB	CATEGORY_3
P77581	GO:0003992; GO:0006527; GO:0006593; GO:0019544; GO:0019545; GO:0030170; GO:0042450; GO:0043825	IPR017652; IPR004636; IPR005814; IPR015424; IPR015422; IPR015421; IPR026330;	Succinylornithine transaminase (SOAT) (EC 2.6.1.81) (Carbon starvation protein C) (Succinylornithine aminotransferase)	CATEGORY_3
P77667	GO:0005198; GO:0006979; GO:0016226; GO:0051537; GO:0097428	IPR000361; IPR016092; IPR017870; IPR035903; IPR011298;	Protein SufA	CATEGORY_3
P77689	GO:0006979; GO:0016226	IPR000825; IPR037284; IPR011542;	FeS cluster assembly protein SufD	CATEGORY_3
P77766	GO:0000166; GO:0004534; GO:0008252; GO:0030145; GO:0035312	IPR004013; IPR003141; IPR016195;	5'-3' exoribonuclease (EC 3.1.13.-) (3',5'-nucleotide bisphosphate phosphatase) (EC 3.1.3.97) (RNase AM)	CATEGORY_3
P77775	GO:0003824; GO:0050662	IPR013549; IPR001509; IPR036291; IPR010099;	Epimerase family protein YfcH	CATEGORY_3
P78055	GO:0005737; GO:0006000; GO:0097023	IPR013785; IPR023001; IPR001585; IPR004731; IPR018225; IPR033919;	Fructose-6-phosphate aldolase 1 (EC 4.1.2.-) (Fructose-6-phosphate aldolase A) (FSAA)	CATEGORY_3
Q2M7X4	NA	NA	Uncharacterized protein YicS	CATEGORY_3
Q46868	GO:0005829; GO:0006744	IPR007475;	Ubiquinone biosynthesis accessory factor UbiK	CATEGORY_3
Q46927	GO:0005524; GO:0008641; GO:0016021; GO:0030955; GO:0031402; GO:0061503; GO:0061504	IPR000594; IPR035985;	tRNA threonylcarbamoyladenosine dehydratase (EC 6.1.-.-) (t(6)A37 dehydratase)	CATEGORY_3
Q46938	GO:0005829; GO:0008270; GO:0008697; GO:0019698; GO:0042802; GO:0042840; GO:0045490; GO:0046872	IPR007045; IPR021120; IPR027449; IPR014710; IPR011051;	4-deoxy-L-threo-5-hexosulose-uronate ketol-isomerase (EC 5.3.1.17) (5-keto-4-deoxyuronate isomerase) (DKI isomerase)	CATEGORY_3
Q59385	GO:0005524; GO:0005737; GO:0005886; GO:0005887; GO:0006825; GO:0010273; GO:0015080; GO:0015662; GO:0016020; GO:0016887; GO:0019829; GO:0031224; GO:0046872; GO:0060003; GO:0071280; GO:0071292; GO:1902601	IPR023299; IPR018303; IPR023298; IPR008250; IPR036412; IPR023214; IPR017969; IPR006121; IPR036163; IPR027256; IPR001757;	Copper-exporting P-type ATPase (EC 7.2.2.8) (Copper-exporting P-type ATPase A) (Cu(+)-exporting ATPase) (Soluble copper chaperone CopA(Z))	CATEGORY_3
Q93K97	GO:0000287; GO:0005829; GO:0009408; GO:0019144; GO:0047631	IPR004385; IPR015797; IPR020084; IPR000086;	ADP-ribose pyrophosphatase (EC 3.6.1.13) (ADP-ribose diphosphatase) (ADP-ribose phosphohydrolase) (ASPPase) (Adenosine diphosphoribose pyrophosphatase) (ADPR-PPase)	CATEGORY_3
P00452	GO:0004748; GO:0005524; GO:0005829; GO:0005971; GO:0006260; GO:0009263; GO:0015949; GO:0042802	IPR005144; IPR013346; IPR000788; IPR013509; IPR008926; IPR039718;	Ribonucleoside-diphosphate reductase 1 subunit alpha (EC 1.17.4.1) (Protein B1) (Ribonucleoside-diphosphate reductase 1 R1 subunit) (Ribonucleotide reductase 1)	CATEGORY_4
P00803	GO:0004175; GO:0004252; GO:0005886; GO:0005887; GO:0006465; GO:0006508; GO:0008233; GO:0015643; GO:0016021; GO:0016485	IPR036286; IPR000223; IPR019758; IPR019757; IPR019756; IPR015927; IPR019533;	Signal peptidase I (SPase I) (EC 3.4.21.89) (Leader peptidase I)	CATEGORY_4
P00887	GO:0003849; GO:0005737; GO:0009073; GO:0009423; GO:0042802	IPR013785; IPR006218; IPR006219;	Phospho-2-dehydro-3-deoxyheptonate aldolase, Trp-sensitive (EC 2.5.1.54) (3-deoxy-D-arabino-heptulosonate 7-phosphate synthase) (DAHP synthase) (Phospho-2-keto-3-deoxyheptonate aldolase)	CATEGORY_4
P00909	GO:0000162; GO:0004425; GO:0004640	IPR013785; IPR013798; IPR001468; IPR001240; IPR011060;	Tryptophan biosynthesis protein TrpCF [Includes: Indole-3-glycerol phosphate synthase (IGPS) (EC 4.1.1.48); N-(5'-phospho-ribosyl)anthranilate isomerase (PRAI) (EC 5.3.1.24)]	CATEGORY_4
P00954	GO:0004830; GO:0005524; GO:0005829; GO:0006436	IPR001412; IPR002305; IPR014729; IPR002306; IPR024109;	Tryptophan--tRNA ligase (EC 6.1.1.2) (Tryptophanyl-tRNA synthetase) (TrpRS)	CATEGORY_4
P00968	GO:0000166; GO:0004087; GO:0004088; GO:0005524; GO:0005829; GO:0005951; GO:0006526; GO:0008652; GO:0016597; GO:0019856; GO:0044205; GO:0046872	IPR011761; IPR006275; IPR005480; IPR036897; IPR005479; IPR005483; IPR011607; IPR036914; IPR033937; IPR016185;	Carbamoyl-phosphate synthase large chain (EC 6.3.5.5) (Carbamoyl-phosphate synthetase ammonia chain)	CATEGORY_4
P02919	GO:0005886; GO:0005887; GO:0008144; GO:0008360; GO:0008658; GO:0008955; GO:0009002; GO:0009252; GO:0009274; GO:0010165; GO:0016020; GO:0030288; GO:0046677; GO:0071555; GO:0071723	IPR012338; IPR001264; IPR023346; IPR032730; IPR011813; IPR036950; IPR001460; IPR028166;	Penicillin-binding protein 1B (PBP-1b) (PBP1b) (Murein polymerase) [Includes: Penicillin-insensitive transglycosylase (EC 2.4.1.129) (Peptidoglycan TGase) (Peptidoglycan glycosyltransferase); Penicillin-sensitive transpeptidase (EC 3.4.16.4) (DD-transpeptidase)]	CATEGORY_4
P03004	GO:0003677; GO:0003688; GO:0005524; GO:0005829; GO:0005886; GO:0006260; GO:0006270; GO:0006275; GO:0008156; GO:0042802; GO:0043565	IPR003593; IPR001957; IPR020591; IPR018312; IPR013317; IPR013159; IPR024633; IPR038454; IPR027417; IPR010921;	Chromosomal replication initiator protein DnaA	CATEGORY_4
P03007	GO:0003677; GO:0003887; GO:0004527; GO:0044776; GO:0045004; GO:0046872	IPR006054; IPR006309; IPR013520; IPR012337; IPR036397;	DNA polymerase III subunit epsilon (EC 2.7.7.7)	CATEGORY_4
P04036	GO:0005829; GO:0008652; GO:0008839; GO:0009089; GO:0016726; GO:0019877; GO:0042802; GO:0050661; GO:0051287	IPR022663; IPR000846; IPR022664; IPR023940; IPR036291;	4-hydroxy-tetrahydrodipicolinate reductase (HTPA reductase) (EC 1.17.1.8)	CATEGORY_4
P05042	GO:0004333; GO:0006099; GO:0006106; GO:0006979; GO:0045239	IPR005677; IPR024083; IPR018951; IPR020557; IPR000362; IPR022761; IPR008948;	Fumarate hydratase class II (Fumarase C) (EC 4.2.1.2) (Aerobic fumarase) (Iron-independent fumarase)	CATEGORY_4
P05100	GO:0006284; GO:0008725; GO:0046872	IPR005019; IPR011257; IPR004597;	DNA-3-methyladenine glycosylase 1 (EC 3.2.2.20) (3-methyladenine-DNA glycosylase I, constitutive) (TAG I) (DNA-3-methyladenine glycosidase I) (DNA-3-methyladenine glycosylase I)	CATEGORY_4
P05523	GO:0000703; GO:0003684; GO:0003906; GO:0004519; GO:0006285; GO:0006289; GO:0006974; GO:0008270; GO:0008534; GO:0019104; GO:0046872; GO:0140078	IPR015886; IPR015887; IPR020629; IPR012319; IPR035937; IPR010979; IPR000214; IPR010663;	Formamidopyrimidine-DNA glycosylase (Fapy-DNA glycosylase) (EC 3.2.2.23) (DNA-(apurinic or apyrimidinic site) lyase MutM) (AP lyase MutM) (EC 4.2.99.18)	CATEGORY_4
P06129	GO:0005216; GO:0009279; GO:0015288; GO:0015420; GO:0015889; GO:0016021; GO:0019904; GO:0034220; GO:0046872; GO:0046930	IPR010101; IPR039426; IPR012910; IPR037066; IPR000531; IPR010916; IPR036942; IPR010917;	Vitamin B12 transporter BtuB (Cobalamin receptor) (Outer membrane cobalamin translocator)	CATEGORY_4
P06149	GO:0005886; GO:0005887; GO:0009055; GO:0009060; GO:0009061; GO:0016901; GO:0019516; GO:0022904; GO:0031234; GO:0048038; GO:0050660; GO:0055085; GO:0071949	IPR016172; IPR016173; IPR012256; IPR016166; IPR036318; IPR016167; IPR016169; IPR016164; IPR015409; IPR006094;	Quinone-dependent D-lactate dehydrogenase (EC 1.1.5.12) ((R)-lactate:quinone 2-oxidoreductase) (D-lactate dehydrogenase) (D-LDH) (Respiratory D-lactate dehydrogenase)	CATEGORY_4
P06282	GO:0005886; GO:0008654; GO:0008715; GO:0016021; GO:0046342	IPR003763; IPR015993; IPR038433; IPR036265;	CDP-diacylglycerol pyrophosphatase (EC 3.6.1.26) (CDP-diacylglycerol phosphatidylhydrolase) (CDP-diglyceride hydrolase)	CATEGORY_4
P07013	GO:0003697; GO:0006269; GO:0006270; GO:0006276; GO:0009314; GO:0042802; GO:1990099	IPR012340; IPR000424; IPR023646;	Primosomal replication protein N	CATEGORY_4
P07395	GO:0000049; GO:0000287; GO:0004826; GO:0005524; GO:0005829; GO:0006432; GO:0009328; GO:0016020; GO:0042802	IPR005146; IPR009061; IPR005121; IPR036690; IPR012340; IPR004532; IPR020825; IPR041616; IPR002547; IPR033714; IPR005147;	Phenylalanine--tRNA ligase beta subunit (EC 6.1.1.20) (Phenylalanyl-tRNA synthetase beta subunit) (PheRS)	CATEGORY_4
P08200	GO:0000287; GO:0004450; GO:0005737; GO:0005829; GO:0006097; GO:0006099; GO:0006979; GO:0022900; GO:0051287	IPR019818; IPR004439; IPR024084;	Isocitrate dehydrogenase [NADP] (IDH) (EC 1.1.1.42) (IDP) (NADP(+)-specific ICDH) (Oxalosuccinate decarboxylase)	CATEGORY_4
P08201	GO:0008942; GO:0009061; GO:0009344; GO:0020037; GO:0042128; GO:0046872; GO:0050660; GO:0050661; GO:0051536; GO:0051539	IPR007419; IPR041854; IPR036188; IPR023753; IPR005117; IPR036136; IPR012744; IPR017121; IPR006067; IPR006066; IPR041575;	Nitrite reductase (NADH) large subunit (EC 1.7.1.15)	CATEGORY_4
P08245	GO:0003743; GO:0043024	IPR001950; IPR005872; IPR036877;	Uncharacterized protein YciH	CATEGORY_4
P08390	GO:0005829; GO:0008652; GO:0016620; GO:0046983; GO:0051287	IPR036291; IPR000534; IPR012280;	USG-1 protein	CATEGORY_4
P09029	GO:0004638; GO:0005524; GO:0005829; GO:0006189; GO:0034028; GO:0046872	IPR011761; IPR003135; IPR013815; IPR016185; IPR005875; IPR040686; IPR011054;	N5-carboxyaminoimidazole ribonucleotide synthase (N5-CAIR synthase) (EC 6.3.4.18) (5-(carboxyamino)imidazole ribonucleotide synthetase)	CATEGORY_4
P09053	GO:0005829; GO:0009042; GO:0030170; GO:0030632	IPR004839; IPR015424; IPR015421;	Valine--pyruvate aminotransferase (EC 2.6.1.66) (Alanine--valine transaminase) (Transaminase C)	CATEGORY_4
P09127	GO:0005886; GO:0016021	IPR007470;	Protein HemX (ORF X)	CATEGORY_4
P09152	GO:0008940; GO:0009055; GO:0009061; GO:0016020; GO:0031224; GO:0031235; GO:0042126; GO:0042128; GO:0043546; GO:0044799; GO:0046872; GO:0051539	IPR009010; IPR037943; IPR006657; IPR006656; IPR006963; IPR006655; IPR027467; IPR006468; IPR028189;	Respiratory nitrate reductase 1 alpha chain (EC 1.7.5.1) (Nitrate reductase A subunit alpha) (Quinol-nitrate oxidoreductase subunit alpha)	CATEGORY_4
P09546	GO:0000986; GO:0001217; GO:0003677; GO:0003842; GO:0004657; GO:0006561; GO:0009898; GO:0010133; GO:0016620; GO:0042802; GO:0043565; GO:0050660	IPR016161; IPR016163; IPR016160; IPR029510; IPR016162; IPR015590; IPR013321; IPR025703; IPR005933; IPR029041; IPR041349; IPR024090; IPR024089; IPR024082; IPR002872; IPR010985;	Bifunctional protein PutA [Includes: Proline dehydrogenase (EC 1.5.5.2) (Proline oxidase); Delta-1-pyrroline-5-carboxylate dehydrogenase (P5C dehydrogenase) (EC 1.2.1.88) (L-glutamate gamma-semialdehyde dehydrogenase)]	CATEGORY_4
P0A6E6	GO:0005524; GO:0005886; GO:0015986; GO:0045261; GO:0046933	IPR036794; IPR001469; IPR020547; IPR020546; IPR036771;	ATP synthase epsilon chain (ATP synthase F1 sector epsilon subunit) (F-ATPase epsilon subunit)	CATEGORY_4
P0A6H1	GO:0002020; GO:0004176; GO:0005524; GO:0005829; GO:0006457; GO:0008270; GO:0009376; GO:0016032; GO:0016887; GO:0030164; GO:0042802; GO:0043335; GO:0046983; GO:0051082; GO:0051301; GO:0097718	IPR003593; IPR003959; IPR019489; IPR004487; IPR027417; IPR010603; IPR038366;	ATP-dependent Clp protease ATP-binding subunit ClpX (ATP-dependent unfoldase ClpX)	CATEGORY_4
P0A6I0	GO:0004127; GO:0005524; GO:0005829; GO:0006220; GO:0010165; GO:0015949	IPR003136; IPR011994; IPR027417;	Cytidylate kinase (CK) (EC 2.7.4.25) (Cytidine monophosphate kinase) (CMP kinase) (Protein MssA) (p25)	CATEGORY_4
P0A6J5	GO:0005886; GO:0008718; GO:0019480; GO:0055130	IPR023080; IPR006076; IPR036188;	D-amino acid dehydrogenase (EC 1.4.99.-) (D-alanine dehydrogenase)	CATEGORY_4
P0A6Q6	GO:0005737; GO:0006633; GO:0008659; GO:0008693; GO:0009245; GO:0042802; GO:0047451	IPR013114; IPR010084; IPR029069;	3-hydroxyacyl-[acyl-carrier-protein] dehydratase FabZ (EC 4.2.1.59) ((3R)-hydroxymyristoyl-[acyl-carrier-protein] dehydratase) ((3R)-hydroxymyristoyl-ACP dehydrase) (17 kDa actomyosin component) (Beta-hydroxyacyl-ACP dehydratase)	CATEGORY_4
P0A6T5	GO:0003934; GO:0005525; GO:0005737; GO:0005829; GO:0006730; GO:0008270; GO:0008616; GO:0032991; GO:0035998; GO:0046654	IPR001474; IPR018234; IPR020602;	GTP cyclohydrolase 1 (EC 3.5.4.16) (GTP cyclohydrolase I) (GTP-CH-I)	CATEGORY_4
P0A6Z6	GO:0000976; GO:0000985; GO:0001217; GO:0010045; GO:0016151; GO:0032993; GO:0042802; GO:0043565; GO:0051289; GO:2000143	IPR027271; IPR013321; IPR002145; IPR022988; IPR014160; IPR010985; IPR014864;	Nickel-responsive regulator	CATEGORY_4
P0A707	GO:0003743; GO:0005829; GO:0009409; GO:0016020; GO:0032790; GO:0043022	IPR036788; IPR036787; IPR019813; IPR001288; IPR019815; IPR019814;	Translation initiation factor IF-3 [Cleaved into: Translation initiation factor IF-3, N-terminally processed; Translation initiation factor IF-3S]	CATEGORY_4
P0A712	GO:0005886; GO:0015649; GO:0016021; GO:0035429	IPR004684; IPR018395;	2-keto-3-deoxygluconate permease (KDG permease)	CATEGORY_4
P0A738	GO:0006777; GO:0034214; GO:0042802; GO:0061799	IPR023045; IPR036522; IPR002820;	Cyclic pyranopterin monophosphate synthase (EC 4.6.1.17) (Molybdenum cofactor biosynthesis protein C)	CATEGORY_4
P0A746	GO:0005506; GO:0005829; GO:0006979; GO:0008270; GO:0030091; GO:0033743	IPR028427; IPR002579; IPR011057;	Peptide methionine sulfoxide reductase MsrB (EC 1.8.4.12) (Peptide-methionine (R)-S-oxide reductase)	CATEGORY_4
P0A7E3	GO:0000287; GO:0004588; GO:0005737; GO:0005829; GO:0006207; GO:0006221; GO:0009116; GO:0044205	IPR023031; IPR004467; IPR000836; IPR029057;	Orotate phosphoribosyltransferase (OPRT) (OPRTase) (EC 2.4.2.10)	CATEGORY_4
P0A7E9	GO:0005524; GO:0005829; GO:0006221; GO:0033862; GO:0042802; GO:0044210	IPR036393; IPR001048; IPR011817; IPR015963;	Uridylate kinase (UK) (EC 2.7.4.22) (Uridine monophosphate kinase) (UMP kinase) (UMPK)	CATEGORY_4
P0A7I7	GO:0003935; GO:0005525; GO:0008270; GO:0009231	IPR032677; IPR000926; IPR036144;	GTP cyclohydrolase-2 (EC 3.5.4.25) (GTP cyclohydrolase II)	CATEGORY_4
P0A832	GO:0003723; GO:0005829; GO:0070929; GO:0070930	IPR023620; IPR000037; IPR020081;	SsrA-binding protein (Small protein B)	CATEGORY_4
P0A858	GO:0004807; GO:0005829; GO:0006094; GO:0006096; GO:0016020; GO:0042802	IPR013785; IPR035990; IPR022896; IPR000652; IPR020861;	Triosephosphate isomerase (TIM) (TPI) (EC 5.3.1.1) (Triose-phosphate isomerase)	CATEGORY_4
P0A870	GO:0004801; GO:0005829; GO:0005975; GO:0009052; GO:0016020; GO:0016744	IPR013785; IPR001585; IPR004730; IPR018225;	Transaldolase B (EC 2.2.1.2)	CATEGORY_4
P0A884	GO:0000287; GO:0003723; GO:0004799; GO:0005829; GO:0006231; GO:0006235; GO:0006417; GO:0009314	IPR023451; IPR036926; IPR000398; IPR020940;	Thymidylate synthase (TS) (TSase) (EC 2.1.1.45)	CATEGORY_4
P0A8P3	GO:0005506; GO:0005829; GO:0034599	IPR007457; IPR036766;	Probable Fe(2+)-trafficking protein	CATEGORY_4
P0A8Q6	GO:0006508; GO:0009408; GO:0030163; GO:0051087	IPR022935; IPR003769; IPR014719;	ATP-dependent Clp protease adapter protein ClpS	CATEGORY_4
P0A8R7	GO:0005886; GO:0016021	IPR021147; IPR006507;	UPF0283 membrane protein YcjF	CATEGORY_4
P0A8X2	GO:0042597	IPR007372; IPR036761; IPR023480;	Protein YceI	CATEGORY_4
P0A8Y1	GO:0000166; GO:0005737; GO:0008253; GO:0009410; GO:0016791; GO:0019859; GO:0030145; GO:0043100	IPR036412; IPR006439; IPR011951; IPR041492; IPR023214; IPR023198;	Pyrimidine 5'-nucleotidase YjjG (EC 3.1.3.5) (House-cleaning nucleotidase) (Non-canonical pyrimidine nucleotide phosphatase) (Nucleoside 5'-monophosphate phosphohydrolase) (dUMP phosphatase)	CATEGORY_4
P0A8Y3	GO:0000287; GO:0008877; GO:0030145	IPR036412; IPR006439; IPR041492; IPR023214; IPR023198;	Alpha-D-glucose 1-phosphate phosphatase YihX (Alpha-D-glucose-1-P phosphatase) (EC 3.1.3.10) (Alpha-D-glucose-1-phosphatase) (Haloacid dehalogenase-like phosphatase 4) (HAD4)	CATEGORY_4
P0A910	GO:0000746; GO:0005198; GO:0006811; GO:0006974; GO:0009279; GO:0009597; GO:0015288; GO:0016020; GO:0016021; GO:0019867; GO:0034220; GO:0042802; GO:0046718; GO:0046930	IPR011250; IPR006664; IPR002368; IPR006665; IPR006690; IPR036737; IPR000498;	Outer membrane protein A (OmpA) (Outer membrane porin A) (Outer membrane protein 3A) (Outer membrane protein B) (Outer membrane protein II*) (Outer membrane protein d)	CATEGORY_4
P0A912	GO:0007049; GO:0009279; GO:0016021; GO:0031246; GO:0032153; GO:0051301	IPR006664; IPR006665; IPR006690; IPR036737; IPR039001; IPR014169;	Peptidoglycan-associated lipoprotein (PAL) (Tol-Pal system lipoprotein Pal)	CATEGORY_4
P0A940	GO:0007155; GO:0009279; GO:0016021; GO:0043165; GO:0051205; GO:1990063	IPR000184; IPR010827; IPR039910; IPR023707; IPR034746;	Outer membrane protein assembly factor BamA (Omp85)	CATEGORY_4
P0A953	GO:0004315; GO:0005829; GO:0006633; GO:0008610	IPR000794; IPR018201; IPR014031; IPR014030; IPR020841; IPR016039;	3-oxoacyl-[acyl-carrier-protein] synthase 1 (EC 2.3.1.41) (3-oxoacyl-[acyl-carrier-protein] synthase I) (Beta-ketoacyl-ACP synthase I) (KAS I)	CATEGORY_4
P0A955	GO:0005829; GO:0008152; GO:0008675; GO:0008700; GO:0008948; GO:0016020; GO:0016833; GO:0042802; GO:0043725; GO:0106009	IPR000887; IPR013785; IPR031337; IPR031338;	KHG/KDPG aldolase [Includes: 4-hydroxy-2-oxoglutarate aldolase (EC 4.1.3.16) (2-keto-4-hydroxyglutarate aldolase) (KHG-aldolase); 2-dehydro-3-deoxy-phosphogluconate aldolase (EC 4.1.2.14) (2-keto-3-deoxy-6-phosphogluconate aldolase) (KDPG-aldolase) (Phospho-2-dehydro-3-deoxygluconate aldolase) (Phospho-2-keto-3-deoxygluconate aldolase)]	CATEGORY_4
P0A988	GO:0003677; GO:0003887; GO:0005829; GO:0006271; GO:0006974; GO:0008408; GO:0009360; GO:0042802	IPR001001; IPR022635; IPR022637; IPR022634;	Beta sliding clamp (Beta clamp) (Sliding clamp) (Beta-clamp processivity factor) (DNA polymerase III beta sliding clamp subunit)	CATEGORY_4
P0A996	GO:0005886; GO:0009061; GO:0019563; GO:0022900; GO:0046872; GO:0051536; GO:0051539	IPR017896; IPR017900; IPR004017; IPR017753; IPR009051;	Anaerobic glycerol-3-phosphate dehydrogenase subunit C (G-3-P dehydrogenase)	CATEGORY_4
P0A9A9	GO:0000976; GO:0001216; GO:0001217; GO:0005829; GO:0008270; GO:0032993; GO:0043565; GO:0045892; GO:0045893	IPR002481; IPR036388; IPR036390;	Ferric uptake regulation protein (Ferric uptake regulator)	CATEGORY_4
P0A9C3	GO:0004034; GO:0005737; GO:0030246; GO:0033499	IPR018052; IPR013458; IPR015443; IPR008183; IPR011013; IPR014718;	Aldose 1-epimerase (EC 5.1.3.3) (Galactose mutarotase) (Type-1 mutarotase)	CATEGORY_4
P0A9C9	GO:0005737; GO:0006071; GO:0006094; GO:0030145; GO:0042132	IPR004464;	Fructose-1,6-bisphosphatase 1 class 2 (FBPase 1 class 2) (EC 3.1.3.11) (D-fructose-1,6-bisphosphate 1-phosphohydrolase 1 class 2)	CATEGORY_4
P0A9F3	GO:0003677; GO:0003700; GO:0005829; GO:0010165; GO:0019344; GO:0042802	IPR005119; IPR000847; IPR036388; IPR036390;	HTH-type transcriptional regulator CysB (Cys regulon transcriptional activator)	CATEGORY_4
P0A9I8	GO:0005737; GO:0008942; GO:0009061; GO:0009344; GO:0042128; GO:0051537	IPR017881; IPR012748; IPR036922;	Nitrite reductase (NADH) small subunit (EC 1.7.1.15)	CATEGORY_4
P0A9K7	GO:0000287; GO:0001558; GO:0005737; GO:0006817; GO:0009267; GO:0009405; GO:0010629; GO:0016036; GO:0019897; GO:0030145; GO:0030643; GO:0032413; GO:0034605; GO:0042803; GO:0045936; GO:0071236; GO:0071467; GO:2000186	IPR028366; IPR038078; IPR026022;	Phosphate-specific transport system accessory protein PhoU (Pst system accessory protein PhoU) (Negative regulator of Pho regulon)	CATEGORY_4
P0A9L3	GO:0003755; GO:0005528; GO:0005829; GO:0006457; GO:0042597; GO:0042802	IPR001179; IPR000774; IPR036944;	FKBP-type 22 kDa peptidyl-prolyl cis-trans isomerase (FKBP22) (PPIase) (EC 5.2.1.8) (Rotamase)	CATEGORY_4
P0A9L8	GO:0004735; GO:0005829; GO:0042802; GO:0055129	IPR008927; IPR036291; IPR028939; IPR029036; IPR000304;	Pyrroline-5-carboxylate reductase (P5C reductase) (P5CR) (EC 1.5.1.2) (PCA reductase)	CATEGORY_4
P0A9M0	GO:0003677; GO:0004176; GO:0004252; GO:0005524; GO:0005737; GO:0005829; GO:0006508; GO:0006515; GO:0008233; GO:0009408; GO:0010165; GO:0016887; GO:0034605; GO:0043565	IPR003593; IPR003959; IPR027543; IPR004815; IPR008269; IPR027065; IPR003111; IPR027417; IPR008268; IPR015947; IPR020568; IPR014721;	Lon protease (EC 3.4.21.53) (ATP-dependent protease La)	CATEGORY_4
P0A9N4	GO:0005829; GO:0006006; GO:0006974; GO:0016491; GO:0018307; GO:0043365; GO:0046872; GO:0051539	IPR013785; IPR034457; IPR012839; IPR012838; IPR034465; IPR001989; IPR007197;	Pyruvate formate-lyase 1-activating enzyme (EC 1.97.1.4) (Formate-C-acetyltransferase-activating enzyme 1) (PFL-activating enzyme 1)	CATEGORY_4
P0A9P4	GO:0004791; GO:0005829; GO:0019430; GO:0050660	IPR036188; IPR023753; IPR008255; IPR005982;	Thioredoxin reductase (TRXR) (EC 1.8.1.9)	CATEGORY_4
P0A9Q1	GO:0000156; GO:0000160; GO:0000976; GO:0001217; GO:0003700; GO:0005829; GO:0006355; GO:0032993; GO:0042802; GO:0045892; GO:0045893	IPR011006; IPR001867; IPR016032; IPR001789; IPR039420; IPR036388;	Aerobic respiration control protein ArcA (Dye resistance protein)	CATEGORY_4
P0AA25	GO:0005829; GO:0006662; GO:0015035; GO:0016032; GO:0045454	IPR005746; IPR036249; IPR017937; IPR013766;	Thioredoxin 1 (Trx-1)	CATEGORY_4
P0AAB6	GO:0003983; GO:0005829; GO:0006011; GO:0009103; GO:0030234	IPR005774; IPR005771; IPR005835; IPR029044;	UTP--glucose-1-phosphate uridylyltransferase (EC 2.7.7.9) (Alpha-D-glucosyl-1-phosphate uridylyltransferase) (UDP-glucose pyrophosphorylase) (UDPGP) (Uridine diphosphoglucose pyrophosphorylase)	CATEGORY_4
P0AAI3	GO:0004176; GO:0004222; GO:0005524; GO:0005887; GO:0006508; GO:0008270; GO:0016021; GO:0016887; GO:0030145; GO:0030163; GO:0043273; GO:0098796	IPR003593; IPR041569; IPR003959; IPR003960; IPR005936; IPR027417; IPR011546; IPR000642; IPR037219;	ATP-dependent zinc metalloprotease FtsH (EC 3.4.24.-) (Cell division protease FtsH)	CATEGORY_4
P0AAJ8	GO:0005887; GO:0016491; GO:0019588; GO:0042597; GO:0046872; GO:0051539	IPR017896; IPR017900; IPR019546;	Hydrogenase-2 operon protein HybA	CATEGORY_4
P0AAK7	GO:0042279; GO:0046872; GO:0051539	IPR017896; IPR017900; IPR017567; IPR006311; IPR019546;	Protein NrfC	CATEGORY_4
P0AAN1	GO:0051604; GO:0070678	IPR023994; IPR038530;	Hydrogenase-2 operon protein HybE	CATEGORY_4
P0AAN3	GO:0003924; GO:0005525; GO:0008270; GO:0016151; GO:0051188; GO:0051604	IPR003495; IPR004392; IPR012202; IPR027417;	Hydrogenase maturation factor HypB (Hydrogenase isoenzymes nickel incorporation protein HypB)	CATEGORY_4
P0AAP3	GO:0003677; GO:0005737; GO:0045892; GO:0046872	IPR003735; IPR038390;	Transcriptional repressor FrmR	CATEGORY_4
P0AB77	GO:0005737; GO:0005829; GO:0008890; GO:0009058; GO:0016874; GO:0019518; GO:0030170; GO:0046872	IPR011282; IPR001917; IPR004839; IPR015424; IPR015422; IPR015421;	2-amino-3-ketobutyrate coenzyme A ligase (AKB ligase) (EC 2.3.1.29) (Glycine acetyltransferase)	CATEGORY_4
P0AB89	GO:0004018; GO:0005829; GO:0006189; GO:0006974; GO:0044208; GO:0070626	IPR024083; IPR020557; IPR000362; IPR022761; IPR008948; IPR004769; IPR013539;	Adenylosuccinate lyase (ASL) (EC 4.3.2.2) (Adenylosuccinase) (ASase)	CATEGORY_4
P0ABD3	GO:0004322; GO:0005506; GO:0005829; GO:0006826; GO:0006880; GO:0008199; GO:0016020; GO:0016491; GO:0020037; GO:0042802	IPR002024; IPR012347; IPR009040; IPR009078; IPR008331;	Bacterioferritin (BFR) (EC 1.16.3.1) (Cytochrome b-1) (Cytochrome b-557)	CATEGORY_4
P0ABD5	GO:0003989; GO:0005524; GO:0005737; GO:0005829; GO:0006633; GO:0009329; GO:0016743; GO:0042759; GO:0042802; GO:2001295	IPR001095; IPR029045; IPR011763;	Acetyl-coenzyme A carboxylase carboxyl transferase subunit alpha (ACCase subunit alpha) (Acetyl-CoA carboxylase carboxyltransferase subunit alpha) (EC 2.1.3.15)	CATEGORY_4
P0ABH9	GO:0004176; GO:0005524; GO:0005829; GO:0006979; GO:0016887; GO:0043335	IPR003593; IPR003959; IPR019489; IPR004176; IPR036628; IPR013461; IPR001270; IPR018368; IPR028299; IPR041546; IPR027417;	ATP-dependent Clp protease ATP-binding subunit ClpA	CATEGORY_4
P0ABR1	GO:0006281; GO:0009432; GO:0019899	IPR036687; IPR010391;	DNA damage-inducible protein I	CATEGORY_4
P0AC16	GO:0004150; GO:0016853; GO:0042802; GO:0046654; GO:0046656	IPR006156; IPR006157;	Dihydroneopterin aldolase (DHNA) (EC 4.1.2.25) (7,8-dihydroneopterin 2'-epimerase) (7,8-dihydroneopterin aldolase) (7,8-dihydroneopterin epimerase) (EC 5.1.99.8) (Dihydroneopterin epimerase)	CATEGORY_4
P0AC28	GO:0005524; GO:0022611; GO:0030272	IPR002698; IPR024185; IPR037171;	5-formyltetrahydrofolate cyclo-ligase (5-FCL) (EC 6.3.3.2) (5,10-methenyltetrahydrofolate synthetase) (MTHFS)	CATEGORY_4
P0ACA1	GO:0005829	IPR010987; IPR036282; IPR004045; IPR004046; IPR036249; IPR034343;	Uncharacterized GST-like protein YibF	CATEGORY_4
P0ACB7	GO:0005886; GO:0006779; GO:0016021; GO:0042168	IPR005254; IPR010817; IPR013026; IPR011990; IPR013105; IPR019734;	Protein HemY	CATEGORY_4
P0ACJ8	GO:0003700; GO:0005829; GO:0006351; GO:0030552; GO:0032993; GO:0042802; GO:0043565; GO:0045013; GO:0045892; GO:0045893	IPR018490; IPR018488; IPR000595; IPR012318; IPR014710; IPR018335; IPR036388; IPR036390;	cAMP-activated global transcriptional regulator CRP (Catabolite activator protein) (CAP) (Catabolite gene activator) (cAMP receptor protein) (CRP) (cAMP regulatory protein)	CATEGORY_4
P0ACL0	GO:0000986; GO:0003700; GO:0006071; GO:0045892	IPR014036; IPR001034; IPR037171; IPR018356; IPR036388; IPR036390;	Glycerol-3-phosphate regulon repressor	CATEGORY_4
P0ACL5	GO:0003677; GO:0003700; GO:0006355	IPR011711; IPR008920; IPR000524; IPR036388; IPR036390;	Glc operon transcriptional activator	CATEGORY_4
P0ACQ4	GO:0000986; GO:0003700; GO:0005829; GO:0006974; GO:0006979; GO:0051409; GO:2000142	IPR005119; IPR000847; IPR036388; IPR036390;	Hydrogen peroxide-inducible genes activator (Morphology and auto-aggregation control protein)	CATEGORY_4
P0ACX3	GO:0005829; GO:0016491	IPR011008; IPR014910;	Putative monooxygenase YdhR (EC 1.-.-.-)	CATEGORY_4
P0AD10	NA	IPR020262;	Uncharacterized protein YecJ	CATEGORY_4
P0ADK6	GO:0006974; GO:0009314; GO:0046677	IPR011989; IPR016024;	Protein YibA	CATEGORY_4
P0ADN0	GO:0005829; GO:0016020; GO:0032781	IPR008912; IPR023481; IPR002035; IPR036465;	Protein ViaA (VWA domain protein interacting with AAA ATPase)	CATEGORY_4
P0ADP0	GO:0000287; GO:0009231; GO:0016791; GO:0022611; GO:0043726	IPR036412; IPR006439; IPR041492; IPR023214;	5-amino-6-(5-phospho-D-ribitylamino)uracil phosphatase YigB (EC 3.1.3.104)	CATEGORY_4
P0ADP2	GO:0005829	IPR029069; IPR003736; IPR006683;	Uncharacterized protein YigI	CATEGORY_4
P0ADV1	GO:0001530; GO:0009279; GO:0015920; GO:0017089; GO:0030288; GO:0042597; GO:0042802; GO:0043165	IPR014340; IPR005653;	Lipopolysaccharide export system protein LptA	CATEGORY_4
P0ADV7	GO:0015914; GO:0030288; GO:0120010	IPR008869; IPR042245;	Intermembrane phospholipid transport system binding protein MlaC	CATEGORY_4
P0ADW8	NA	IPR012658;	Uncharacterized protein YheV	CATEGORY_4
P0AE14	GO:0005886; GO:0005887	IPR031347;	Protein AmpE	CATEGORY_4
P0AEE3	GO:0004252; GO:0006508; GO:0008233; GO:0008236; GO:0030288; GO:0042802; GO:0071218; GO:0071575	IPR001478; IPR036034; IPR011783; IPR009003; IPR001940;	Serine endoprotease DegS (EC 3.4.21.107) (Site-1 protease DegS) (S1P protease DegS) (Site-1-type intramembrane protease)	CATEGORY_4
P0AEK2	GO:0004316; GO:0005829; GO:0006633; GO:0008610; GO:0009102; GO:0030497; GO:0042802; GO:0046872; GO:0050661; GO:0051287; GO:0102131; GO:0102132	IPR011284; IPR036291; IPR020904; IPR002347;	3-oxoacyl-[acyl-carrier-protein] reductase FabG (EC 1.1.1.100) (3-ketoacyl-acyl carrier protein reductase) (Beta-Ketoacyl-acyl carrier protein reductase) (Beta-ketoacyl-ACP reductase)	CATEGORY_4
P0AEP3	GO:0000287; GO:0003983; GO:0005829; GO:0006011; GO:0009242; GO:0009244; GO:0033499; GO:0042802; GO:0051289; GO:1900727	IPR005771; IPR005835; IPR029044;	UTP--glucose-1-phosphate uridylyltransferase (EC 2.7.7.9) (Alpha-D-glucosyl-1-phosphate uridylyltransferase) (UDP-glucose pyrophosphorylase) (UDPGP) (Uridine diphosphoglucose pyrophosphorylase)	CATEGORY_4
P0AES6	GO:0003677; GO:0003918; GO:0005524; GO:0005694; GO:0005737; GO:0005829; GO:0006261; GO:0006265; GO:0006351; GO:0008094; GO:0009330; GO:0034335; GO:0042493; GO:0046677; GO:0046872	IPR002288; IPR011557; IPR041423; IPR003594; IPR036890; IPR020568; IPR014721; IPR001241; IPR013760; IPR013759; IPR013506; IPR018522; IPR006171; IPR034160;	DNA gyrase subunit B (EC 5.6.2.3) (Type IIA topoisomerase subunit GyrB)	CATEGORY_4
P0AEU0	GO:0006865; GO:0016597; GO:0030288	IPR005768; IPR018313; IPR001638;	Histidine-binding periplasmic protein (HBP)	CATEGORY_4
P0AEW9	GO:0005524; GO:0006001; GO:0008662	IPR022463; IPR002173; IPR011611; IPR029056; IPR017583;	1-phosphofructokinase (EC 2.7.1.56) (Fructose 1-phosphate kinase)	CATEGORY_4
P0AEY5	GO:0005829; GO:0008753; GO:0050660	IPR003680; IPR029039;	Modulator of drug activity B	CATEGORY_4
P0AEZ9	GO:0005525; GO:0005829; GO:0006777; GO:0042802	IPR012245; IPR036425; IPR001453; IPR013484; IPR008284;	Molybdenum cofactor biosynthesis protein B	CATEGORY_4
P0AF26	GO:0005737; GO:0016530; GO:0042128; GO:0051082; GO:0051131	IPR020945; IPR042290; IPR042291; IPR003765; IPR036411;	Nitrate reductase molybdenum cofactor assembly chaperone NarJ (Redox enzyme maturation protein NarJ)	CATEGORY_4
P0AF36	GO:0000917; GO:0005829; GO:0032153; GO:0042802; GO:0043093	IPR009252;	Cell division protein ZapB	CATEGORY_4
P0AF43	GO:0005315; GO:0005886; GO:0015321; GO:0016021; GO:0035435	IPR003841; IPR004633;	Uncharacterized protein YjbB	CATEGORY_4
P0AF70	GO:0006974	IPR025294;	Uncharacterized protein YjeI	CATEGORY_4
P0AFC3	GO:0005886; GO:0005887; GO:0008137; GO:0030964; GO:0045272; GO:0048038	IPR023043; IPR000440; IPR038430;	NADH-quinone oxidoreductase subunit A (EC 7.1.1.-) (NADH dehydrogenase I subunit A) (NDH-1 subunit A) (NUO1)	CATEGORY_4
P0AFC7	GO:0005506; GO:0005886; GO:0008137; GO:0009060; GO:0015990; GO:0016020; GO:0030964; GO:0045272; GO:0048038; GO:0051539	IPR006137; IPR006138;	NADH-quinone oxidoreductase subunit B (EC 7.1.1.-) (NADH dehydrogenase I subunit B) (NDH-1 subunit B) (NUO2)	CATEGORY_4
P0AFD4	GO:0005886; GO:0005887; GO:0009060; GO:0016655; GO:0030964; GO:0045272; GO:0048038	IPR001694; IPR018086;	NADH-quinone oxidoreductase subunit H (EC 7.1.1.-) (NADH dehydrogenase I subunit H) (NDH-1 subunit H) (NUO8)	CATEGORY_4
P0AFD6	GO:0005506; GO:0005886; GO:0009060; GO:0030964; GO:0045272; GO:0048038; GO:0050136; GO:0051539	IPR017896; IPR017900; IPR010226;	NADH-quinone oxidoreductase subunit I (EC 7.1.1.-) (NADH dehydrogenase I subunit I) (NDH-1 subunit I) (NUO9)	CATEGORY_4
P0AFK9	GO:0015847; GO:0015848; GO:0019809; GO:0019810; GO:0030288	IPR006059; IPR001188;	Spermidine/putrescine-binding periplasmic protein (SPBP)	CATEGORY_4
P0AFR0	GO:0004622; GO:0016042; GO:0046470	IPR016035; IPR001423; IPR002641;	NTE family protein RssA	CATEGORY_4
P0AFX4	GO:0005737; GO:0006355; GO:0016989	IPR038309; IPR023785; IPR007448;	Regulator of sigma D	CATEGORY_4
P0AG18	GO:0005829; GO:0006189; GO:0034023; GO:0042802	IPR033747; IPR000031; IPR024694; IPR035893;	N5-carboxyaminoimidazole ribonucleotide mutase (N5-CAIR mutase) (EC 5.4.99.18) (5-(carboxyamino)imidazole ribonucleotide mutase)	CATEGORY_4
P0AG40	GO:0003919; GO:0005524; GO:0006747; GO:0008531; GO:0009231; GO:0009398	IPR015864; IPR023468; IPR002606; IPR015865; IPR023465; IPR014729;	Bifunctional riboflavin kinase/FMN adenylyltransferase (Riboflavin biosynthesis protein RibF) [Includes: Riboflavin kinase (EC 2.7.1.26) (Flavokinase); FMN adenylyltransferase (EC 2.7.7.2) (FAD pyrophosphorylase) (FAD synthase)]	CATEGORY_4
P0AG80	GO:0001407; GO:0015794; GO:0030288	IPR006059; IPR006061;	sn-glycerol-3-phosphate-binding periplasmic protein UgpB	CATEGORY_4
P0AG86	GO:0005829; GO:0006457; GO:0006605; GO:0008104; GO:0015031; GO:0043952; GO:0051082; GO:0051262; GO:0072321	IPR003708; IPR035958;	Protein-export protein SecB (Chaperone SecB)	CATEGORY_4
P0AGA6	GO:0000160; GO:0003677; GO:0005737; GO:0006355	IPR011006; IPR016032; IPR001789; IPR000792;	Transcriptional regulatory protein UhpA	CATEGORY_4
P0AGF6	GO:0000166; GO:0003941; GO:0004793; GO:0004794; GO:0005829; GO:0006565; GO:0006567; GO:0016597; GO:0030170; GO:0070689	IPR001926; IPR000634; IPR005789; IPR036052;	L-threonine dehydratase catabolic TdcB (EC 4.3.1.19) (L-serine dehydratase) (EC 4.3.1.17) (Threonine deaminase)	CATEGORY_4
P0AGH1	GO:0005886; GO:0043190; GO:0055085	IPR000412;	Inner membrane transport permease YhhJ	CATEGORY_4
P0AGJ2	GO:0000049; GO:0002938; GO:0009020; GO:0030488	IPR029028; IPR022724; IPR001537; IPR033671; IPR029026;	tRNA (guanosine(18)-2'-O)-methyltransferase (EC 2.1.1.34) (tRNA [Gm18] methyltransferase)	CATEGORY_4
P0AGJ9	GO:0003723; GO:0004831; GO:0005524; GO:0005829; GO:0006437; GO:0016020	IPR001412; IPR002305; IPR014729; IPR002942; IPR036986; IPR002307; IPR024088; IPR024107;	Tyrosine--tRNA ligase (EC 6.1.1.1) (Tyrosyl-tRNA synthetase) (TyrRS)	CATEGORY_4
P10907	GO:0001406; GO:0001407; GO:0005524; GO:0008643; GO:0015169; GO:0015430; GO:0015794; GO:0055052	IPR003593; IPR003439; IPR017871; IPR008995; IPR040582; IPR027417; IPR017922;	sn-glycerol-3-phosphate import ATP-binding protein UgpC (EC 7.6.2.10)	CATEGORY_4
P11349	GO:0008940; GO:0009055; GO:0009061; GO:0016020; GO:0031224; GO:0031235; GO:0042126; GO:0042128; GO:0044799; GO:0046872; GO:0051538; GO:0051539	IPR017896; IPR029263; IPR038262; IPR006547;	Respiratory nitrate reductase 1 beta chain (EC 1.7.5.1) (Nitrate reductase A subunit beta) (Quinol-nitrate oxidoreductase subunit beta)	CATEGORY_4
P13009	GO:0005737; GO:0005829; GO:0008270; GO:0008276; GO:0008705; GO:0009086; GO:0031419; GO:0035999; GO:0050667	IPR003759; IPR006158; IPR036724; IPR011005; IPR003726; IPR036589; IPR033706; IPR011822; IPR036594; IPR000489; IPR004223; IPR037010;	Methionine synthase (EC 2.1.1.13) (5-methyltetrahydrofolate--homocysteine methyltransferase) (Methionine synthase, vitamin-B12-dependent) (MS)	CATEGORY_4
P13024	GO:0005737; GO:0005829; GO:0008199; GO:0051604	IPR024064; IPR006452;	Protein FdhE	CATEGORY_4
P13029	GO:0004096; GO:0004601; GO:0005829; GO:0006979; GO:0016491; GO:0020037; GO:0042744; GO:0042802; GO:0046872; GO:0070301	IPR000763; IPR002016; IPR010255; IPR019794; IPR019793;	Catalase-peroxidase (CP) (EC 1.11.1.21) (Hydroperoxidase I) (HPI) (Peroxidase/catalase)	CATEGORY_4
P13458	GO:0000014; GO:0004529; GO:0005524; GO:0006260; GO:0006281; GO:0006310; GO:0008296; GO:1990238	IPR027417; IPR038729; IPR004592;	Nuclease SbcCD subunit C	CATEGORY_4
P14176	GO:0005275; GO:0005886; GO:0005887; GO:0006865; GO:0006972; GO:0031460; GO:0043190	IPR000515; IPR035906;	Glycine betaine/proline betaine transport system permease protein ProW	CATEGORY_4
P16384	GO:0005524; GO:0006400; GO:0034605; GO:0052381; GO:1990497	IPR039657; IPR018022; IPR027417;	tRNA dimethylallyltransferase (EC 2.5.1.75) (Dimethylallyl diphosphate:tRNA dimethylallyltransferase) (DMAPP:tRNA dimethylallyltransferase) (DMATase) (Isopentenyl-diphosphate:tRNA isopentenyltransferase) (IPP transferase) (IPPT) (IPTase)	CATEGORY_4
P17117	GO:0005829; GO:0010181; GO:0016657; GO:0034567	IPR016446; IPR029479; IPR000415;	Oxygen-insensitive NADPH nitroreductase (EC 1.-.-.-) (Modulator of drug activity A)	CATEGORY_4
P17169	GO:0004360; GO:0005829; GO:0005975; GO:0006048; GO:0006541; GO:0097367	IPR017932; IPR035466; IPR035490; IPR005855; IPR029055; IPR001347;	Glutamine--fructose-6-phosphate aminotransferase [isomerizing] (EC 2.6.1.16) (D-fructose-6-phosphate amidotransferase) (GFAT) (Glucosamine-6-phosphate synthase) (Hexosephosphate aminotransferase) (L-glutamine--D-fructose-6-phosphate amidotransferase)	CATEGORY_4
P20966	GO:0005351; GO:0005886; GO:0009401; GO:0016021; GO:0016301; GO:0022877; GO:0090582	IPR036095; IPR013011; IPR003501; IPR003352; IPR013014; IPR003353; IPR006327;	PTS system fructose-specific EIIB'BC component (EIIB'BC-Fru) [Includes: PTS system fructose-specific EIIB component (EC 2.7.1.202) (EIII-Fru) (Fructose-specific phosphotransferase enzyme IIB component); PTS system fructose-specific EIIC component (Fructose permease IIC component)]	CATEGORY_4
P21499	GO:0000175; GO:0003723; GO:0004540; GO:0005829; GO:0006402; GO:0008859; GO:0008997; GO:0009405; GO:0009409; GO:0016896; GO:0034458; GO:0034470	IPR011129; IPR040476; IPR012340; IPR013223; IPR001900; IPR022966; IPR004476; IPR011805; IPR013668; IPR022967; IPR003029;	Ribonuclease R (RNase R) (EC 3.1.13.1) (Protein VacB)	CATEGORY_4
P22523	GO:0000796; GO:0003677; GO:0005524; GO:0005525; GO:0005829; GO:0006260; GO:0007059; GO:0007062; GO:0009295; GO:0030261; GO:0042802; GO:0051301	IPR012090; IPR032520; IPR007406; IPR027417;	Chromosome partition protein MukB (Structural maintenance of chromosome-related protein)	CATEGORY_4
P23524	GO:0005524; GO:0008887; GO:0031388; GO:0042838; GO:0043798; GO:0046392	IPR018193; IPR004381; IPR018197; IPR036129;	Glycerate 2-kinase (EC 2.7.1.165) (Glycerate kinase 1) (GK1)	CATEGORY_4
P23862	GO:0003677; GO:0006261; GO:0006269; GO:0006270; GO:1990077	IPR038338; IPR010890;	Primosomal replication protein N''	CATEGORY_4
P23869	GO:0003755; GO:0005829; GO:0006457	IPR029000; IPR024936; IPR020892; IPR002130;	Peptidyl-prolyl cis-trans isomerase B (PPIase B) (EC 5.2.1.8) (Rotamase B)	CATEGORY_4
P23893	GO:0005829; GO:0006782; GO:0008483; GO:0030170; GO:0033014; GO:0042286; GO:0042802	IPR004639; IPR005814; IPR015424; IPR015422; IPR015421;	Glutamate-1-semialdehyde 2,1-aminomutase (GSA) (EC 5.4.3.8) (Glutamate-1-semialdehyde aminotransferase) (GSA-AT)	CATEGORY_4
P23917	GO:0004396; GO:0005524; GO:0005829; GO:0008865; GO:0019318	IPR000600;	Fructokinase (EC 2.7.1.4) (D-fructose kinase) (Manno(fructo)kinase)	CATEGORY_4
P24192	GO:0005506; GO:0006464; GO:0051539; GO:0051604; GO:0070025	IPR002780; IPR042244; IPR042243;	Hydrogenase maturation factor HypD (Hydrogenase isoenzymes formation protein HypD)	CATEGORY_4
P24193	GO:0016829; GO:0046892; GO:0051604	IPR011854; IPR010918; IPR036676; IPR016188; IPR036921;	Carbamoyl dehydratase HypE (EC 4.2.1.-) (Hydrogenase maturation factor HypE)	CATEGORY_4
P24202	GO:0003677; GO:0009307; GO:0015666; GO:0032067; GO:0043590; GO:0051599	IPR025745; IPR011335; IPR007560;	Mrr restriction system protein (EcoKMrr)	CATEGORY_4
P25516	GO:0003729; GO:0003730; GO:0003994; GO:0005506; GO:0005737; GO:0005829; GO:0006097; GO:0006099; GO:0006979; GO:0009061; GO:0046872; GO:0051539	IPR015931; IPR001030; IPR015928; IPR006249; IPR018136; IPR036008; IPR000573;	Aconitate hydratase A (ACN) (Aconitase) (EC 4.2.1.3) (Iron-responsive protein-like) (IRP-like) (RNA-binding protein) (Stationary phase enzyme)	CATEGORY_4
P25522	GO:0002098; GO:0003924; GO:0005525; GO:0005737; GO:0005829; GO:0005886; GO:0009268; GO:0019003; GO:0030488; GO:0030955; GO:0042802; GO:0061077	IPR031168; IPR018948; IPR006073; IPR004520; IPR027368; IPR025867; IPR027417; IPR005225; IPR027266;	tRNA modification GTPase MnmE (EC 3.6.-.-)	CATEGORY_4
P25535	GO:0006744; GO:0016709; GO:0019168; GO:0071949	IPR002938; IPR036188; IPR018168; IPR010971;	2-octaprenylphenol hydroxylase (EC 1.14.13.240) (2-polyprenylphenol 6-hydroxylase)	CATEGORY_4
P25894	GO:0004222; GO:0008237; GO:0009279; GO:0034605; GO:0034644; GO:0046872; GO:0071476	IPR001915;	Metalloprotease LoiP (EC 3.4.24.-)	CATEGORY_4
P27240	GO:0005524; GO:0009244; GO:0016301; GO:0016310	IPR011009; IPR009330;	Lipopolysaccharide core heptose(II) kinase RfaY (EC 2.7.1.-)	CATEGORY_4
P27305	GO:0002097; GO:0004812; GO:0005524; GO:0008270; GO:0043039	IPR022380; IPR000924; IPR020058; IPR014729;	Glutamyl-Q tRNA(Asp) synthetase (Glu-Q-RSs) (EC 6.1.1.-)	CATEGORY_4
P30015	GO:0003676; GO:0004386; GO:0005524	IPR003593; IPR013701; IPR011545; IPR014001; IPR001650; IPR027417;	Probable ATP-dependent helicase lhr (EC 3.6.4.-) (Large helicase-related protein)	CATEGORY_4
P30748	GO:0000166; GO:0005829; GO:0006777	IPR012675; IPR016155; IPR003749;	Molybdopterin synthase sulfur carrier subunit (MPT synthase subunit 1) (Molybdenum cofactor biosynthesis protein D) (Molybdopterin-converting factor small subunit) (Molybdopterin-converting factor subunit 1) (Sulfur carrier protein MoaD)	CATEGORY_4
P30749	GO:0006777; GO:0030366	IPR036563; IPR003448;	Molybdopterin synthase catalytic subunit (EC 2.8.1.12) (MPT synthase subunit 2) (Molybdenum cofactor biosynthesis protein E) (Molybdopterin-converting factor large subunit) (Molybdopterin-converting factor subunit 2)	CATEGORY_4
P30871	GO:0046872; GO:0050355	IPR007899; IPR033469; IPR023577; IPR039013;	Inorganic triphosphatase (PPPase) (EC 3.6.1.25) (ORFXE)	CATEGORY_4
P31060	GO:0005524; GO:0005886; GO:0006281; GO:0016887	IPR003593; IPR003439; IPR027417;	ABC transporter ATP-binding protein ModF (Photorepair protein PhrA)	CATEGORY_4
P31063	GO:0005886	IPR025596; IPR038624;	Uncharacterized lipoprotein YedD	CATEGORY_4
P31434	GO:0005975; GO:0030246; GO:0042802; GO:0061634; GO:0080176	IPR011013; IPR000322; IPR025887; IPR013780; IPR017853;	Alpha-xylosidase (EC 3.2.1.177)	CATEGORY_4
P31467	GO:0000287; GO:0016791; GO:0030145	IPR036412; IPR006439; IPR041492; IPR023214; IPR023198;	6-phosphogluconate phosphatase (EC 3.1.3.-)	CATEGORY_4
P31808	GO:0016491	IPR036291; IPR020904; IPR002347;	Uncharacterized oxidoreductase YciK (EC 1.-.-.-)	CATEGORY_4
P31979	GO:0005886; GO:0008137; GO:0009060; GO:0010181; GO:0030964; GO:0045272; GO:0046872; GO:0048038; GO:0051287; GO:0051539	IPR001949; IPR011537; IPR011538; IPR037225; IPR019575; IPR037207; IPR019554;	NADH-quinone oxidoreductase subunit F (EC 7.1.1.-) (NADH dehydrogenase I subunit F) (NDH-1 subunit F) (NUO6)	CATEGORY_4
P32134	NA	IPR036237; IPR013022;	Uncharacterized protein YihM	CATEGORY_4
P32670	GO:0005737; GO:0008965; GO:0009401; GO:0016301; GO:0046872	IPR000032; IPR035895; IPR008279; IPR018274; IPR000121; IPR023151; IPR036637; IPR016152; IPR006318; IPR002178; IPR008731; IPR001020; IPR036618; IPR015813; IPR040442;	Multiphosphoryl transfer protein 2 (MTP 2) (Triphosphoryl transfer protein 2) (TTP 2) [Includes: Phosphoenolpyruvate-protein phosphotransferase (EC 2.7.3.9) (Enzyme I-Ani) (Phosphotransferase system enzyme I); Phosphocarrier protein HPr (Protein H); PTS system fructose-like EIIA component (EC 2.7.1.202) (Fructose-like phosphotransferase enzyme IIA component)]	CATEGORY_4
P32674	GO:0005737; GO:0008861	IPR019777; IPR001150; IPR010098; IPR004184;	Formate acetyltransferase 2 (EC 2.3.1.54) (Pyruvate formate-lyase 2)	CATEGORY_4
P32680	GO:0005829	IPR007338; IPR023381;	Uncharacterized protein YjaG	CATEGORY_4
P32684	GO:0000455; GO:0003723; GO:0009982; GO:0031119; GO:0120159	IPR042092; IPR020103; IPR006145; IPR000748; IPR018496; IPR002942; IPR036986;	23S rRNA pseudouridine(2604) synthase (EC 5.4.99.21) (Ribosomal large subunit pseudouridine synthase F) (rRNA pseudouridylate synthase F) (rRNA-uridine isomerase F)	CATEGORY_4
P32718	GO:0004340; GO:0005524; GO:0008787; GO:0019316	IPR030883; IPR000600;	D-allose kinase (Allokinase) (EC 2.7.1.55)	CATEGORY_4
P32719	GO:0019316; GO:0034700; GO:0044262; GO:0046872	IPR013785; IPR000056; IPR011060;	D-allulose-6-phosphate 3-epimerase (EC 5.1.3.-)	CATEGORY_4
P33136	GO:0003824; GO:0006970; GO:0030246; GO:0030288; GO:0051274	IPR011013; IPR014718; IPR014438; IPR007444; IPR013783; IPR014756; IPR023704;	Glucans biosynthesis protein G	CATEGORY_4
P33355	NA	IPR009921;	Uncharacterized protein YehS	CATEGORY_4
P33599	GO:0005886; GO:0008137; GO:0016020; GO:0030964; GO:0045272; GO:0048038; GO:0051287	IPR010218; IPR023062; IPR001135; IPR038290; IPR037232; IPR001268; IPR014029; IPR020396; IPR022885; IPR029014;	NADH-quinone oxidoreductase subunit C/D (EC 7.1.1.-) (NADH dehydrogenase I subunit C/D) (NDH-1 subunit C/D) (NUO3/NUO4)	CATEGORY_4
P33602	GO:0005886; GO:0008137; GO:0009055; GO:0009060; GO:0030964; GO:0042773; GO:0043546; GO:0045272; GO:0046872; GO:0048038; GO:0051537; GO:0051539	IPR036010; IPR001041; IPR009010; IPR006657; IPR006656; IPR006963; IPR000283; IPR010228; IPR019574;	NADH-quinone oxidoreductase subunit G (EC 7.1.1.-) (NADH dehydrogenase I subunit G) (NDH-1 subunit G) (NUO7)	CATEGORY_4
P36548	GO:0008270; GO:0008745; GO:0009253; GO:0030288; GO:0042597; GO:0071555	IPR002508; IPR006311;	N-acetylmuramoyl-L-alanine amidase AmiA (EC 3.5.1.28)	CATEGORY_4
P36938	GO:0000287; GO:0004614; GO:0005829; GO:0006006	IPR005844; IPR016055; IPR005845; IPR005846; IPR005843; IPR036900; IPR016066; IPR005852;	Phosphoglucomutase (PGM) (EC 5.4.2.2) (Glucose phosphomutase)	CATEGORY_4
P37005	GO:0003723; GO:0005829; GO:0006396; GO:0008173	IPR029028; IPR004384; IPR001537; IPR029026;	Uncharacterized tRNA/rRNA methyltransferase LasT (EC 2.1.1.-)	CATEGORY_4
P37013	GO:0000160; GO:0001150; GO:0003700; GO:0005524; GO:0008134; GO:0008198; GO:0042802; GO:0070026; GO:2000144	IPR003593; IPR003018; IPR029016; IPR009057; IPR023944; IPR027417; IPR002078; IPR025662; IPR025943; IPR025944;	Anaerobic nitric oxide reductase transcription regulator NorR	CATEGORY_4
P37095	GO:0004177; GO:0005829; GO:0006508; GO:0008235; GO:0030145; GO:0042802; GO:0043171; GO:0044212	IPR001346; IPR011356; IPR008330; IPR000819;	Peptidase B (EC 3.4.11.23) (Aminopeptidase B)	CATEGORY_4
P37344	GO:0000160; GO:0003677; GO:0005524; GO:0005737; GO:0008134; GO:0043565; GO:0045892; GO:0045893	IPR003593; IPR009057; IPR002197; IPR027417; IPR002078; IPR025943; IPR025944; IPR014317;	Psp operon transcriptional activator (Phage shock protein F)	CATEGORY_4
P37351	GO:0004751; GO:0006098; GO:0008786; GO:0019316	IPR004785; IPR003500; IPR036569;	Ribose-5-phosphate isomerase B (EC 5.3.1.6) (Phosphoriboisomerase B)	CATEGORY_4
P37590	GO:0046677	IPR038679; IPR020146;	Signal transduction protein PmrD (BasR post-transcriptional activator) (Polymyxin resistance protein PmrD)	CATEGORY_4
P37641	GO:0003677; GO:0003700; GO:0006351	IPR005119; IPR000847; IPR036388; IPR036390;	Uncharacterized HTH-type transcriptional regulator YhjC	CATEGORY_4
P37650	GO:0019867; GO:0030244	IPR008410; IPR013026; IPR011990; IPR019734;	Cellulose synthase operon protein C	CATEGORY_4
P37651	GO:0005576; GO:0008810; GO:0030245	IPR008928; IPR012341; IPR002037; IPR019834;	Endoglucanase (EC 3.2.1.4) (Carboxymethylcellulase) (CMCase) (Cellulase) (Endo-1,4-beta-glucanase)	CATEGORY_4
P37652	GO:0005886; GO:0006011; GO:0016021; GO:0030244	IPR003920; IPR018513; IPR008979;	Cyclic di-GMP-binding protein (Cellulose synthase regulatory subunit)	CATEGORY_4
P37751	GO:0005886; GO:0009103; GO:0016740	IPR001296;	Putative glycosyltransferase WbbK	CATEGORY_4
P38506	GO:0000287; GO:0003677; GO:0017108; GO:0030955; GO:0033567	IPR020046; IPR036279; IPR002421; IPR020045; IPR038969; IPR008918; IPR029060; IPR022895;	Flap endonuclease Xni (FEN) (EC 3.1.-.-) (Exonuclease IX) (ExoIX)	CATEGORY_4
P39208	GO:0005524; GO:0019521; GO:0046183; GO:0046316	IPR027417; IPR031322; IPR006001;	Thermosensitive gluconokinase (EC 2.7.1.12) (Gluconate kinase 1)	CATEGORY_4
P39265	GO:0008643; GO:0016020; GO:0030288; GO:0048029	IPR028082; IPR025997;	D-allose-binding periplasmic protein (ALBP)	CATEGORY_4
P39300	GO:0005737; GO:0019854; GO:0030145; GO:0035460	IPR023951; IPR036866;	Probable L-ascorbate-6-phosphate lactonase UlaG (EC 3.1.1.-) (L-ascorbate utilization protein G)	CATEGORY_4
P39310	GO:0005886; GO:0007049; GO:0016021; GO:0051301	IPR013731; IPR007340;	Cell division protein YtfB	CATEGORY_4
P39321	GO:0005887; GO:0009306; GO:0097347	IPR007452;	Translocation and assembly module subunit TamB (Autotransporter assembly factor TamB)	CATEGORY_4
P39337	GO:0016746	IPR016181; IPR000182;	Uncharacterized N-acetyltransferase YjgM (EC 2.3.1.-)	CATEGORY_4
P39389	GO:0003677; GO:0003700; GO:0006351; GO:0008483; GO:0030170	IPR004839; IPR015424; IPR015422; IPR015421; IPR000524; IPR036388; IPR036390;	Uncharacterized HTH-type transcriptional regulator YjiR	CATEGORY_4
P39830	GO:0000166; GO:0005886; GO:0006813; GO:0015299; GO:0016021	IPR006153; IPR004771; IPR038770; IPR036291; IPR003148;	Putative cation/proton antiporter YbaL	CATEGORY_4
P40191	GO:0000287; GO:0005524; GO:0005829; GO:0008270; GO:0008478; GO:0008615; GO:0008902; GO:0009443; GO:0030170; GO:0030955; GO:0046872	IPR023479; IPR013749; IPR004625; IPR029056;	Pyridoxine/pyridoxal/pyridoxamine kinase (PN/PL/PM kinase) (EC 2.7.1.35) (B6-vitamer kinase) (Pyridoxal kinase 1) (PL kinase 1)	CATEGORY_4
P42599	GO:0016491	IPR036291; IPR000683;	Uncharacterized oxidoreductase YgjR (EC 1.-.-.-)	CATEGORY_4
P43671	GO:0005886; GO:0016021; GO:0030288; GO:0042802; GO:0120009	IPR003399;	Intermembrane transport protein PqiB (Paraquat-inducible protein B)	CATEGORY_4
P45524	GO:0050526	IPR029058; IPR000073; IPR000952; IPR012020;	Putative esterase YheT (EC 3.1.1.-)	CATEGORY_4
P45552	NA	IPR041444; IPR032791;	Uncharacterized protein YhfZ	CATEGORY_4
P46130	GO:0009279; GO:0030599; GO:0042545; GO:0045330	IPR012334; IPR011050; IPR033131; IPR000070;	Putative acyl-CoA thioester hydrolase YbhC (EC 3.1.2.-)	CATEGORY_4
P46139	GO:0005525; GO:0005886; GO:0007165; GO:0016021; GO:0032153; GO:0036460; GO:0042802; GO:0046872; GO:0052621; GO:1902201	IPR033417; IPR000160; IPR003660; IPR029787;	Diguanylate cyclase DgcN (DGC) (EC 2.7.7.65)	CATEGORY_4
P46144	NA	IPR003607; IPR006674;	Uncharacterized protein YedJ	CATEGORY_4
P46852	GO:0008127; GO:0046872	IPR012093; IPR003829; IPR041602; IPR014710; IPR011051;	Quercetin 2,3-dioxygenase (Quercetinase) (EC 1.13.11.24) (Pirin-like protein YhhW)	CATEGORY_4
P52061	GO:0000166; GO:0000287; GO:0005829; GO:0009117; GO:0009143; GO:0009146; GO:0017111; GO:0035870; GO:0036220; GO:0036222; GO:0042803; GO:0047429	IPR020922; IPR002637; IPR029001;	dITP/XTP pyrophosphatase (EC 3.6.1.66) (Deoxyribonucleoside triphosphate pyrophosphohydrolase) (Inosine triphosphate pyrophosphatase) (ITPase) (Non-canonical purine NTP pyrophosphatase) (Non-standard purine NTP pyrophosphatase) (Nucleoside-triphosphate diphosphatase) (Nucleoside-triphosphate pyrophosphatase) (NTPase)	CATEGORY_4
P52086	GO:0009236; GO:0043755	IPR013078; IPR029033; IPR001345; IPR017578;	Adenosylcobalamin/alpha-ribazole phosphatase (EC 3.1.3.73) (Adenosylcobalamin phosphatase) (Alpha-ribazole-5'-phosphate phosphatase)	CATEGORY_4
P60906	GO:0004821; GO:0005524; GO:0005829; GO:0006427	IPR006195; IPR004154; IPR036621; IPR015807; IPR041715; IPR004516; IPR033656;	Histidine--tRNA ligase (EC 6.1.1.21) (Histidyl-tRNA synthetase) (HisRS)	CATEGORY_4
P60955	GO:0005886; GO:0005887; GO:0008961; GO:0009898; GO:0042158	IPR001640;	Phosphatidylglycerol--prolipoprotein diacylglyceryl transferase (EC 2.5.1.145) (Prolipoprotein diacylglyceryl transferase)	CATEGORY_4
P61889	GO:0005737; GO:0005829; GO:0006096; GO:0006099; GO:0006108; GO:0006113; GO:0009061; GO:0016020; GO:0016491; GO:0016615; GO:0019898; GO:0030060	IPR001557; IPR022383; IPR001236; IPR015955; IPR001252; IPR010097; IPR023958; IPR036291;	Malate dehydrogenase (EC 1.1.1.37)	CATEGORY_4
P63020	GO:0005506; GO:0005829; GO:0006979; GO:0010106; GO:0015976; GO:0016226; GO:0051539; GO:0097428	IPR017726; IPR000361; IPR034904; IPR035903; IPR001075;	Fe/S biogenesis protein NfuA	CATEGORY_4
P64429	GO:0016021	IPR007343;	Uncharacterized protein YpfJ	CATEGORY_4
P64534	GO:0005507; GO:0005829; GO:0006974; GO:0010045; GO:0030288; GO:0032025; GO:1901652	IPR024572;	Nickel/cobalt homeostasis protein RcnB	CATEGORY_4
P64540	GO:0005829	IPR014987;	Uncharacterized protein YfcL	CATEGORY_4
P64612	GO:0005524; GO:0005737; GO:0007049; GO:0016887; GO:0032153; GO:0051301	IPR005654; IPR027417; IPR030870;	Cell division protein ZapE (Z ring-associated protein ZapE)	CATEGORY_4
P65556	GO:0005829; GO:0016817; GO:0046872	IPR015797; IPR000086; IPR024195;	Uncharacterized Nudix hydrolase YfcD (EC 3.6.-.-)	CATEGORY_4
P65870	GO:0008270; GO:0008616; GO:0042802; GO:0070497	IPR007115; IPR038418;	6-carboxy-5,6,7,8-tetrahydropterin synthase (CPH4 synthase) (EC 4.1.2.50) (Queuosine biosynthesis protein QueD)	CATEGORY_4
P67662	GO:0003677; GO:0003700; GO:0006351; GO:0006352; GO:0006355; GO:0045893	IPR005119; IPR000847; IPR036388; IPR036390;	HTH-type transcriptional activator AaeR	CATEGORY_4
P68191	GO:0003735; GO:0005829; GO:0006412; GO:0022627	IPR012607;	Stationary-phase-induced ribosome-associated protein (Protein D) (SRA) (30S ribosomal protein S22)	CATEGORY_4
P68398	GO:0002100; GO:0008270; GO:0052717	IPR016192; IPR002125; IPR016193; IPR028883;	tRNA-specific adenosine deaminase (EC 3.5.4.33)	CATEGORY_4
P69380	GO:0005886; GO:0006826; GO:0006829; GO:0006876; GO:0006882; GO:0015086; GO:0015093; GO:0015341; GO:0015691; GO:0016021; GO:0042802; GO:0055072	IPR002524; IPR027470; IPR036837; IPR023783; IPR027469;	Ferrous-iron efflux pump FieF	CATEGORY_4
P69428	GO:0005829; GO:0005887; GO:0008565; GO:0009306; GO:0009977; GO:0016021; GO:0033281; GO:0042802; GO:0043953; GO:0065002	IPR003369; IPR006312;	Sec-independent protein translocase protein TatA	CATEGORY_4
P69783	GO:0005829; GO:0009401; GO:0016020; GO:0016301; GO:0031234; GO:0045912; GO:0046872	IPR011055; IPR001127;	PTS system glucose-specific EIIA component (EIIA-Glc) (EIII-Glc) (Glucose-specific phosphotransferase enzyme IIA component)	CATEGORY_4
P69811	GO:0005737; GO:0009401; GO:0016301; GO:0019897; GO:0022877; GO:0032445	IPR000032; IPR035895; IPR016152; IPR002178; IPR001020; IPR002114;	Multiphosphoryl transfer protein (MTP) (Diphosphoryl transfer protein) (DTP) (Phosphotransferase FPr protein) (Pseudo-HPr) [Includes: Phosphocarrier protein HPr (Protein H); PTS system fructose-specific EIIA component (EIIA-Fru) (EIII-Fru) (Fructose-specific phosphotransferase enzyme IIA component)]	CATEGORY_4
P69924	GO:0004748; GO:0005506; GO:0005737; GO:0005829; GO:0005971; GO:0006260; GO:0009263; GO:0015949; GO:0042802	IPR009078; IPR012348; IPR033909; IPR030475; IPR000358;	Ribonucleoside-diphosphate reductase 1 subunit beta (EC 1.17.4.1) (Protein B2) (Protein R2) (Ribonucleotide reductase 1)	CATEGORY_4
P75767	GO:0005737; GO:0008360	IPR002882; IPR010119; IPR038136;	Putative gluconeogenesis factor	CATEGORY_4
P75791	NA	IPR010856; IPR027443;	Uncharacterized protein YbiU	CATEGORY_4
P75821	GO:0003824; GO:0050662	IPR001509; IPR036291;	Uncharacterized protein YbjS	CATEGORY_4
P75830	GO:0005886; GO:0019898; GO:0042802; GO:0042891; GO:0042895; GO:0046618; GO:0046677; GO:1990196	IPR032317; IPR030190; IPR006143;	Macrolide export protein MacA	CATEGORY_4
P75882	GO:0005886	IPR010344;	Uncharacterized lipoprotein GfcD (Group 4 capsule protein D homolog)	CATEGORY_4
P75914	GO:0005829; GO:0008270; GO:0016791; GO:0042578; GO:0071978	IPR023710; IPR004013; IPR003141; IPR016195;	Probable phosphatase YcdX (EC 3.1.3.-)	CATEGORY_4
P75915	GO:0005829; GO:0006974; GO:0071978	IPR026269; IPR020945; IPR036411;	Chaperone protein YcdY	CATEGORY_4
P75949	GO:0004563; GO:0005829; GO:0005975; GO:0007049; GO:0008360; GO:0009252; GO:0009254; GO:0051301; GO:0071555; GO:0102148	IPR022956; IPR019800; IPR001764; IPR036962; IPR017853;	Beta-hexosaminidase (EC 3.2.1.52) (Beta-N-acetylhexosaminidase) (N-acetyl-beta-glucosaminidase)	CATEGORY_4
P75952	GO:0003677; GO:0045892; GO:0046688	IPR009057; IPR001647; IPR036271;	HTH-type transcriptional repressor ComR (Copper outer membrane regulator)	CATEGORY_4
P75958	GO:0005886; GO:0005887; GO:0042953; GO:0044874; GO:0098797	IPR003838; IPR011926; IPR011925; IPR025857;	Lipoprotein-releasing system transmembrane protein LolE	CATEGORY_4
P76108	GO:0009290; GO:0015846; GO:0016746; GO:0019808; GO:0030288; GO:0042619	IPR006059; IPR001188;	Bifunctional polyhydroxybutyrate synthase / ABC transporter periplasmic binding protein (Poly-3-hydroxybutyrate synthase) (PHB synthase) (EC 2.3.1.-) (cPHB synthase)	CATEGORY_4
P76361	GO:0005886; GO:0016021	NA	Inner membrane protein YeeR	CATEGORY_4
P76389	GO:0005886; GO:0016021; GO:0050660	IPR000644; IPR036318; IPR016169; IPR005496; IPR005170;	UPF0053 protein YegH	CATEGORY_4
P76506	GO:0009279; GO:0120010	IPR007428;	Intermembrane phospholipid transport system lipoprotein MlaA	CATEGORY_4
P76658	GO:0005524; GO:0005829; GO:0009244; GO:0016773; GO:0033785; GO:0033786; GO:0097171	IPR023030; IPR002173; IPR004821; IPR011611; IPR011913; IPR011914; IPR029056; IPR014729;	Bifunctional protein HldE [Includes: D-beta-D-heptose 7-phosphate kinase (EC 2.7.1.167) (D-beta-D-heptose 7-phosphotransferase) (D-glycero-beta-D-manno-heptose-7-phosphate kinase); D-beta-D-heptose 1-phosphate adenylyltransferase (EC 2.7.7.70) (D-glycero-beta-D-manno-heptose 1-phosphate adenylyltransferase)]	CATEGORY_4
P77171	GO:0003677; GO:0003700; GO:0006351; GO:0043565; GO:0045892	IPR005119; IPR000847; IPR036388; IPR036390;	Uncharacterized HTH-type transcriptional regulator YdcI	CATEGORY_4
P77181	GO:0010124; GO:0016289; GO:0016740	IPR001451; IPR011974; IPR011004;	Phenylacetic acid degradation protein PaaY	CATEGORY_4
P77249	GO:0030288; GO:0043711; GO:0061077; GO:0071555	IPR013783; IPR008962; IPR036316; IPR001829; IPR016148; IPR018046; IPR016147;	Probable fimbrial chaperone SfmC	CATEGORY_4
P77260	GO:0016491; GO:0019594; GO:0050662	IPR008927; IPR013328; IPR000669; IPR013118; IPR023027; IPR013131; IPR036291;	Uncharacterized oxidoreductase YdfI (EC 1.-.-.-)	CATEGORY_4
P77304	GO:0005886; GO:0005887; GO:0006857; GO:0015031; GO:0015078; GO:0015293; GO:0015333; GO:0016021; GO:0035442; GO:0035443; GO:0042891; GO:0042895; GO:0042937; GO:0071916; GO:1902600	IPR023517; IPR005279; IPR020846; IPR036259; IPR000109; IPR018456;	Dipeptide and tripeptide permease A	CATEGORY_4
P77309	GO:0003677; GO:0003700; GO:0006351	IPR005119; IPR000847; IPR036388; IPR036390;	Uncharacterized HTH-type transcriptional regulator YneJ	CATEGORY_4
P77569	GO:0003677; GO:0006355; GO:0019439	IPR029016; IPR014757; IPR005471; IPR036388; IPR036390;	DNA-binding transcriptional activator MhpR (mhp operon transcriptional activator)	CATEGORY_4
P78061	GO:0004356; GO:0005524; GO:0006542; GO:0009447; GO:0034024	IPR036651; IPR014746; IPR008146; IPR027303;	Gamma-glutamylputrescine synthetase PuuA (Gamma-Glu-Put synthetase) (EC 6.3.1.11) (Glutamate--putrescine ligase)	CATEGORY_4
Q46798	GO:0000920; GO:0001896; GO:0005886	IPR011055; IPR018392; IPR036779; IPR016047;	Uncharacterized lipoprotein YgeR	CATEGORY_4
Q46810	GO:0000166; GO:0000287; GO:0006777; GO:0061602; GO:1902760	IPR017696; IPR025877; IPR029044;	Molybdenum cofactor cytidylyltransferase (MoCo cytidylyltransferase) (EC 2.7.7.76) (CTP:molybdopterin cytidylyltransferase) (Mo-MPT cytidylyltransferase) (Molybdopterin cytidylyltransferase) (Molybdopterin-cytosine dinucleotide synthase) (MCD synthase)	CATEGORY_4
Q46893	GO:0000287; GO:0005829; GO:0016114; GO:0019288; GO:0042802; GO:0050518	IPR001228; IPR034683; IPR018294; IPR029044;	2-C-methyl-D-erythritol 4-phosphate cytidylyltransferase (EC 2.7.7.60) (4-diphosphocytidyl-2C-methyl-D-erythritol synthase) (CDP-ME synthase) (MEP cytidylyltransferase) (MCT)	CATEGORY_4
Q46920	GO:0005829; GO:0008616; GO:0033739; GO:0046857	IPR029500; IPR029139; IPR016428;	NADPH-dependent 7-cyano-7-deazaguanine reductase (EC 1.7.1.13) (7-cyano-7-carbaguanine reductase) (NADPH-dependent nitrile oxidoreductase) (PreQ(0) reductase)	CATEGORY_4
Q6BF17	GO:0000287; GO:0008869; GO:0009063; GO:0034194	IPR036849; IPR029017; IPR029065; IPR023592; IPR018110; IPR034593; IPR013342; IPR013341;	D-galactonate dehydratase (GalD) (EC 4.2.1.6)	CATEGORY_4
P00350	GO:0004616; GO:0005829; GO:0006098; GO:0042802; GO:0042803; GO:0046177; GO:0050661	IPR008927; IPR013328; IPR006114; IPR006113; IPR006115; IPR006184; IPR036291; IPR006183;	6-phosphogluconate dehydrogenase, decarboxylating (EC 1.1.1.44)	CATEGORY_5
P00448	GO:0003677; GO:0004784; GO:0005737; GO:0005829; GO:0006801; GO:0006979; GO:0009408; GO:0010447; GO:0016209; GO:0019430; GO:0030145; GO:0046872; GO:0055114; GO:0071291	IPR001189; IPR019833; IPR019832; IPR019831; IPR036324; IPR036314;	Superoxide dismutase [Mn] (EC 1.15.1.1) (MnSOD)	CATEGORY_5
P00509	GO:0004069; GO:0004838; GO:0005737; GO:0005829; GO:0009094; GO:0030170; GO:0033585; GO:0042802	IPR004839; IPR000796; IPR004838; IPR015424; IPR015422; IPR015421;	Aspartate aminotransferase (AspAT) (EC 2.6.1.1) (Transaminase A)	CATEGORY_5
P00579	GO:0001123; GO:0003677; GO:0003700; GO:0005829; GO:0009408; GO:0016987	IPR014284; IPR000943; IPR009042; IPR007627; IPR007624; IPR007630; IPR007631; IPR007127; IPR042189; IPR013325; IPR013324; IPR012760; IPR028630; IPR036388;	RNA polymerase sigma factor RpoD (Sigma-70)	CATEGORY_5
P00864	GO:0000287; GO:0005829; GO:0006099; GO:0006107; GO:0008964; GO:0015977	IPR021135; IPR022805; IPR018129; IPR033129; IPR015813;	Phosphoenolpyruvate carboxylase (PEPC) (PEPCase) (EC 4.1.1.31)	CATEGORY_5
P00895	GO:0000162; GO:0004049; GO:0005829; GO:0046872	IPR005801; IPR019999; IPR006805; IPR005257; IPR015890;	Anthranilate synthase component 1 (AS) (ASI) (EC 4.1.3.27)	CATEGORY_5
P00904	GO:0000162; GO:0000287; GO:0004048; GO:0004049; GO:0006541	IPR005940; IPR029062; IPR017926; IPR000312; IPR017459; IPR036320; IPR035902; IPR006221;	Bifunctional protein TrpGD [Includes: Anthranilate synthase component 2 (AS) (ASII) (EC 4.1.3.27) (Anthranilate synthase, glutamine amidotransferase component); Anthranilate phosphoribosyltransferase (EC 2.4.2.18)]	CATEGORY_5
P00936	GO:0004016; GO:0005524; GO:0005737; GO:0006171	IPR000274; IPR024686; IPR024685;	Adenylate cyclase (EC 4.6.1.1) (ATP pyrophosphate-lyase) (Adenylyl cyclase)	CATEGORY_5
P02930	GO:0005216; GO:0009279; GO:0014070; GO:0015288; GO:0015562; GO:0016021; GO:0034220; GO:0042802; GO:0042930; GO:0046618; GO:0046677; GO:0047485; GO:1990196; GO:1990281	IPR003423; IPR010130;	Outer membrane protein TolC (Multidrug efflux pump subunit TolC) (Outer membrane factor TolC)	CATEGORY_5
P03817	GO:0005829; GO:0010181; GO:0051302; GO:0055114	IPR008254; IPR029039;	Protein MioC	CATEGORY_5
P04425	GO:0000287; GO:0004363; GO:0005524; GO:0005829; GO:0006750	IPR011761; IPR013815; IPR006284; IPR004218; IPR004215; IPR016185;	Glutathione synthetase (EC 6.3.2.3) (GSH synthetase) (GSH-S) (GSHase) (Glutathione synthase)	CATEGORY_5
P04825	GO:0004177; GO:0005886; GO:0006508; GO:0008237; GO:0008270; GO:0042802	IPR042097; IPR038438; IPR001930; IPR014782; IPR012779; IPR024601; IPR037144; IPR035414; IPR027268;	Aminopeptidase N (EC 3.4.11.2) (Alpha-aminoacylpeptide hydrolase)	CATEGORY_5
P04993	GO:0000724; GO:0003677; GO:0004003; GO:0004386; GO:0005524; GO:0006310; GO:0006974; GO:0008854; GO:0009338; GO:0043142	IPR003593; IPR027417; IPR006344; IPR041851; IPR027785;	RecBCD enzyme subunit RecD (EC 3.1.11.5) (Exodeoxyribonuclease V 67 kDa polypeptide) (Exodeoxyribonuclease V alpha chain) (Exonuclease V subunit RecD) (ExoV subunit RecD) (Helicase/nuclease RecBCD subunit RecD)	CATEGORY_5
P05020	GO:0004151; GO:0005829; GO:0006207; GO:0008270; GO:0044205	IPR006680; IPR004721; IPR002195; IPR032466;	Dihydroorotase (DHOase) (EC 3.5.2.3)	CATEGORY_5
P05458	GO:0004222; GO:0005737; GO:0006508; GO:0008270; GO:0030288	IPR011249; IPR011765; IPR001431; IPR007863; IPR032632;	Protease 3 (EC 3.4.24.55) (Pitrilysin) (Protease III) (Protease pi)	CATEGORY_5
P05459	GO:0005829; GO:0008615; GO:0033711; GO:0036001; GO:0046983; GO:0051287	IPR006139; IPR029753; IPR029752; IPR006140; IPR020921; IPR024531; IPR036291; IPR038251;	Erythronate-4-phosphate dehydrogenase (EC 1.1.1.290)	CATEGORY_5
P05637	GO:0008796; GO:0008803; GO:0010165; GO:0015949	IPR004617; IPR004843; IPR029052;	Bis(5'-nucleosyl)-tetraphosphatase [symmetrical] (EC 3.6.1.41) (Ap4A hydrolase) (Diadenosine 5',5'''-P1,P4-tetraphosphate pyrophosphohydrolase) (Diadenosine tetraphosphatase)	CATEGORY_5
P06715	GO:0004362; GO:0005737; GO:0006749; GO:0009055; GO:0016020; GO:0045454; GO:0050661; GO:0071949	IPR036188; IPR023753; IPR016156; IPR006322; IPR001100; IPR004099; IPR012999;	Glutathione reductase (GR) (GRase) (EC 1.8.1.7)	CATEGORY_5
P06722	GO:0000018; GO:0003677; GO:0004519; GO:0005737; GO:0006298; GO:0006304; GO:0032300; GO:0043765	IPR004230; IPR011337; IPR037057; IPR011335;	DNA mismatch repair protein MutH (Methyl-directed mismatch repair protein)	CATEGORY_5
P07000	GO:0004622; GO:0005886; GO:0006629; GO:0016020; GO:0016747	IPR029058; IPR022742;	Lysophospholipase L2 (EC 3.1.1.5) (Lecithinase B)	CATEGORY_5
P07001	GO:0005886; GO:0005887; GO:0006740; GO:0008750; GO:0046983; GO:0051287; GO:1902600	IPR008143; IPR008142; IPR007886; IPR007698; IPR036291; IPR026255; IPR024605;	NAD(P) transhydrogenase subunit alpha (EC 7.1.1.1) (Nicotinamide nucleotide transhydrogenase subunit alpha) (Pyridine nucleotide transhydrogenase subunit alpha)	CATEGORY_5
P08997	GO:0004474; GO:0005737; GO:0006097; GO:0006099	IPR011076; IPR006252; IPR001465; IPR019830;	Malate synthase A (MSA) (EC 2.3.3.9)	CATEGORY_5
P09158	GO:0004766; GO:0005829; GO:0008295; GO:0010487; GO:0016768; GO:0043918	IPR030374; IPR030373; IPR029063; IPR001045; IPR035246; IPR037163;	Polyamine aminopropyltransferase (Cadaverine aminopropyltransferase) (EC 2.5.1.-) (Putrescine aminopropyltransferase) (PAPT) (Spermidine aminopropyltransferase) (EC 2.5.1.79) (Spermidine synthase) (SPDS) (SPDSY) (EC 2.5.1.16) (Spermine synthase) (EC 2.5.1.22) (Thermospermine synthase)	CATEGORY_5
P09831	GO:0004355; GO:0005829; GO:0006537; GO:0006541; GO:0046872; GO:0051538; GO:0097054	IPR013785; IPR017932; IPR002489; IPR036485; IPR006982; IPR002932; IPR029055;	Glutamate synthase [NADPH] large chain (EC 1.4.1.13) (Glutamate synthase subunit alpha) (GLTS alpha chain) (NADPH-GOGAT)	CATEGORY_5
P0A6C1	GO:0000726; GO:0003677; GO:0004519; GO:0008270; GO:0008833	IPR001719; IPR018246; IPR036237; IPR013022;	Endonuclease 4 (EC 3.1.21.2) (Endodeoxyribonuclease IV) (Endonuclease IV)	CATEGORY_5
P0A6F1	GO:0004088; GO:0005524; GO:0005737; GO:0005829; GO:0005951; GO:0006207; GO:0006526; GO:0006541; GO:0044205	IPR006274; IPR002474; IPR036480; IPR029062; IPR035686; IPR017926;	Carbamoyl-phosphate synthase small chain (EC 6.3.5.5) (Carbamoyl-phosphate synthetase glutamine chain)	CATEGORY_5
P0A6I6	GO:0004595; GO:0005524; GO:0005737; GO:0015937; GO:0042802	IPR004821; IPR001980; IPR014729;	Phosphopantetheine adenylyltransferase (EC 2.7.7.3) (Dephospho-CoA pyrophosphorylase) (Pantetheine-phosphate adenylyltransferase) (PPAT)	CATEGORY_5
P0A6R0	GO:0004315; GO:0005829; GO:0006631; GO:0006633; GO:0033818	IPR013751; IPR013747; IPR004655; IPR016039;	3-oxoacyl-[acyl-carrier-protein] synthase 3 (EC 2.3.1.180) (3-oxoacyl-[acyl-carrier-protein] synthase III) (Beta-ketoacyl-ACP synthase III) (KAS III) (EcFabH)	CATEGORY_5
P0A6V1	GO:0000287; GO:0005524; GO:0005978; GO:0008878; GO:0016208; GO:0042802; GO:0051289	IPR011831; IPR005836; IPR023049; IPR005835; IPR029044; IPR011004;	Glucose-1-phosphate adenylyltransferase (EC 2.7.7.27) (ADP-glucose pyrophosphorylase) (ADPGlc PPase) (ADP-glucose synthase)	CATEGORY_5
P0A6W9	GO:0004357; GO:0005524; GO:0005829; GO:0006750; GO:0006972; GO:0046872; GO:0071243; GO:0071288	IPR014746; IPR007370; IPR006334;	Glutamate--cysteine ligase (EC 6.3.2.2) (Gamma-ECS) (GCS) (Gamma-glutamylcysteine synthetase)	CATEGORY_5
P0A6Y1	GO:0000746; GO:0003677; GO:0005694; GO:0005829; GO:0006310; GO:0006351; GO:0006355; GO:0006417	IPR000119; IPR020816; IPR010992; IPR005685;	Integration host factor subunit beta (IHF-beta)	CATEGORY_5
P0A725	GO:0005506; GO:0005737; GO:0008270; GO:0008759; GO:0009245; GO:0019213; GO:0103117	IPR020568; IPR004463; IPR011334; IPR015870;	UDP-3-O-acyl-N-acetylglucosamine deacetylase (UDP-3-O-acyl-GlcNAc deacetylase) (EC 3.5.1.108) (Protein EnvA) (UDP-3-O-[R-3-hydroxymyristoyl]-N-acetylglucosamine deacetylase)	CATEGORY_5
P0A734	GO:0000918; GO:0005829; GO:0005886; GO:0032955; GO:0042802; GO:0051302	IPR005527; IPR036707;	Cell division topological specificity factor	CATEGORY_5
P0A756	GO:0003955; GO:0005886; GO:0006813; GO:0032414; GO:1901381	IPR003680; IPR029039; IPR023947;	Glutathione-regulated potassium-efflux system ancillary protein KefG (Putative quinone oxidoreductase KefG) (EC 1.6.5.2)	CATEGORY_5
P0A786	GO:0004070; GO:0005737; GO:0005829; GO:0006207; GO:0006520; GO:0016597; GO:0042802; GO:0044205	IPR006132; IPR006130; IPR036901; IPR002082; IPR006131;	Aspartate carbamoyltransferase catalytic subunit (EC 2.1.3.2) (Aspartate transcarbamylase) (ATCase)	CATEGORY_5
P0A7F3	GO:0005737; GO:0006207; GO:0006221; GO:0008270; GO:0009347	IPR020545; IPR002801; IPR020542; IPR036792; IPR036793;	Aspartate carbamoyltransferase regulatory chain	CATEGORY_5
P0A7Z0	GO:0004751; GO:0005829; GO:0006014; GO:0009052; GO:0042802	IPR037171; IPR004788; IPR020672;	Ribose-5-phosphate isomerase A (EC 5.3.1.6) (Phosphoriboisomerase A) (PRI)	CATEGORY_5
P0A855	GO:0007049; GO:0015031; GO:0017038; GO:0019904; GO:0030288; GO:0032153; GO:0032991; GO:0042597; GO:0043213; GO:0044877; GO:0051301; GO:0071237	IPR011042; IPR011659; IPR014167; IPR007195; IPR036752;	Tol-Pal system protein TolB	CATEGORY_5
P0A877	GO:0000162; GO:0004834; GO:0005737; GO:0005829; GO:0009073; GO:0016829	IPR013785; IPR011060; IPR018204; IPR002028;	Tryptophan synthase alpha chain (EC 4.2.1.20)	CATEGORY_5
P0A879	GO:0000162; GO:0004834; GO:0005737; GO:0005829; GO:0009073; GO:0030170; GO:0042802	IPR001926; IPR006653; IPR006654; IPR023026; IPR036052;	Tryptophan synthase beta chain (EC 4.2.1.20)	CATEGORY_5
P0A881	GO:0003677; GO:0003700; GO:0005737; GO:0006355; GO:0043565; GO:0045892	IPR000831; IPR013335; IPR010921; IPR038116;	Trp operon repressor	CATEGORY_5
P0A8D0	GO:0003690; GO:0005524; GO:0008270; GO:0045892	IPR005144; IPR003796;	Transcriptional repressor NrdR	CATEGORY_5
P0A8E1	GO:0005829	IPR029058; IPR022987; IPR008886;	UPF0227 protein YcfP	CATEGORY_5
P0A8W2	GO:0003677; GO:0003700; GO:0009405; GO:2000143; GO:2000144	IPR000835; IPR023187; IPR023071; IPR036388; IPR036390;	Transcriptional regulator SlyA	CATEGORY_5
P0A917	GO:0009279; GO:0016021	IPR000758; IPR011250; IPR027385;	Outer membrane protein X	CATEGORY_5
P0A937	GO:0016020; GO:0030674; GO:0042802; GO:0043165; GO:0045203; GO:0046677; GO:0051205; GO:1990063	IPR026592; IPR037873; IPR007450;	Outer membrane protein assembly factor BamE	CATEGORY_5
P0A968	GO:0003697; GO:0003723; GO:0005829; GO:0006355; GO:0008156; GO:0042594; GO:0090729	IPR012156; IPR011129; IPR019844; IPR002059; IPR012751; IPR012340;	Cold shock-like protein CspD (CSP-D)	CATEGORY_5
P0A9A6	GO:0000917; GO:0003924; GO:0005525; GO:0005737; GO:0032153; GO:0042802; GO:0043093; GO:0051258; GO:0051301	IPR000158; IPR020805; IPR024757; IPR008280; IPR018316; IPR036525; IPR003008;	Cell division protein FtsZ	CATEGORY_5
P0A9D2	GO:0004364; GO:0005737; GO:0042542	IPR010987; IPR036282; IPR040079; IPR004045; IPR004046; IPR036249;	Glutathione S-transferase GstA (EC 2.5.1.18) (GST B1-1)	CATEGORY_5
P0A9D8	GO:0005829; GO:0008666; GO:0009085; GO:0009089; GO:0019877	IPR005664; IPR001451; IPR018357; IPR023180; IPR037133; IPR011004;	2,3,4,5-tetrahydropyridine-2,6-dicarboxylate N-succinyltransferase (EC 2.3.1.117) (Tetrahydrodipicolinate N-succinyltransferase) (THDP succinyltransferase) (THP succinyltransferase) (Tetrahydropicolinate succinylase)	CATEGORY_5
P0A9E0	GO:0000976; GO:0001217; GO:0005829; GO:0019568; GO:0032993; GO:0042802	IPR003313; IPR009057; IPR037923; IPR018060; IPR018062; IPR020449;	Arabinose operon regulatory protein	CATEGORY_5
P0A9G6	GO:0004451; GO:0005829; GO:0006097; GO:0006099; GO:0043169; GO:0046872	IPR039556; IPR006254; IPR018523; IPR015813; IPR040442;	Isocitrate lyase (ICL) (EC 4.1.3.1) (Isocitrase) (Isocitratase)	CATEGORY_5
P0A9H9	GO:0004721; GO:0005829; GO:0005886; GO:0006935; GO:0009288; GO:0042802; GO:0050920; GO:0071977; GO:0098561	IPR007439;	Protein phosphatase CheZ (EC 3.1.3.-) (Chemotaxis protein CheZ)	CATEGORY_5
P0A9T4	GO:0004033; GO:0005829; GO:0034198	IPR020471; IPR023210; IPR036812;	Protein tas	CATEGORY_5
P0A9Z1	GO:0005524; GO:0005829; GO:0006808; GO:0030234; GO:0036094; GO:0042304; GO:0042802; GO:0050790	IPR002187; IPR011322; IPR015867; IPR017918; IPR002332;	Nitrogen regulatory protein P-II 1	CATEGORY_5
P0AA93	GO:0000155; GO:0005524; GO:0005886; GO:0016021; GO:0023014; GO:0031670; GO:0071555	IPR029016; IPR003594; IPR036890; IPR010559; IPR011620;	Sensor histidine kinase YpdA (EC 2.7.13.3)	CATEGORY_5
P0AAD2	GO:0003333; GO:0005300; GO:0005886; GO:0005887; GO:0015293; GO:0022804	IPR018227; IPR013061; IPR013059;	Tryptophan-specific transport protein (Tryptophan permease)	CATEGORY_5
P0AAI5	GO:0004315; GO:0005829; GO:0006633; GO:0033817	IPR017568; IPR000794; IPR018201; IPR014031; IPR014030; IPR020841; IPR016039;	3-oxoacyl-[acyl-carrier-protein] synthase 2 (EC 2.3.1.179) (3-oxoacyl-[acyl-carrier-protein] synthase II) (Beta-ketoacyl-ACP synthase II) (KAS II)	CATEGORY_5
P0AAN5	NA	IPR032303; IPR038462;	Uncharacterized protein YaiA	CATEGORY_5
P0AAQ2	GO:0003676; GO:0004519; GO:0005829	IPR002711; IPR003615;	Putative HNH nuclease YajD (EC 3.1.-.-)	CATEGORY_5
P0AAS0	GO:0005886; GO:0016021	IPR019713;	Inner membrane protein YlaC	CATEGORY_5
P0AAT4	GO:0005886; GO:0006811; GO:0006970; GO:0008381; GO:0016021; GO:0042802; GO:0071470	IPR010920; IPR011066; IPR006685; IPR030192;	Miniconductance mechanosensitive channel YbdG	CATEGORY_5
P0AAV6	NA	IPR020363;	Uncharacterized protein YbgS	CATEGORY_5
P0AB01	GO:0000270; GO:0005886; GO:0016021; GO:0043164; GO:0071555	IPR003848;	Envelope biogenesis factor ElyC (Elevated frequency of lysis)	CATEGORY_5
P0AB43	NA	IPR038068; IPR027354;	Protein YcgL	CATEGORY_5
P0AB61	GO:0005829	IPR019633; IPR038191;	Protein YciN	CATEGORY_5
P0AB65	GO:0003998; GO:0009408	IPR020456; IPR001792; IPR036046; IPR028627; IPR017968;	Acylphosphatase (EC 3.6.1.7) (Acylphosphate phosphohydrolase)	CATEGORY_5
P0AB67	GO:0005886; GO:0005887; GO:0006740; GO:0008746; GO:0008750; GO:0050661	IPR029035; IPR012136; IPR034300;	NAD(P) transhydrogenase subunit beta (EC 7.1.1.1) (Nicotinamide nucleotide transhydrogenase subunit beta) (Pyridine nucleotide transhydrogenase subunit beta)	CATEGORY_5
P0ABC3	GO:0009408; GO:0043086; GO:0052547; GO:0071575; GO:0098796	IPR001107; IPR036013; IPR010200;	Modulator of FtsH protease HflC	CATEGORY_5
P0ABH0	GO:0005524; GO:0005829; GO:0009898; GO:0032153; GO:0042802; GO:0043093; GO:0051301	IPR020823; IPR003494;	Cell division protein FtsA	CATEGORY_5
P0ABS1	GO:0005737; GO:0005829; GO:0008270; GO:0010468	IPR012784; IPR037187; IPR020460; IPR000962; IPR020458;	RNA polymerase-binding transcription factor DksA (DnaK suppressor protein)	CATEGORY_5
P0AC19	GO:0004150; GO:0005829; GO:0006760; GO:0008719	IPR006157;	Dihydroneopterin triphosphate 2'-epimerase (EC 5.1.99.7) (D-erythro-7,8-dihydroneopterin triphosphate epimerase)	CATEGORY_5
P0AC53	GO:0004345; GO:0005829; GO:0006006; GO:0006098; GO:0010699; GO:0042802; GO:0050661	IPR001282; IPR019796; IPR022675; IPR022674; IPR036291;	Glucose-6-phosphate 1-dehydrogenase (G6PD) (EC 1.1.1.49) [Cleaved into: Extracellular death factor (EDF)]	CATEGORY_5
P0AC81	GO:0004462; GO:0005829; GO:0009636; GO:0016151; GO:0019243	IPR029068; IPR004360; IPR004361; IPR018146; IPR037523;	Lactoylglutathione lyase (EC 4.4.1.5) (Aldoketomutase) (Glyoxalase I) (Glx I) (Ketone-aldehyde mutase) (Methylglyoxalase) (S-D-lactoylglutathione methylglyoxal lyase)	CATEGORY_5
P0ACA7	GO:0004364; GO:0005829; GO:0030611; GO:0042802	IPR010987; IPR036282; IPR004045; IPR004046; IPR036249;	Glutathione S-transferase GstB (EC 2.5.1.18)	CATEGORY_5
P0ACB2	GO:0000287; GO:0004655; GO:0005829; GO:0006782; GO:0006783; GO:0008270	IPR001731; IPR030656; IPR013785;	Delta-aminolevulinic acid dehydratase (ALAD) (ALADH) (EC 4.2.1.24) (Porphobilinogen synthase)	CATEGORY_5
P0ACB4	GO:0004729; GO:0005829; GO:0006779; GO:0006782; GO:0006783; GO:0009055; GO:0010181; GO:0070819	IPR008254; IPR001226; IPR026816; IPR029039;	Protoporphyrinogen IX dehydrogenase [menaquinone] (EC 1.3.5.3)	CATEGORY_5
P0ACJ0	GO:0000976; GO:0001216; GO:0001217; GO:0005829; GO:0006355; GO:0009098; GO:0032993; GO:0042802; GO:0043201; GO:0043565; GO:0045892	IPR011991; IPR000485; IPR011008; IPR019888; IPR019887; IPR019885; IPR036388; IPR036390;	Leucine-responsive regulatory protein	CATEGORY_5
P0ACM5	GO:0003677; GO:0003700	IPR028978; IPR000524; IPR011663; IPR036388; IPR036390;	Uncharacterized HTH-type transcriptional regulator YegW	CATEGORY_5
P0ACU7	GO:0003677	IPR009057; IPR001647; IPR036271;	HTH-type transcriptional regulator YjdC	CATEGORY_5
P0ACY1	GO:0005829; GO:0010181; GO:0016491	IPR029479; IPR000415; IPR026021;	Putative NAD(P)H nitroreductase YdjA (EC 1.-.-.-)	CATEGORY_5
P0AD44	NA	IPR025262;	Uncharacterized protein YfhG	CATEGORY_5
P0AD53	NA	IPR018994;	Uncharacterized protein YgaC	CATEGORY_5
P0ADB1	GO:0005886; GO:0006970; GO:0019867	IPR037873; IPR007450;	Osmotically-inducible putative lipoprotein OsmE (Activator of ntr-like gene protein)	CATEGORY_5
P0ADZ7	GO:0005887; GO:0015031; GO:0031522	IPR003849;	Sec translocon accessory complex subunit YajC	CATEGORY_5
P0AE12	GO:0005829; GO:0008714; GO:0009116; GO:0044209	IPR037109; IPR011271; IPR018953; IPR000845; IPR035994;	AMP nucleosidase (EC 3.2.2.4)	CATEGORY_5
P0AE39	GO:0000160; GO:0003677; GO:0005737; GO:0006355	IPR011006; IPR007492; IPR001789;	Transcriptional regulatory protein YpdB	CATEGORY_5
P0AE82	GO:0000155; GO:0005524; GO:0005886; GO:0009314; GO:0016021; GO:0023014; GO:0042802; GO:0043708; GO:0046777	IPR032404; IPR038515; IPR003660; IPR003594; IPR036890; IPR005467; IPR003661; IPR036097; IPR004358;	Sensor histidine kinase CpxA (EC 2.7.13.3)	CATEGORY_5
P0AEA2	GO:0005886; GO:0009279; GO:0022610; GO:0030288; GO:0031246; GO:0042802; GO:0044010; GO:0071806	IPR005534;	Curli production assembly/transport component CsgG	CATEGORY_5
P0AEB0	GO:0005886; GO:0015419; GO:0016021	IPR011866; IPR000515; IPR035906; IPR005667;	Sulfate transport system permease protein CysW	CATEGORY_5
P0AEB7	GO:0005829	IPR019897; IPR035959; IPR006175; IPR035709;	RutC family protein YoaB	CATEGORY_5
P0AEF8	GO:0005886; GO:0015031; GO:0016021; GO:0055085	IPR000515; IPR035906;	Dipeptide transport system permease protein DppB	CATEGORY_5
P0AEG6	GO:0003756; GO:0015035; GO:0030288; GO:0042597; GO:0045454	IPR033954; IPR018950; IPR009094; IPR012336; IPR036249; IPR017937; IPR013766;	Thiol:disulfide interchange protein DsbC	CATEGORY_5
P0AEN8	GO:0005737; GO:0016857; GO:0036373; GO:0042354; GO:0042806	IPR023751; IPR023750; IPR007721;	L-fucose mutarotase (EC 5.1.3.29) (Fucose 1-epimerase) (Type-2 mutarotase)	CATEGORY_5
P0AES2	GO:0000287; GO:0008872; GO:0042838	IPR036849; IPR029017; IPR029065; IPR017653; IPR034598; IPR034593; IPR013342;	Glucarate dehydratase (GDH) (GlucD) (EC 4.2.1.40)	CATEGORY_5
P0AEY3	GO:0005524; GO:0009267; GO:0046872; GO:0047429; GO:0047693	IPR004518; IPR011551;	Nucleoside triphosphate pyrophosphohydrolase (NTP-PPase) (EC 3.6.1.8)	CATEGORY_5
P0AEZ3	GO:0000917; GO:0005524; GO:0005829; GO:0005886; GO:0007059; GO:0009898; GO:0016887; GO:0031226; GO:0042802; GO:0051301; GO:0051782; GO:0060187	IPR002586; IPR025501; IPR010223; IPR027417;	Septum site-determining protein MinD (Cell division inhibitor MinD)	CATEGORY_5
P0AF59	NA	IPR010693;	Uncharacterized protein YjdI	CATEGORY_5
P0AFH8	GO:0006972; GO:0030288; GO:0061077	IPR007055; IPR014004;	Osmotically-inducible protein Y	CATEGORY_5
P0AG07	GO:0004750; GO:0005829; GO:0006098; GO:0008198; GO:0019323	IPR013785; IPR026019; IPR000056; IPR011060;	Ribulose-phosphate 3-epimerase (EC 5.1.3.1) (Pentose-5-phosphate 3-epimerase) (PPE) (R5P3E)	CATEGORY_5
P0AG78	GO:0006790; GO:0008272; GO:0015419; GO:0030288; GO:0043199	IPR000957; IPR034408; IPR005669;	Sulfate-binding protein (Sulfate starvation-induced protein 2) (SSI2)	CATEGORY_5
P0AGG2	GO:0005829; GO:0006637; GO:0009062; GO:0042802; GO:0047617	IPR003703; IPR029069;	Acyl-CoA thioesterase 2 (EC 3.1.2.-) (Acyl-CoA thioesterase II) (TEII)	CATEGORY_5
P0AGJ5	GO:0003723; GO:0005829; GO:0006396; GO:0008173	IPR029028; IPR029064; IPR001537; IPR013123; IPR029026; IPR016479;	Uncharacterized tRNA/rRNA methyltransferase YfiF (EC 2.1.1.-)	CATEGORY_5
P0C0L7	GO:0005886; GO:0005887; GO:0006865; GO:0007231; GO:0015653; GO:0016021; GO:0071475; GO:1905647	IPR020846; IPR005828; IPR036259; IPR004736; IPR015041; IPR036292; IPR005829;	Proline/betaine transporter (Proline porter II) (PPII)	CATEGORY_5
P0C960	GO:0000270; GO:0008932; GO:0008933; GO:0009279; GO:0016837; GO:0016998; GO:0071555	IPR023946; IPR023346; IPR000189; IPR008258;	Endo-type membrane-bound lytic murein transglycosylase A (EC 4.2.2.n2) (Peptidoglycan lytic endotransglycosylase)	CATEGORY_5
P10371	GO:0000105; GO:0003949; GO:0005829; GO:0006974	IPR013785; IPR006062; IPR006063; IPR023016; IPR011060;	1-(5-phosphoribosyl)-5-[(5-phosphoribosylamino)methylideneamino] imidazole-4-carboxamide isomerase (EC 5.3.1.16) (Phosphoribosylformimino-5-aminoimidazole carboxamide ribotide isomerase)	CATEGORY_5
P11458	GO:0005829; GO:0008987; GO:0034628; GO:0046872; GO:0051539	IPR003473; IPR036094; IPR023513;	Quinolinate synthase A (EC 2.5.1.72)	CATEGORY_5
P13016	GO:0005737; GO:0008745; GO:0009253; GO:0009254; GO:0009392; GO:0046872; GO:0071555	IPR036505; IPR002502;	1,6-anhydro-N-acetylmuramyl-L-alanine amidase AmpD (EC 3.5.1.28) (N-acetylmuramoyl-L-alanine amidase)	CATEGORY_5
P13857	GO:0004596; GO:0005737; GO:0006464; GO:0006474; GO:0008080; GO:0008999; GO:0017198; GO:1990189	IPR016181; IPR000182;	Ribosomal-protein-serine acetyltransferase (EC 2.3.1.-) (Acetylating enzyme for N-terminal of ribosomal protein L7/L12)	CATEGORY_5
P15034	GO:0004177; GO:0005829; GO:0008235; GO:0030145; GO:0042802	IPR007865; IPR029149; IPR036005; IPR000994; IPR001714; IPR001131;	Xaa-Pro aminopeptidase (EC 3.4.11.9) (Aminoacylproline aminopeptidase) (Aminopeptidase P II) (APP-II) (X-Pro aminopeptidase)	CATEGORY_5
P15082	GO:0003677; GO:0003700; GO:0009401; GO:0045892	IPR014036; IPR001034; IPR037171; IPR018356; IPR036388; IPR036390;	Glucitol operon repressor	CATEGORY_5
P15639	GO:0003937; GO:0004643; GO:0005829; GO:0006189	IPR024051; IPR016193; IPR011607; IPR036914; IPR002695;	Bifunctional purine biosynthesis protein PurH [Includes: Phosphoribosylaminoimidazolecarboxamide formyltransferase (EC 2.1.2.3) (AICAR transformylase); IMP cyclohydrolase (EC 3.5.4.10) (ATIC) (IMP synthase) (Inosinicase)]	CATEGORY_5
P15877	GO:0000287; GO:0005886; GO:0008876; GO:0016021; GO:0030288; GO:0048039; GO:0070968	IPR018391; IPR017511; IPR002372; IPR011047; IPR001479;	Quinoprotein glucose dehydrogenase (EC 1.1.5.2) (Glucose dehydrogenase [pyrroloquinoline-quinone])	CATEGORY_5
P16703	GO:0004124; GO:0006535; GO:0080146	IPR005856; IPR005858; IPR001216; IPR001926; IPR036052;	Cysteine synthase B (CSase B) (EC 2.5.1.47) (O-acetylserine (thiol)-lyase B) (OAS-TL B) (O-acetylserine sulfhydrylase B)	CATEGORY_5
P17846	GO:0000103; GO:0004783; GO:0009337; GO:0019344; GO:0020037; GO:0046872; GO:0050661; GO:0051539; GO:0070814	IPR011786; IPR005117; IPR036136; IPR006067; IPR006066;	Sulfite reductase [NADPH] hemoprotein beta-component (SiR-HP) (SiRHP) (EC 1.8.1.2)	CATEGORY_5
P17854	GO:0004604; GO:0005737; GO:0006790; GO:0019379; GO:0070814	IPR004511; IPR002500; IPR011800; IPR014729;	Phosphoadenosine phosphosulfate reductase (EC 1.8.4.8) (3'-phosphoadenylylsulfate reductase) (PAPS reductase, thioredoxin dependent) (PAPS sulfotransferase) (PAdoPS reductase)	CATEGORY_5
P17888	GO:0003677; GO:0004386; GO:0005524; GO:0006260; GO:0006261; GO:0006268; GO:0006269; GO:0006270; GO:0006276; GO:0006302; GO:0006310; GO:0008270; GO:0010332; GO:0043140; GO:0046677; GO:1990077	IPR011545; IPR014001; IPR001650; IPR027417; IPR005259; IPR041222; IPR042115; IPR041236; IPR040498;	Primosomal protein N' (EC 3.6.4.-) (ATP-dependent helicase PriA) (Replication factor Y)	CATEGORY_5
P19323	GO:0000160; GO:0001150; GO:0005524; GO:0005829; GO:0006351; GO:0008134; GO:0042802; GO:0051289; GO:2000144	IPR003593; IPR003018; IPR029016; IPR009057; IPR002197; IPR027417; IPR002078; IPR025662; IPR025944;	Formate hydrogenlyase transcriptional activator FhlA	CATEGORY_5
P19636	GO:0006520; GO:0008851; GO:0009350; GO:0031419; GO:0046336	IPR009246; IPR042251; IPR042255;	Ethanolamine ammonia-lyase light chain (EC 4.3.1.7) (Ethanolamine ammonia-lyase small subunit)	CATEGORY_5
P19930	GO:0004190; GO:0008047; GO:0016485; GO:0046872	IPR004419; IPR023430; IPR000671;	Hydrogenase 1 maturation protease (EC 3.4.23.-)	CATEGORY_5
P21156	GO:0000103; GO:0004781; GO:0005524; GO:0006790; GO:0006979; GO:0019419; GO:0070814	IPR002500; IPR014729; IPR011784;	Sulfate adenylyltransferase subunit 2 (EC 2.7.7.4) (ATP-sulfurylase small subunit) (Sulfate adenylate transferase) (SAT)	CATEGORY_5
P21165	GO:0005829; GO:0016795; GO:0016805; GO:0030145; GO:0043171; GO:0070573; GO:0102009	IPR029149; IPR036005; IPR000994; IPR001131; IPR022846;	Xaa-Pro dipeptidase (X-Pro dipeptidase) (EC 3.4.13.9) (Imidodipeptidase) (Proline dipeptidase) (Prolidase)	CATEGORY_5
P21179	GO:0004096; GO:0005506; GO:0005737; GO:0005829; GO:0006972; GO:0006974; GO:0006979; GO:0020037; GO:0042744; GO:0042802	IPR018028; IPR024708; IPR024712; IPR011614; IPR037060; IPR002226; IPR010582; IPR041399; IPR020835; IPR029062;	Catalase HPII (EC 1.11.1.6) (Hydroxyperoxidase II)	CATEGORY_5
P21338	GO:0003723; GO:0005737; GO:0006401; GO:0016829; GO:0030288; GO:0033897	IPR001568; IPR036430; IPR018188; IPR033130; IPR039378;	Ribonuclease I (RNase I) (EC 4.6.1.21) (Enterobacter ribonuclease)	CATEGORY_5
P21513	GO:0000287; GO:0000967; GO:0003723; GO:0004521; GO:0005737; GO:0006401; GO:0006402; GO:0008033; GO:0008270; GO:0008312; GO:0008995; GO:0009898; GO:0017151; GO:0042802; GO:0051289; GO:1902280	IPR012340; IPR021968; IPR019307; IPR028878; IPR004659; IPR022967; IPR003029;	Ribonuclease E (RNase E) (EC 3.1.26.12)	CATEGORY_5
P21865	GO:0000155; GO:0005524; GO:0005886; GO:0005887; GO:0008134; GO:0009593; GO:0016791; GO:0023014; GO:0031668; GO:0046777; GO:0071472	IPR003018; IPR029016; IPR003594; IPR036890; IPR005467; IPR003661; IPR036097; IPR038318; IPR025201; IPR004358; IPR003852;	Sensor protein KdpD (EC 2.7.13.3)	CATEGORY_5
P21888	GO:0004812; GO:0004817; GO:0005524; GO:0005829; GO:0006423; GO:0008270; GO:0016874; GO:0046872	IPR015803; IPR015273; IPR024909; IPR014729; IPR032678; IPR009080;	Cysteine--tRNA ligase (EC 6.1.1.16) (Cysteinyl-tRNA synthetase) (CysRS)	CATEGORY_5
P21893	GO:0003676; GO:0006281; GO:0006310; GO:0010165; GO:0045145	IPR001667; IPR038763; IPR003156; IPR004610; IPR041122;	Single-stranded-DNA-specific exonuclease RecJ (EC 3.1.-.-)	CATEGORY_5
P23845	GO:0000103; GO:0003924; GO:0004781; GO:0005524; GO:0005525; GO:0006790; GO:0070814	IPR041757; IPR031157; IPR027417; IPR005225; IPR011779; IPR000795; IPR009000; IPR009001;	Sulfate adenylyltransferase subunit 1 (EC 2.7.7.4) (ATP-sulfurylase large subunit) (Sulfate adenylate transferase) (SAT)	CATEGORY_5
P23883	GO:0004030; GO:0009447	IPR016161; IPR016163; IPR016160; IPR029510; IPR016162; IPR015590;	NADP/NAD-dependent aldehyde dehydrogenase PuuC (ALDH) (EC 1.2.1.5) (3-hydroxypropionaldehyde dehydrogenase) (Gamma-glutamyl-gamma-aminobutyraldehyde dehydrogenase) (Gamma-Glu-gamma-aminobutyraldehyde dehydrogenase)	CATEGORY_5
P23898	GO:0005886; GO:0008234	IPR000064; IPR038765;	Probable endopeptidase NlpC (EC 3.4.-.-) (ORF-17) (Probable lipoprotein NlpC)	CATEGORY_5
P25665	GO:0003871; GO:0005829; GO:0008270; GO:0008276; GO:0008705; GO:0009086; GO:0035999; GO:0050667	IPR013215; IPR006276; IPR002629; IPR038071;	5-methyltetrahydropteroyltriglutamate--homocysteine methyltransferase (EC 2.1.1.14) (Cobalamin-independent methionine synthase) (Methionine synthase, vitamin-B12 independent isozyme)	CATEGORY_5
P25746	GO:0005737; GO:0005886; GO:0009408; GO:0031234	IPR007451; IPR035932;	High frequency lysogenization protein HflD	CATEGORY_5
P26365	GO:0008745; GO:0009253; GO:0042597; GO:0043093; GO:0071555	IPR002508;	N-acetylmuramoyl-L-alanine amidase AmiB (EC 3.5.1.28)	CATEGORY_5
P27242	GO:0008917; GO:0009244; GO:0016020; GO:0016757	IPR002201;	Lipopolysaccharide 1,2-N-acetylglucosaminetransferase (EC 2.4.1.56)	CATEGORY_5
P27249	GO:0006464; GO:0006808; GO:0008081; GO:0008773	IPR002912; IPR003607; IPR006674; IPR013546; IPR002934; IPR010043;	Bifunctional uridylyltransferase/uridylyl-removing enzyme (UTase/UR) (Bifunctional [protein-PII] modification enzyme) (Bifunctional nitrogen sensor protein) [Includes: [Protein-PII] uridylyltransferase (PII uridylyltransferase) (UTase) (EC 2.7.7.59); [Protein-PII]-UMP uridylyl-removing enzyme (UR) (EC 3.1.4.-)]	CATEGORY_5
P27833	GO:0009246; GO:0019180; GO:0030170; GO:0042802	IPR000653; IPR015424; IPR015422; IPR015421; IPR032894; IPR012749;	dTDP-4-amino-4,6-dideoxygalactose transaminase (EC 2.6.1.59)	CATEGORY_5
P27848	GO:0000287; GO:0005829; GO:0016791; GO:0033883; GO:0046872; GO:0050308	IPR000150; IPR036412; IPR006379; IPR023214;	Pyridoxal phosphate phosphatase YigL (EC 3.1.3.74) (PLP phosphatase) (Sugar phosphatase) (EC 3.1.3.23)	CATEGORY_5
P27862	NA	IPR035647; IPR023582; IPR015796; IPR001498; IPR036956; IPR020568; IPR015269; IPR020569;	IMPACT family member YigZ	CATEGORY_5
P28248	GO:0000166; GO:0005829; GO:0006226; GO:0006229; GO:0008829; GO:0009314; GO:0015949	IPR011962; IPR029054; IPR036157; IPR033704;	dCTP deaminase (EC 3.5.4.13) (Deoxycytidine triphosphate deaminase)	CATEGORY_5
P28632	GO:0003887; GO:0006260; GO:0008408; GO:0009314	IPR004615; IPR036654; IPR018382;	DNA polymerase III subunit psi (EC 2.7.7.7)	CATEGORY_5
P29217	GO:0005829	IPR007432; IPR036388; IPR036390;	UPF0502 protein YceH (G20.3)	CATEGORY_5
P29680	GO:0004853; GO:0005829; GO:0006779; GO:0006780; GO:0006783; GO:0019353	IPR038071; IPR006361; IPR000257;	Uroporphyrinogen decarboxylase (UPD) (URO-D) (EC 4.1.1.37)	CATEGORY_5
P30131	GO:0003725; GO:0008270; GO:0016743; GO:0016874; GO:0046944; GO:0051604	IPR001792; IPR036046; IPR017968; IPR004421; IPR017945; IPR041440; IPR006070; IPR011125;	Carbamoyltransferase HypF (EC 6.2.-.-) (Carbamoyl phosphate-converting enzyme HypF) ([NiFe]-hydrogenase maturation factor HypF) (Hydrogenase maturation protein HypF)	CATEGORY_5
P30139	GO:0005829; GO:0009228; GO:0009229; GO:0016783	IPR013785; IPR033983; IPR008867;	Thiazole synthase (EC 2.8.1.10)	CATEGORY_5
P30177	GO:0003677; GO:0003723; GO:0005829; GO:0016757	IPR017459; IPR036320; IPR035902;	Uncharacterized protein YbiB	CATEGORY_5
P30859	GO:0004970; GO:0006865; GO:0016020; GO:0030288; GO:0042597	IPR001320; IPR005768; IPR018313; IPR001638;	Putative ABC transporter arginine-binding protein 2	CATEGORY_5
P31133	GO:0015847; GO:0019810; GO:0030288	IPR006059; IPR001188;	Putrescine-binding periplasmic protein	CATEGORY_5
P31134	GO:0005524; GO:0015417; GO:0015847; GO:0043190	IPR003593; IPR003439; IPR017871; IPR008995; IPR027417; IPR005893; IPR013611;	Putrescine transport ATP-binding protein PotG	CATEGORY_5
P31545	GO:0004601; GO:0020037; GO:0033212; GO:0042597; GO:0046872	IPR011008; IPR006314; IPR006313; IPR006311;	Deferrochelatase/peroxidase EfeB (EC 1.11.1.-)	CATEGORY_5
P32131	GO:0004109; GO:0005737; GO:0006782; GO:0046872; GO:0051539; GO:0051989	IPR004558; IPR034505; IPR006638; IPR010723; IPR007197; IPR023404;	Oxygen-independent coproporphyrinogen III oxidase (CPO) (EC 1.3.98.3) (Coproporphyrinogen III dehydrogenase) (CPDH)	CATEGORY_5
P32173	GO:0000287; GO:0005525; GO:0005737; GO:0061603; GO:1902758	IPR025877; IPR013482; IPR029044;	Molybdenum cofactor guanylyltransferase (MoCo guanylyltransferase) (EC 2.7.7.77) (GTP:molybdopterin guanylyltransferase) (Mo-MPT guanylyltransferase) (Molybdopterin guanylyltransferase) (Molybdopterin-guanine dinucleotide biosynthesis protein A) (Molybdopterin-guanine dinucleotide synthase) (MGD synthase) (Protein FA)	CATEGORY_5
P32662	GO:0000287; GO:0005829; GO:0005975; GO:0006281; GO:0008967; GO:0016311; GO:0031404; GO:0046295	IPR036412; IPR006439; IPR041492; IPR023214; IPR023198; IPR006346; IPR037512;	Phosphoglycolate phosphatase (PGP) (PGPase) (EC 3.1.3.18)	CATEGORY_5
P33219	GO:0005576	IPR020236; IPR038703; IPR025603;	Protein YebF	CATEGORY_5
P33647	GO:0003677; GO:0003723; GO:0004521; GO:0016891; GO:0030308; GO:0043488	IPR003477; IPR011067;	Endoribonuclease toxin ChpB (EC 3.1.-.-) (Toxin ChpB) (mRNA interferase ChpB)	CATEGORY_5
P33915	GO:0005886; GO:0016021; GO:0035672; GO:0042884	IPR000515; IPR035906; IPR025966;	Inner membrane ABC transporter permease protein YejE	CATEGORY_5
P36649	GO:0004322; GO:0005507; GO:0010273; GO:0016682; GO:0016722; GO:0016724; GO:0030288; GO:0042597; GO:0046688	IPR001117; IPR011706; IPR011707; IPR002355; IPR008972; IPR006311;	Blue copper oxidase CueO (Copper efflux oxidase)	CATEGORY_5
P36655	GO:0005887; GO:0009055; GO:0009898; GO:0015035; GO:0016491; GO:0017004; GO:0042493; GO:0045454; GO:0047134; GO:0055114; GO:0071502	IPR003834; IPR035671; IPR028250; IPR036929; IPR022910; IPR036249; IPR017937; IPR013766;	Thiol:disulfide interchange protein DsbD (EC 1.8.1.8) (C-type cytochrome biogenesis protein CycZ) (Inner membrane copper tolerance protein) (Protein-disulfide reductase) (Disulfide reductase)	CATEGORY_5
P37313	GO:0005524; GO:0005886; GO:0009314; GO:0015031; GO:0015232; GO:0016887	IPR003593; IPR003439; IPR017871; IPR013563; IPR027417;	Dipeptide transport ATP-binding protein DppF	CATEGORY_5
P37595	GO:0004067; GO:0008798; GO:0016540; GO:0016787	IPR029055; IPR000246;	Isoaspartyl peptidase (EC 3.4.19.5) (Beta-aspartyl-peptidase) (EcAIII) (Isoaspartyl dipeptidase) [Cleaved into: Isoaspartyl peptidase subunit alpha; Isoaspartyl peptidase subunit beta]	CATEGORY_5
P37624	GO:0005524; GO:0005886; GO:0016020; GO:0016887; GO:0022627; GO:0042623; GO:0043024; GO:0043190; GO:0045727; GO:0055085; GO:0060187	IPR003593; IPR000412; IPR003439; IPR017871; IPR027417;	Ribosome-associated ATPase (Ribosomal bound ATPase)	CATEGORY_5
P37626	GO:0005886; GO:0009306	IPR039562;	Uncharacterized protein YhiI	CATEGORY_5
P37666	GO:0005829; GO:0005886; GO:0008873; GO:0016618; GO:0019521; GO:0030267; GO:0046181; GO:0051287	IPR006139; IPR029753; IPR006140; IPR023756; IPR036291;	Glyoxylate/hydroxypyruvate reductase B (EC 1.1.1.79) (EC 1.1.1.81) (2-ketoaldonate reductase) (2-ketogluconate reductase) (2KR) (EC 1.1.1.215)	CATEGORY_5
P38038	GO:0000103; GO:0004783; GO:0009337; GO:0010181; GO:0019344; GO:0042602; GO:0050660; GO:0070401; GO:0070814	IPR010199; IPR003097; IPR029758; IPR017927; IPR001094; IPR008254; IPR001709; IPR029039; IPR039261; IPR023173; IPR001433; IPR017938;	Sulfite reductase [NADPH] flavoprotein alpha-component (SiR-FP) (EC 1.8.1.2)	CATEGORY_5
P38521	GO:0005829	IPR007416;	Uncharacterized protein YggL	CATEGORY_5
P39099	GO:0004252; GO:0006508; GO:0008233; GO:0042597; GO:0042802; GO:0051603; GO:0071575	IPR001478; IPR036034; IPR011782; IPR009003; IPR001940;	Periplasmic pH-dependent serine endoprotease DegQ (EC 3.4.21.107) (Protease Do)	CATEGORY_5
P39304	GO:0000287; GO:0004590; GO:0006207; GO:0019854; GO:0033982	IPR023942; IPR013785; IPR041710; IPR001754; IPR011060;	3-keto-L-gulonate-6-phosphate decarboxylase UlaD (EC 4.1.1.85) (3-dehydro-L-gulonate-6-phosphate decarboxylase) (KGPDC) (L-ascorbate utilization protein D)	CATEGORY_5
P39347	GO:0003677; GO:0005829; GO:0006310; GO:0015074; GO:0044826; GO:0046718; GO:0075713	IPR011010; IPR013762; IPR002104; IPR038488; IPR025166; IPR010998;	Putative protein IntB (Int(P4)) (Putative prophage P4 integrase)	CATEGORY_5
P39831	GO:0005829; GO:0006212; GO:0031132; GO:0035527	IPR036291; IPR020904; IPR002347;	NADP-dependent 3-hydroxy acid dehydrogenase YdfG (L-allo-threonine dehydrogenase) (EC 1.1.1.381) (Malonic semialdehyde reductase) (EC 1.1.1.298)	CATEGORY_5
P40874	GO:0005829; GO:0006974; GO:0050131; GO:0050660	IPR006076; IPR036188; IPR023493;	N-methyl-L-tryptophan oxidase (MTOX) (EC 1.5.3.-)	CATEGORY_5
P42588	GO:0005829; GO:0009447; GO:0030170; GO:0033094	IPR005814; IPR017747; IPR015424; IPR015422; IPR015421;	Putrescine aminotransferase (EC 2.6.1.82) (Putrescine--2-oxoglutaric acid transaminase) (PAT) (PATase)	CATEGORY_5
P42628	GO:0005886; GO:0006865; GO:0009093; GO:0016021; GO:1901367	NA	Probable serine transporter	CATEGORY_5
P43341	GO:0005737; GO:0008758; GO:0009245; GO:0019897; GO:0030145	IPR024654; IPR010138;	UDP-2,3-diacylglucosamine hydrolase (EC 3.6.1.54) (UDP-2,3-diacylglucosamine diphosphatase) (UDP-2,3-diacylglucosamine pyrophosphatase)	CATEGORY_5
P45395	GO:0019146; GO:0019294; GO:0046872; GO:0097367	IPR000644; IPR004800; IPR001347; IPR035474;	Arabinose 5-phosphate isomerase KdsD (API) (L-API) (EC 5.3.1.13)	CATEGORY_5
P45531	GO:0002143; GO:1990228	IPR027396; IPR003787; IPR037450; IPR017462;	Protein TusC (tRNA 2-thiouridine synthesizing protein C)	CATEGORY_5
P46849	GO:0003963; GO:0005524; GO:0005737; GO:0006396	IPR013791; IPR023797; IPR037136; IPR000228; IPR017770; IPR020719; IPR013792; IPR036553;	RNA 3'-terminal phosphate cyclase (RNA cyclase) (RNA-3'-phosphate cyclase) (EC 6.5.1.4)	CATEGORY_5
P50457	GO:0003867; GO:0009447; GO:0009448; GO:0030170; GO:0034386	IPR004632; IPR005814; IPR015424; IPR015422; IPR015421;	4-aminobutyrate aminotransferase PuuE (EC 2.6.1.19) (GABA aminotransferase) (GABA-AT) (Gamma-amino-N-butyrate transaminase) (GABA transaminase) (Glutamate:succinic semialdehyde transaminase)	CATEGORY_5
P51020	GO:0008701; GO:0019380; GO:0030145	IPR017629; IPR013785; IPR012425; IPR035685; IPR000891;	4-hydroxy-2-oxovalerate aldolase (HOA) (EC 4.1.3.39) (4-hydroxy-2-keto-pentanoic acid aldolase) (4-hydroxy-2-oxopentanoate aldolase)	CATEGORY_5
P52037	GO:0016491	IPR036291; IPR020904; IPR002347;	Uncharacterized oxidoreductase YgfF (EC 1.-.-.-)	CATEGORY_5
P52647	GO:0005506; GO:0006979; GO:0022900; GO:0030976; GO:0043873; GO:0051539	IPR017896; IPR017900; IPR033412; IPR037112; IPR019456; IPR019752; IPR002880; IPR011895; IPR002869; IPR029061; IPR011766; IPR009014;	Probable pyruvate-flavodoxin oxidoreductase (EC 1.2.7.-)	CATEGORY_5
P55135	GO:0003723; GO:0005506; GO:0051539; GO:0070041; GO:0070475	IPR001566; IPR030390; IPR030391; IPR012340; IPR029063; IPR002792; IPR010280;	23S rRNA (uracil(1939)-C(5))-methyltransferase RlmD (EC 2.1.1.190) (23S rRNA(m5U1939)-methyltransferase)	CATEGORY_5
P55138	GO:0005975; GO:0016301; GO:0016773	IPR000577; IPR018485; IPR018484;	Uncharacterized sugar kinase YgcE (EC 2.7.1.-)	CATEGORY_5
P61316	GO:0008565; GO:0030288; GO:0042953; GO:0044874; GO:0072323	IPR029046; IPR004564; IPR018323;	Outer-membrane lipoprotein carrier protein (P20)	CATEGORY_5
P61517	GO:0004089; GO:0005829; GO:0008270; GO:0015976	IPR001765; IPR015892; IPR036874;	Carbonic anhydrase 2 (EC 4.2.1.1) (Carbonate dehydratase 2)	CATEGORY_5
P61714	GO:0000906; GO:0005829; GO:0009231; GO:0009349	IPR034964; IPR002180; IPR036467;	6,7-dimethyl-8-ribityllumazine synthase (DMRL synthase) (LS) (Lumazine synthase) (EC 2.5.1.78)	CATEGORY_5
P61949	GO:0005737; GO:0005829; GO:0009055; GO:0010181	IPR008254; IPR001226; IPR010086; IPR029039;	Flavodoxin 1	CATEGORY_5
P62617	GO:0006744; GO:0008270; GO:0008685; GO:0016114; GO:0019288; GO:0030145; GO:0042802; GO:0046872	IPR003526; IPR020555; IPR036571;	2-C-methyl-D-erythritol 2,4-cyclodiphosphate synthase (MECDP-synthase) (MECPP-synthase) (MECPS) (EC 4.6.1.12)	CATEGORY_5
P62768	NA	IPR020911;	UPF0325 protein YaeH	CATEGORY_5
P64455	GO:0005829	IPR019671;	Uncharacterized protein YdcY	CATEGORY_5
P64530	GO:0003677; GO:0005737; GO:0045892; GO:0046872	IPR003735; IPR038390;	Transcriptional repressor RcnR	CATEGORY_5
P67095	GO:0005829; GO:0008081; GO:0030145; GO:0042802; GO:0051289	IPR024654; IPR029052; IPR041802; IPR020935; IPR000979;	Phosphodiesterase YfcE (EC 3.1.4.-)	CATEGORY_5
P67910	GO:0005829; GO:0008712; GO:0009244; GO:0016020; GO:0070401; GO:0097171	IPR001509; IPR011912; IPR036291;	ADP-L-glycero-D-manno-heptose-6-epimerase (EC 5.1.3.20) (ADP-L-glycero-beta-D-manno-heptose-6-epimerase) (ADP-glyceromanno-heptose 6-epimerase) (ADP-hep 6-epimerase) (AGME)	CATEGORY_5
P68206	GO:0005829	IPR008462; IPR026042; IPR036629;	UPF0337 protein YjbJ	CATEGORY_5
P69931	GO:0005829; GO:0005886; GO:0006260; GO:0016020; GO:0032297; GO:0042802; GO:0043531	IPR020591; IPR013317; IPR017788; IPR022864; IPR027417;	DnaA regulatory inactivator Hda (DnaA paralog) (Dp)	CATEGORY_5
P75672	GO:0008168	IPR026669; IPR013216; IPR029063;	Uncharacterized protein YafS	CATEGORY_5
P75823	GO:0005829; GO:0006520; GO:0008732; GO:0030170; GO:0042802; GO:0050179	IPR001597; IPR015424; IPR015422; IPR015421; IPR023603;	Low specificity L-threonine aldolase (Low specificity L-TA) (EC 4.1.2.48)	CATEGORY_5
P75828	GO:0005524	IPR022602; IPR027417; IPR006171; IPR034139;	Uncharacterized protein YbjD	CATEGORY_5
P75913	GO:0005829; GO:0005886; GO:0016618; GO:0030267; GO:0051287	IPR029753; IPR006140; IPR023514; IPR036291;	Glyoxylate/hydroxypyruvate reductase A (EC 1.1.1.79) (EC 1.1.1.81) (2-ketoacid reductase)	CATEGORY_5
P75948	GO:0005524; GO:0006772; GO:0009229; GO:0019165	IPR002575; IPR011009; IPR014093;	Thiamine kinase (EC 2.7.1.89)	CATEGORY_5
P75960	GO:0005737; GO:0006935; GO:0008270; GO:0034979; GO:0034983; GO:0036049; GO:0036054; GO:0036055; GO:0051607; GO:0070403	IPR029035; IPR003000; IPR026591; IPR027546; IPR026590;	NAD-dependent protein deacylase (EC 3.5.1.-) (Regulatory protein SIR2 homolog)	CATEGORY_5
P75966	GO:0000455; GO:0003723; GO:0009982; GO:0120159	IPR042092; IPR020103; IPR006145; IPR000748; IPR018496;	Ribosomal large subunit pseudouridine synthase E (EC 5.4.99.20) (rRNA pseudouridylate synthase E) (rRNA-uridine isomerase E)	CATEGORY_5
P76035	NA	IPR029032;	Uncharacterized protein YciW	CATEGORY_5
P76038	GO:0009447; GO:0033969	IPR029062; IPR017926; IPR011697;	Gamma-glutamyl-gamma-aminobutyrate hydrolase PuuD (Gamma-Glu-GABA hydrolase) (EC 3.5.1.94)	CATEGORY_5
P76097	NA	IPR009770;	Uncharacterized protein YdcJ	CATEGORY_5
P76176	GO:0004252	IPR009003; IPR008256; IPR001254; IPR018114; IPR033116;	Uncharacterized serine protease YdgD (EC 3.4.21.-)	CATEGORY_5
P76194	GO:0005737; GO:0006979; GO:0008047; GO:0016226; GO:0031162; GO:0043085; GO:0097163	IPR023939; IPR003808;	Cysteine desulfuration protein SufE	CATEGORY_5
P76250	GO:0003677; GO:0003700; GO:0006108; GO:0045892; GO:0045893	IPR005119; IPR000847; IPR036388; IPR036390;	HTH-type transcriptional regulator DmlR (D-malate degradation protein R)	CATEGORY_5
P76257	GO:0003677; GO:0005524; GO:0006301; GO:0008026; GO:0046872; GO:0051536	IPR006555; IPR014013; IPR006935; IPR014001; IPR027417;	Probable ATP-dependent DNA helicase YoaA (EC 3.6.4.12)	CATEGORY_5
P76341	GO:0006144; GO:0033971; GO:0042597; GO:0042802	IPR014306; IPR023418; IPR000895; IPR023416; IPR036817; IPR023419;	5-hydroxyisourate hydrolase (HIU hydrolase) (HIUHase) (EC 3.5.2.17) (Transthyretin-like protein) (TLP) (Transthyretin-related protein) (TRP)	CATEGORY_5
P76350	GO:0005886; GO:0015293; GO:0015530; GO:0015733; GO:0016021	IPR011701; IPR020846; IPR005828; IPR036259; IPR004736; IPR005829;	Shikimate transporter	CATEGORY_5
P76536	GO:0004601; GO:0005737; GO:0005829; GO:0020037; GO:0046872	IPR011008; IPR006314;	Dye-decolorizing peroxidase YfeX (EC 1.11.1.-) (Porphyrinogen oxidase)	CATEGORY_5
P76909	GO:0005524; GO:0016887	IPR003593; IPR003439; IPR017871; IPR027417;	Uncharacterized ABC transporter ATP-binding protein YnjD	CATEGORY_5
P77398	GO:0009103; GO:0009245; GO:0033320; GO:0034214; GO:0042802; GO:0046677; GO:0048040; GO:0070403; GO:0099618; GO:0099619; GO:2001315	IPR021168; IPR001509; IPR005793; IPR002376; IPR036477; IPR011034; IPR036291;	Bifunctional polymyxin resistance protein ArnA (Polymyxin resistance protein PmrI) [Includes: UDP-4-amino-4-deoxy-L-arabinose formyltransferase (EC 2.1.2.13) (ArnAFT) (UDP-L-Ara4N formyltransferase); UDP-glucuronic acid oxidase, UDP-4-keto-hexauronic acid decarboxylating (EC 1.1.1.305) (ArnADH) (UDP-GlcUA decarboxylase) (UDP-glucuronic acid dehydrogenase)]	CATEGORY_5
P77434	GO:0004021; GO:0005737; GO:0006523; GO:0008483; GO:0019272; GO:0030170; GO:0030632	IPR004839; IPR015424; IPR015422; IPR015421;	Glutamate-pyruvate aminotransferase AlaC (EC 2.6.1.2)	CATEGORY_5
P77473	GO:0005886; GO:0016021; GO:0071111	IPR024744; IPR001633; IPR035919;	Probable cyclic di-GMP phosphodiesterase PdeB (EC 3.1.4.52)	CATEGORY_5
P77526	GO:0004601; GO:0006979; GO:0015036	IPR010987; IPR036282; IPR004045; IPR004046; IPR036249;	Disulfide-bond oxidoreductase YfcG (EC 1.8.4.-) (GSH-dependent disulfide-bond oxidoreductase YfcG) (GST N1-1) (GST-like protein YfcG) (Organic hydroperoxidase) (EC 1.11.1.-)	CATEGORY_5
P77529	GO:0000099; GO:0000101; GO:0005886; GO:0006791; GO:0015184; GO:0015293; GO:0015811; GO:0016021	IPR001991; IPR036458;	L-cystine transporter YdjN	CATEGORY_5
P77580	GO:0008774; GO:0019380; GO:0051287	IPR003361; IPR015426; IPR036291; IPR000534;	Acetaldehyde dehydrogenase (EC 1.2.1.10) (Acetaldehyde dehydrogenase [acetylating])	CATEGORY_5
P77695	GO:0005829	IPR012563;	Protein GnsB	CATEGORY_5
P77717	GO:0005886	IPR039366;	Uncharacterized lipoprotein YbaY	CATEGORY_5
P77721	GO:0003677; GO:0003700	IPR014036; IPR001034; IPR037171; IPR018356; IPR036388; IPR036390;	Uncharacterized HTH-type transcriptional regulator YdjF	CATEGORY_5
P77748	GO:0016491; GO:0046872; GO:0050660; GO:0051539; GO:0071949	IPR017896; IPR017900; IPR016166; IPR036318; IPR016164; IPR004113; IPR009051; IPR006094;	Uncharacterized protein YdiJ	CATEGORY_5
P77781	GO:0009234; GO:0016289; GO:0016787; GO:0061522	IPR029069; IPR030863; IPR003736; IPR006683;	1,4-dihydroxy-2-naphthoyl-CoA hydrolase (DHNA-CoA hydrolase) (EC 3.1.2.28) (DHNA-CoA thioesterase)	CATEGORY_5
P80668	GO:0006559; GO:0008957; GO:0009435; GO:0016491; GO:0019607; GO:0046196; GO:0047106; GO:0051289	IPR016161; IPR016163; IPR016160; IPR029510; IPR016162; IPR015590;	Phenylacetaldehyde dehydrogenase (PAD) (EC 1.2.1.39)	CATEGORY_5
Q46822	GO:0004452; GO:0005737; GO:0006974; GO:0008299; GO:0016787; GO:0046872; GO:0050992	IPR011876; IPR015797; IPR000086;	Isopentenyl-diphosphate Delta-isomerase (IPP isomerase) (EC 5.3.3.2) (IPP:DMAPP isomerase) (Isopentenyl pyrophosphate isomerase)	CATEGORY_5
Q47005	GO:0003677; GO:0003700; GO:0042128; GO:0045892; GO:0045893	IPR005119; IPR000847; IPR036388; IPR036390;	Nitrogen assimilation regulatory protein nac (Nitrogen assimilation control protein)	CATEGORY_5
Q47147	GO:0006541; GO:0016740	IPR017932; IPR029055; IPR026869;	Putative glutamine amidotransferase YafJ (EC 2.4.2.-)	CATEGORY_5
Q47622	GO:0042597; GO:0043190; GO:0055085	IPR030678; IPR039424; IPR023765; IPR000914;	Probable ABC transporter periplasmic-binding protein SapA	CATEGORY_5
Q57261	GO:0001522; GO:0003723; GO:0005829; GO:0009982; GO:0031119; GO:0106029	IPR020103; IPR001656; IPR020119; IPR011760; IPR042214;	tRNA pseudouridine synthase D (EC 5.4.99.27) (tRNA pseudouridine(13) synthase) (tRNA pseudouridylate synthase D) (tRNA-uridine isomerase D)	CATEGORY_5
P00370	GO:0004354; GO:0005737; GO:0005829; GO:0006537; GO:0042802	IPR006095; IPR033524; IPR006096; IPR006097; IPR014362; IPR036291; IPR033922;	NADP-specific glutamate dehydrogenase (NADP-GDH) (EC 1.4.1.4)	CATEGORY_6
P00562	GO:0004072; GO:0004412; GO:0005524; GO:0005829; GO:0009086; GO:0009088; GO:0009089; GO:0009090; GO:0050661	IPR036393; IPR041743; IPR001048; IPR005106; IPR001341; IPR018042; IPR011147; IPR001342; IPR019811; IPR036291;	Bifunctional aspartokinase/homoserine dehydrogenase 2 (Aspartokinase II/homoserine dehydrogenase II) (AKII-HDII) [Includes: Aspartokinase (EC 2.7.2.4); Homoserine dehydrogenase (EC 1.1.1.3)]	CATEGORY_6
P00888	GO:0003849; GO:0009073; GO:0009423; GO:0042802	IPR013785; IPR006218; IPR006219;	Phospho-2-dehydro-3-deoxyheptonate aldolase, Tyr-sensitive (EC 2.5.1.54) (3-deoxy-D-arabino-heptulosonate 7-phosphate synthase) (DAHP synthase) (Phospho-2-keto-3-deoxyheptonate aldolase)	CATEGORY_6
P00893	GO:0000287; GO:0003984; GO:0005829; GO:0009097; GO:0009099; GO:0030976; GO:0050660	IPR012846; IPR039368; IPR029035; IPR029061; IPR012000; IPR012001; IPR000399; IPR011766;	Acetolactate synthase isozyme 3 large subunit (EC 2.2.1.6) (AHAS-III) (ALS-III) (Acetohydroxy-acid synthase III large subunit)	CATEGORY_6
P00894	GO:0003984; GO:0005829; GO:0009097; GO:0009099	IPR004789; IPR027271; IPR019455; IPR002912; IPR039557;	Acetolactate synthase isozyme 3 small subunit (EC 2.2.1.6) (ALS-III) (Acetohydroxy-acid synthase III small subunit) (AHAS-III)	CATEGORY_6
P00914	GO:0000166; GO:0003677; GO:0003904; GO:0006281; GO:0018298	IPR036134; IPR036155; IPR005101; IPR002081; IPR018394; IPR006050; IPR014729;	Deoxyribodipyrimidine photo-lyase (EC 4.1.99.3) (DNA photolyase) (Photoreactivating enzyme)	CATEGORY_6
P00935	GO:0003962; GO:0005737; GO:0009086; GO:0030170	IPR000277; IPR011821; IPR015424; IPR015422; IPR015421;	Cystathionine gamma-synthase (CGS) (EC 2.5.1.48) (O-succinylhomoserine (thiol)-lyase)	CATEGORY_6
P00944	GO:0000287; GO:0005737; GO:0009045; GO:0042843	IPR036237; IPR013452; IPR001998;	Xylose isomerase (EC 5.3.1.5) (D-xylulose keto-isomerase)	CATEGORY_6
P00946	GO:0004476; GO:0005829; GO:0008270; GO:0009242; GO:0009298; GO:0019309	IPR001250; IPR016305; IPR018050; IPR014710; IPR011051;	Mannose-6-phosphate isomerase (EC 5.3.1.8) (Phosphohexomutase) (Phosphomannose isomerase) (PMI)	CATEGORY_6
P00963	GO:0004071; GO:0005524; GO:0005829; GO:0006529; GO:0006974; GO:0042802; GO:0070981	IPR006195; IPR004618;	Aspartate--ammonia ligase (EC 6.3.1.1) (Asparagine synthetase A)	CATEGORY_6
P03023	GO:0000986; GO:0001217; GO:0005829; GO:0042802; GO:0045892	IPR000843; IPR010982; IPR028082;	Lactose operon repressor	CATEGORY_6
P03813	GO:0006520; GO:0047661	IPR015942; IPR001920; IPR018187; IPR033134; IPR004380;	Broad specificity amino-acid racemase YgeA (EC 5.1.1.10)	CATEGORY_6
P04128	GO:0007155; GO:0009289; GO:0042802	IPR000259; IPR036937; IPR008966;	Type-1 fimbrial protein, A chain (Type-1A pilin)	CATEGORY_6
P04335	GO:0016787; GO:0043470; GO:0052689	IPR029058; IPR010520;	Esterase FrsA (EC 3.1.-.-)	CATEGORY_6
P04391	GO:0004585; GO:0005737; GO:0006526; GO:0016597; GO:0046872	IPR006132; IPR006130; IPR036901; IPR006131; IPR002292; IPR024904;	Ornithine carbamoyltransferase subunit I (OTCase-1) (EC 2.1.3.3)	CATEGORY_6
P04395	GO:0003905; GO:0005737; GO:0006281; GO:0006284; GO:0006307; GO:0006974; GO:0008725; GO:0043916; GO:0052821; GO:0052822	IPR010316; IPR037046; IPR000035; IPR011257; IPR003265; IPR023170;	DNA-3-methyladenine glycosylase 2 (EC 3.2.2.21) (3-methyladenine-DNA glycosylase II, inducible) (TAG II) (DNA-3-methyladenine glycosidase II) (DNA-3-methyladenine glycosylase II)	CATEGORY_6
P04693	GO:0004838; GO:0005737; GO:0005829; GO:0006532; GO:0008793; GO:0009098; GO:0019292; GO:0030170; GO:0033585; GO:0050048; GO:0080130	IPR004839; IPR000796; IPR004838; IPR015424; IPR015422; IPR015421;	Aromatic-amino-acid aminotransferase (ARAT) (AROAT) (EC 2.6.1.57) (Beta-methylphenylalanine transaminase) (EC 2.6.1.107)	CATEGORY_6
P04846	GO:0005886	IPR004872;	Lipoprotein 28	CATEGORY_6
P04968	GO:0004794; GO:0006566; GO:0009082; GO:0009097; GO:0016597; GO:0030170	IPR001926; IPR000634; IPR001721; IPR038110; IPR005787; IPR036052;	L-threonine dehydratase biosynthetic IlvA (EC 4.3.1.19) (Threonine deaminase)	CATEGORY_6
P05050	GO:0006281; GO:0006307; GO:0008198; GO:0035515; GO:0035552; GO:0035553; GO:0042245; GO:0043734; GO:0051213; GO:0070989; GO:0080111; GO:0103053	IPR004574; IPR027450; IPR037151; IPR005123;	Alpha-ketoglutarate-dependent dioxygenase AlkB (EC 1.14.11.33) (Alkylated DNA repair protein AlkB) (DNA oxidative demethylase AlkB)	CATEGORY_6
P05052	GO:0003700; GO:0010165; GO:0016036; GO:0043565; GO:0045893	IPR009057; IPR018060; IPR018062; IPR020449;	HTH-type transcriptional regulator AppY (M5 polypeptide)	CATEGORY_6
P05194	GO:0003855; GO:0005829; GO:0009073; GO:0009423; GO:0042802; GO:0046279	IPR018508; IPR013785; IPR001381;	3-dehydroquinate dehydratase (3-dehydroquinase) (EC 4.2.1.10) (Type I DHQase) (Type I dehydroquinase) (DHQ1)	CATEGORY_6
P05791	GO:0004160; GO:0005829; GO:0009097; GO:0009099; GO:0046872; GO:0051536; GO:0051539	IPR042096; IPR004404; IPR000581; IPR020558; IPR037237;	Dihydroxy-acid dehydratase (DAD) (EC 4.2.1.9)	CATEGORY_6
P05793	GO:0000287; GO:0004455; GO:0005829; GO:0009097; GO:0009099; GO:0042802; GO:0050661; GO:0051289	IPR008927; IPR013328; IPR013023; IPR000506; IPR013116; IPR036291;	Ketol-acid reductoisomerase (NADP(+)) (KARI) (EC 1.1.1.86) (Acetohydroxy-acid isomeroreductase) (AHIR) (Alpha-keto-beta-hydroxylacyl reductoisomerase) (Ketol-acid reductoisomerase type 2) (Ketol-acid reductoisomerase type II)	CATEGORY_6
P06136	GO:0000917; GO:0005886; GO:0005887; GO:0016021; GO:0032153; GO:0042802; GO:0043093; GO:0051301	IPR005548; IPR026579; IPR034746; IPR013685;	Cell division protein FtsQ	CATEGORY_6
P06610	GO:0004602; GO:0008379; GO:0033194; GO:0042597	IPR033674; IPR000889; IPR029759; IPR029760; IPR036249;	Thioredoxin/glutathione peroxidase BtuE (EC 1.11.1.15) (EC 1.11.1.9)	CATEGORY_6
P06721	GO:0004121; GO:0005737; GO:0009086; GO:0030170; GO:0047804; GO:0080146	IPR000277; IPR006233; IPR015424; IPR015422; IPR015421;	Cystathionine beta-lyase MetC (CBL) (CL) (EC 4.4.1.13) (Beta-cystathionase MetC) (Cysteine desulfhydrase MetC) (CD) (EC 4.4.1.28) (Cysteine lyase MetC) (Cysteine-S-conjugate beta-lyase MetC)	CATEGORY_6
P06986	GO:0000105; GO:0004400; GO:0005829; GO:0030170; GO:0042802	IPR001917; IPR004839; IPR005861; IPR015424; IPR015422; IPR015421;	Histidinol-phosphate aminotransferase (EC 2.6.1.9) (Imidazole acetol-phosphate transaminase) (HPAT) (HspAT)	CATEGORY_6
P06987	GO:0000105; GO:0004401; GO:0004424; GO:0005737; GO:0042802; GO:0046872	IPR036412; IPR006549; IPR023214; IPR020566; IPR005954; IPR006543; IPR038494; IPR000807; IPR020565; IPR013954; IPR020568;	Histidine biosynthesis bifunctional protein HisB [Includes: Histidinol-phosphatase (EC 3.1.3.15); Imidazoleglycerol-phosphate dehydratase (IGPD) (EC 4.2.1.19)]	CATEGORY_6
P06988	GO:0000105; GO:0004399; GO:0005829; GO:0008270; GO:0030145; GO:0046872; GO:0051287	IPR016161; IPR001692; IPR022695; IPR012131;	Histidinol dehydrogenase (HDH) (EC 1.1.1.23)	CATEGORY_6
P06999	GO:0000287; GO:0003872; GO:0005524; GO:0005829; GO:0006096; GO:0006974; GO:0009024; GO:0042802	IPR002173; IPR011611; IPR029056; IPR017583;	ATP-dependent 6-phosphofructokinase isozyme 2 (ATP-PFK 2) (Phosphofructokinase 2) (EC 2.7.1.11) (6-phosphofructokinase isozyme II) (Phosphohexokinase 2)	CATEGORY_6
P07003	GO:0000287; GO:0005829; GO:0005886; GO:0006090; GO:0008289; GO:0030976; GO:0042802; GO:0042867; GO:0050660; GO:0051289; GO:0052737	IPR029035; IPR029061; IPR012000; IPR012001; IPR000399; IPR011766;	Pyruvate dehydrogenase [ubiquinone] (EC 1.2.5.1) (Pyruvate oxidase) (POX) [Cleaved into: Alpha-peptide]	CATEGORY_6
P07023	GO:0004106; GO:0004665; GO:0005737; GO:0006571; GO:0008977; GO:0009094; GO:0046417	IPR008927; IPR008244; IPR036263; IPR036979; IPR002701; IPR011277; IPR036291; IPR003099;	T-protein [Includes: Chorismate mutase (CM) (EC 5.4.99.5); Prephenate dehydrogenase (PDH) (EC 1.3.1.12)]	CATEGORY_6
P07024	GO:0000166; GO:0008253; GO:0008768; GO:0009166; GO:0030288; GO:0046872	IPR008334; IPR036907; IPR006146; IPR006179; IPR004843; IPR029052;	Protein UshA [Includes: UDP-sugar hydrolase (EC 3.6.1.45) (UDP-sugar diphosphatase) (UDP-sugar pyrophosphatase); 5'-nucleotidase (5'-NT) (EC 3.1.3.5)]	CATEGORY_6
P07026	GO:0003677; GO:0007049; GO:0032467; GO:0051301; GO:2000144	IPR016032; IPR005143; IPR036693; IPR000792; IPR036388;	Regulatory protein SdiA	CATEGORY_6
P07109	GO:0005291; GO:0005524; GO:0005886; GO:0015424; GO:0015817; GO:0089709; GO:1903810	IPR003593; IPR030679; IPR003439; IPR017871; IPR027417;	Histidine transport ATP-binding protein HisP	CATEGORY_6
P07623	GO:0004414; GO:0005737; GO:0008899; GO:0019281	IPR029062; IPR005697; IPR033752;	Homoserine O-succinyltransferase (HST) (EC 2.3.1.46) (Homoserine transsuccinylase) (HTS)	CATEGORY_6
P07658	GO:0005829; GO:0008863; GO:0009055; GO:0015944; GO:0030151; GO:0043546; GO:0051539	IPR009010; IPR041925; IPR041924; IPR006478; IPR006657; IPR006656; IPR006963; IPR006655; IPR027467;	Formate dehydrogenase H (EC 1.17.1.9) (EC 1.17.99.7) (Formate dehydrogenase-H subunit alpha) (FDH-H) (Formate-hydrogen-lyase-linked, selenocysteine-containing polypeptide)	CATEGORY_6
P07762	GO:0003844; GO:0004553; GO:0005829; GO:0005978; GO:0006974; GO:0043169; GO:0102752	IPR006048; IPR037439; IPR006407; IPR006047; IPR004193; IPR013780; IPR017853; IPR013783; IPR014756;	1,4-alpha-glucan branching enzyme GlgB (EC 2.4.1.18) (1,4-alpha-D-glucan:1,4-alpha-D-glucan 6-glucosyl-transferase) (Alpha-(1->4)-glucan branching enzyme) (Glycogen branching enzyme) (BE)	CATEGORY_6
P07821	GO:0005524; GO:0006811; GO:0016887; GO:0043190; GO:0055072	IPR003593; IPR003439; IPR017871; IPR027417;	Iron(3+)-hydroxamate import ATP-binding protein FhuC (EC 7.2.2.16) (Ferric hydroxamate uptake protein C) (Ferrichrome transport ATP-binding protein FhuC) (Iron(III)-hydroxamate import ATP-binding protein FhuC)	CATEGORY_6
P08178	GO:0004641; GO:0005524; GO:0005829; GO:0006189	IPR010918; IPR036676; IPR016188; IPR036921; IPR004733;	Phosphoribosylformylglycinamidine cyclo-ligase (EC 6.3.3.1) (AIR synthase) (AIRS) (Phosphoribosyl-aminoimidazole synthetase)	CATEGORY_6
P08191	GO:0005537; GO:0007155; GO:0009289; GO:0033644	IPR000259; IPR036937; IPR008966; IPR015243;	Type 1 fimbrin D-mannose specific adhesin (Protein FimH)	CATEGORY_6
P08331	GO:0000166; GO:0006974; GO:0008254; GO:0008663; GO:0009166; GO:0030288; GO:0042597; GO:0046872	IPR008334; IPR036907; IPR006146; IPR006179; IPR004843; IPR041827; IPR006294; IPR029052;	2',3'-cyclic-nucleotide 2'-phosphodiesterase/3'-nucleotidase (EC 3.1.3.6) (EC 3.1.4.16)	CATEGORY_6
P08394	GO:0000287; GO:0000724; GO:0003677; GO:0004003; GO:0004520; GO:0005524; GO:0006310; GO:0008094; GO:0008854; GO:0009314; GO:0009338; GO:0015616; GO:0044355	IPR014017; IPR000212; IPR011604; IPR027417; IPR038726; IPR004586; IPR011335; IPR014016; IPR034739;	RecBCD enzyme subunit RecB (EC 3.1.11.5) (Exodeoxyribonuclease V 135 kDa polypeptide) (Exodeoxyribonuclease V beta chain) (Exonuclease V subunit RecB) (ExoV subunit RecB) (Helicase/nuclease RecBCD subunit RecB)	CATEGORY_6
P08401	GO:0000155; GO:0005524; GO:0005886; GO:0007584; GO:0016020; GO:0016021; GO:0018106; GO:0023014	IPR003660; IPR003594; IPR036890; IPR005467; IPR003661; IPR036097; IPR029151; IPR004358;	Sensor protein CreC (EC 2.7.13.3)	CATEGORY_6
P08506	GO:0004180; GO:0005887; GO:0008360; GO:0008658; GO:0009002; GO:0009252; GO:0042493; GO:0071555	IPR012338; IPR015956; IPR018044; IPR012907; IPR037167; IPR001967;	D-alanyl-D-alanine carboxypeptidase DacC (DD-carboxypeptidase) (DD-peptidase) (EC 3.4.16.4) (Penicillin-binding protein 6) (PBP-6)	CATEGORY_6
P09099	GO:0004856; GO:0005524; GO:0005998; GO:0042843	IPR000577; IPR018485; IPR018483; IPR018484; IPR006000;	Xylulose kinase (Xylulokinase) (EC 2.7.1.17)	CATEGORY_6
P09163	GO:0016746	IPR016181; IPR000182;	Peptidyl-lysine N-acetyltransferase YjaB (EC 2.3.1.-) (KAT)	CATEGORY_6
P09169	GO:0004175; GO:0004190; GO:0004252; GO:0006508; GO:0009279; GO:0016021; GO:0031230	IPR020080; IPR020079; IPR000036;	Protease 7 (EC 3.4.23.49) (Omptin) (Outer membrane protein 3B) (Protease A) (Protease VII)	CATEGORY_6
P09373	GO:0005829; GO:0006006; GO:0008861; GO:0016020	IPR005949; IPR019777; IPR001150; IPR004184;	Formate acetyltransferase 1 (EC 2.3.1.54) (Pyruvate formate-lyase 1)	CATEGORY_6
P09424	GO:0005829; GO:0008926; GO:0019592; GO:0050662	IPR008927; IPR013328; IPR023028; IPR000669; IPR013118; IPR023027; IPR013131; IPR036291;	Mannitol-1-phosphate 5-dehydrogenase (EC 1.1.1.17)	CATEGORY_6
P09551	GO:0006995; GO:0009267; GO:0015822; GO:0030288; GO:0071294; GO:1902022	IPR005768; IPR018313; IPR001638;	Lysine/arginine/ornithine-binding periplasmic protein (LAO-binding protein)	CATEGORY_6
P09832	GO:0004355; GO:0005829; GO:0006537; GO:0046872; GO:0051539; GO:0097054	IPR017896; IPR028261; IPR036188; IPR023753; IPR006006; IPR009051;	Glutamate synthase [NADPH] small chain (EC 1.4.1.13) (Glutamate synthase subunit beta) (GLTS beta chain) (NADPH-GOGAT)	CATEGORY_6
P09835	GO:0000155; GO:0004721; GO:0005524; GO:0005886; GO:0016021; GO:0023014; GO:0046777; GO:0046983	IPR003594; IPR036890; IPR005467; IPR007895; IPR011712;	Signal transduction histidine-protein kinase/phosphatase UhpB (EC 2.7.13.3) (EC 3.1.3.-)	CATEGORY_6
P0A698	GO:0003677; GO:0005524; GO:0005829; GO:0006281; GO:0006289; GO:0008270; GO:0009314; GO:0009380; GO:0009381; GO:0009432; GO:0016887; GO:0042802	IPR003439; IPR017871; IPR027417; IPR004602; IPR041552; IPR041102;	UvrABC system protein A (UvrA protein) (Excinuclease ABC subunit A)	CATEGORY_6
P0A6C5	GO:0004042; GO:0004358; GO:0005737; GO:0006526; GO:0103045	IPR036393; IPR016181; IPR001048; IPR000182; IPR033719; IPR010167;	Amino-acid acetyltransferase (EC 2.3.1.1) (N-acetylglutamate synthase) (AGS) (NAGS)	CATEGORY_6
P0A6C8	GO:0003991; GO:0005524; GO:0005737; GO:0006526; GO:0006974; GO:0042450	IPR036393; IPR004662; IPR037528; IPR001048; IPR041731;	Acetylglutamate kinase (EC 2.7.2.8) (N-acetyl-L-glutamate 5-phosphotransferase) (NAG kinase) (NAGK)	CATEGORY_6
P0A6D3	GO:0003866; GO:0005829; GO:0009073; GO:0009423	IPR001986; IPR036968; IPR006264; IPR023193; IPR013792;	3-phosphoshikimate 1-carboxyvinyltransferase (EC 2.5.1.19) (5-enolpyruvylshikimate-3-phosphate synthase) (EPSP synthase) (EPSPS)	CATEGORY_6
P0A6E1	GO:0000287; GO:0004765; GO:0005524; GO:0005737; GO:0009073; GO:0009423; GO:0046872	IPR027417; IPR031322; IPR000623; IPR027544; IPR023000;	Shikimate kinase 2 (SK 2) (EC 2.7.1.71) (Shikimate kinase II) (SKII)	CATEGORY_6
P0A6E4	GO:0004055; GO:0005524; GO:0005829; GO:0006526; GO:0042802; GO:0042803	IPR023437; IPR001518; IPR018223; IPR023434; IPR024074; IPR024073; IPR014729;	Argininosuccinate synthase (EC 6.3.4.5) (Citrulline--aspartate ligase)	CATEGORY_6
P0A6G3	GO:0019159; GO:0019363	IPR036653; IPR008136;	Nicotinamide-nucleotide amidohydrolase PncC (NMN amidohydrolase PncC) (EC 3.5.1.42) (NMN deamidase) (Nicotinamide-nucleotide amidase)	CATEGORY_6
P0A6G7	GO:0004176; GO:0004252; GO:0005829; GO:0006508; GO:0006515; GO:0008236; GO:0009266; GO:0009314; GO:0009376; GO:0009408; GO:0010498; GO:0016020; GO:0042802; GO:0051117	IPR001907; IPR029045; IPR023562; IPR033135; IPR018215;	ATP-dependent Clp protease proteolytic subunit (EC 3.4.21.92) (Caseinolytic protease) (Endopeptidase Clp) (Heat shock protein F21.5) (Protease Ti)	CATEGORY_6
P0A6J1	GO:0000103; GO:0004020; GO:0005524; GO:0016310; GO:0042802; GO:0070814	IPR002891; IPR027417;	Adenylyl-sulfate kinase (EC 2.7.1.25) (APS kinase) (ATP adenosine-5'-phosphosulfate 3'-phosphotransferase) (Adenosine-5'-phosphosulfate kinase)	CATEGORY_6
P0A6J8	GO:0005524; GO:0005829; GO:0008360; GO:0008716; GO:0009252; GO:0010165; GO:0046872; GO:0071555	IPR011761; IPR013815; IPR000291; IPR005905; IPR011095; IPR011127; IPR016185;	D-alanine--D-alanine ligase A (EC 6.3.2.4) (D-Ala-D-Ala ligase A) (D-alanylalanine synthetase A)	CATEGORY_6
P0A6M4	GO:0000049; GO:0002161; GO:0005737; GO:0006399; GO:0009408; GO:0019478; GO:0043908; GO:0051499; GO:0051500; GO:0106026	IPR003732; IPR023509;	D-aminoacyl-tRNA deacylase (DTD) (EC 3.1.1.96) (D-tyrosyl RNA deacylase) (D-tyrosyl-tRNA(Tyr) deacylase) (Gly-tRNA(Ala) deacylase) (EC 3.1.1.-) (Gly-tRNA(Gly) deacylase)	CATEGORY_6
P0A6P9	GO:0000015; GO:0000287; GO:0004634; GO:0005576; GO:0005829; GO:0005856; GO:0006096; GO:0009986; GO:0016020; GO:0042802	IPR000941; IPR036849; IPR029017; IPR020810; IPR020809; IPR020811;	Enolase (EC 4.2.1.11) (2-phospho-D-glycerate hydro-lyase) (2-phosphoglycerate dehydratase)	CATEGORY_6
P0A6S7	GO:0004367; GO:0005829; GO:0005975; GO:0009331; GO:0046167; GO:0046168; GO:0046474; GO:0047952; GO:0051287	IPR008927; IPR013328; IPR006168; IPR006109; IPR011128; IPR036291;	Glycerol-3-phosphate dehydrogenase [NAD(P)+] (EC 1.1.1.94) (NAD(P)H-dependent glycerol-3-phosphate dehydrogenase)	CATEGORY_6
P0A6T1	GO:0004347; GO:0005829; GO:0006094; GO:0006096; GO:0034599; GO:0042802	IPR001672; IPR023096; IPR018189; IPR035476; IPR035482;	Glucose-6-phosphate isomerase (GPI) (EC 5.3.1.9) (Phosphoglucose isomerase) (PGI) (Phosphohexose isomerase) (PHI)	CATEGORY_6
P0A6U8	GO:0004373; GO:0005829; GO:0005978; GO:0006974; GO:0009011; GO:0033201	IPR001296; IPR011835; IPR013534;	Glycogen synthase (EC 2.4.1.21) (Starch [bacterial glycogen] synthase)	CATEGORY_6
P0A6V8	GO:0004340; GO:0005524; GO:0005536; GO:0005829; GO:0006096	IPR003836;	Glucokinase (EC 2.7.1.2) (Glucose kinase)	CATEGORY_6
P0A6X1	GO:0008883; GO:0019353; GO:0042802; GO:0050661	IPR000343; IPR015896; IPR015895; IPR018214; IPR036453; IPR036343; IPR036291; IPR006151;	Glutamyl-tRNA reductase (GluTR) (EC 1.2.1.70)	CATEGORY_6
P0A6X3	GO:0003681; GO:0003723; GO:0005829; GO:0006355; GO:0040033; GO:0045975	IPR005001; IPR010920;	RNA-binding protein Hfq (HF-1) (Host factor-I protein) (HF-I)	CATEGORY_6
P0A6Y5	GO:0005829; GO:0006979; GO:0008270; GO:0009408; GO:0036506; GO:0042026; GO:0042802; GO:0044183; GO:0051082	IPR000397; IPR016154; IPR016153; IPR023212;	33 kDa chaperonin (Heat shock protein 33) (HSP33)	CATEGORY_6
P0A729	GO:0005737; GO:0009117; GO:0047429	IPR029001; IPR003697;	7-methyl-GTP pyrophosphatase (m(7)GTP pyrophosphatase) (EC 3.6.1.-)	CATEGORY_6
P0A742	GO:0005886; GO:0005887; GO:0006811; GO:0008381; GO:0016020; GO:0016021; GO:0034220; GO:0042802	IPR036019; IPR019823; IPR001185; IPR037673;	Large-conductance mechanosensitive channel	CATEGORY_6
P0A744	GO:0005829; GO:0006464; GO:0006979; GO:0008113; GO:0016671; GO:0030091; GO:0036456	IPR002569; IPR036509;	Peptide methionine sulfoxide reductase MsrA (Protein-methionine-S-oxide reductase) (EC 1.8.4.11) (Peptide-methionine (S)-S-oxide reductase) (Peptide Met(O) reductase)	CATEGORY_6
P0A784	GO:0000175; GO:0003676; GO:0005829; GO:0006401; GO:0008310; GO:0034611; GO:0046872	IPR013520; IPR022894; IPR012337; IPR036397;	Oligoribonuclease (EC 3.1.-.-)	CATEGORY_6
P0A794	GO:0005829; GO:0008615; GO:0033856; GO:0042802	IPR013785; IPR004569; IPR036130;	Pyridoxine 5'-phosphate synthase (PNP synthase) (EC 2.6.99.2)	CATEGORY_6
P0A796	GO:0000287; GO:0003872; GO:0005524; GO:0005737; GO:0005829; GO:0005945; GO:0006002; GO:0006007; GO:0006096; GO:0019003; GO:0032553; GO:0042802; GO:0044275; GO:0051289	IPR022953; IPR012003; IPR012828; IPR015912; IPR000023; IPR035966;	ATP-dependent 6-phosphofructokinase isozyme 1 (ATP-PFK 1) (Phosphofructokinase 1) (EC 2.7.1.11) (6-phosphofructokinase isozyme I) (Phosphohexokinase 1)	CATEGORY_6
P0A799	GO:0004618; GO:0005524; GO:0005829; GO:0006096	IPR001576; IPR015911; IPR015824; IPR036043;	Phosphoglycerate kinase (EC 2.7.2.3)	CATEGORY_6
P0A7B1	GO:0005524; GO:0005829; GO:0005886; GO:0006757; GO:0006799; GO:0008976; GO:0009358; GO:0016776; GO:0016778; GO:0031241; GO:0043751; GO:0046777; GO:0046872	IPR001736; IPR003414; IPR041108; IPR024953; IPR036830; IPR025200; IPR025198; IPR036832;	Polyphosphate kinase (EC 2.7.4.1) (ATP-polyphosphate phosphotransferase) (Polyphosphoric acid kinase)	CATEGORY_6
P0A7B3	GO:0003951; GO:0005524; GO:0005829; GO:0006741; GO:0019674; GO:0046872; GO:0051287	IPR017438; IPR017437; IPR016064; IPR002504;	NAD kinase (EC 2.7.1.23) (ATP-dependent NAD kinase)	CATEGORY_6
P0A7D4	GO:0000287; GO:0004019; GO:0005525; GO:0005829; GO:0006164; GO:0006974; GO:0015949; GO:0016020; GO:0044208; GO:0046086	IPR018220; IPR033128; IPR042109; IPR042110; IPR042111; IPR001114; IPR027417;	Adenylosuccinate synthetase (AMPSase) (AdSS) (EC 6.3.4.4) (IMP--aspartate ligase)	CATEGORY_6
P0A7D7	GO:0004639; GO:0005524; GO:0005829; GO:0006189; GO:0009236; GO:0016020	IPR028923; IPR033934; IPR001636; IPR018236;	Phosphoribosylaminoimidazole-succinocarboxamide synthase (EC 6.3.2.6) (SAICAR synthetase)	CATEGORY_6
P0A7F6	GO:0004014; GO:0005829; GO:0006557; GO:0008295	IPR003826; IPR009165; IPR016067;	S-adenosylmethionine decarboxylase proenzyme (AdoMetDC) (SAMDC) (EC 4.1.1.50) [Cleaved into: S-adenosylmethionine decarboxylase beta chain; S-adenosylmethionine decarboxylase alpha chain]	CATEGORY_6
P0A7G6	GO:0003684; GO:0003697; GO:0005524; GO:0005737; GO:0006281; GO:0006310; GO:0006974; GO:0008094; GO:0009314; GO:0009432; GO:0010212; GO:0048870	IPR003593; IPR013765; IPR020584; IPR027417; IPR020588; IPR023400; IPR020587;	Protein RecA (Recombinase A)	CATEGORY_6
P0A809	GO:0000400; GO:0000725; GO:0005524; GO:0005737; GO:0009314; GO:0009378; GO:0009379; GO:0009432; GO:0042802; GO:0048476; GO:0051289	IPR013849; IPR003583; IPR012340; IPR000085; IPR010994; IPR011114; IPR036267;	Holliday junction ATP-dependent DNA helicase RuvA (EC 3.6.4.12)	CATEGORY_6
P0A812	GO:0000725; GO:0003677; GO:0004003; GO:0005524; GO:0005829; GO:0009378; GO:0009411; GO:0009432; GO:0048476	IPR003593; IPR041445; IPR004605; IPR027417; IPR008824; IPR008823; IPR036388; IPR036390;	Holliday junction ATP-dependent DNA helicase RuvB (EC 3.6.4.12)	CATEGORY_6
P0A817	GO:0000287; GO:0004478; GO:0005524; GO:0005829; GO:0006556; GO:0006730; GO:0030955; GO:0033353; GO:0042802	IPR022631; IPR022630; IPR022629; IPR022628; IPR002133; IPR022636;	S-adenosylmethionine synthase (AdoMet synthase) (EC 2.5.1.6) (MAT) (Methionine adenosyltransferase)	CATEGORY_6
P0A821	GO:0001514; GO:0004125; GO:0005829; GO:0016260; GO:0030170; GO:0042802; GO:0097056	IPR015424; IPR015421; IPR018319; IPR004534; IPR025862;	L-seryl-tRNA(Sec) selenium transferase (EC 2.9.1.1) (Selenocysteine synthase) (Sec synthase) (Selenocysteinyl-tRNA(Sec) synthase)	CATEGORY_6
P0A825	GO:0004372; GO:0005829; GO:0006546; GO:0006565; GO:0008270; GO:0016020; GO:0019264; GO:0030170; GO:0035999; GO:0042802	IPR015424; IPR015422; IPR015421; IPR001085; IPR019798; IPR039429;	Serine hydroxymethyltransferase (SHMT) (Serine methylase) (EC 2.1.2.1)	CATEGORY_6
P0A867	GO:0004801; GO:0005829; GO:0005975; GO:0006098	IPR013785; IPR001585; IPR004730; IPR018225;	Transaldolase A (EC 2.2.1.2)	CATEGORY_6
P0A894	GO:0003723; GO:0005524; GO:0005525; GO:0006396; GO:0042802	IPR027417; IPR005337;	RNase adapter protein RapZ	CATEGORY_6
P0A8A2	GO:0003677; GO:0005829; GO:0006355	IPR017856; IPR002876; IPR026564; IPR026562; IPR029072;	Probable transcriptional regulatory protein YeeN	CATEGORY_6
P0A8C1	NA	IPR002765; IPR035439;	UPF0145 protein YbjQ	CATEGORY_6
P0A8D6	GO:0001883; GO:0019899; GO:0042278; GO:0060698; GO:0060702; GO:0061463; GO:1900231	IPR002589; IPR024900;	O-acetyl-ADP-ribose deacetylase (EC 3.5.1.-) (Regulator of RNase III activity)	CATEGORY_6
P0A8E7	GO:0000049; GO:0005524; GO:0005525; GO:0005829; GO:0006974	IPR007551; IPR035571; IPR035570; IPR036183;	UPF0234 protein YajQ	CATEGORY_6
[truncated: 513 more rows]
