# Supplementary material for: Interrogation of RNA-protein interaction dynamics in bacterial growth
Source: Mol Syst Biol. 2024 Mar 26;20(5):573–89. doi: 10.1038/s44320-024-00031-y (PMC11066096; doi:10.1038/s44320-024-00031-y)
Supplement: Supplementary file 6 — Dataset EV5 [file 44320_2024_31_MOESM6_ESM.xlsx]

## Sheet: README
STREME analysis YFIF table
Completed at MEMESuite interface https://meme-suite.org/meme/doc/streme.html
YFIF CL peaks against the control NC peaks.
parameters:	streme --verbosity 1 --oc . --dna --totallength 4000000 --time 14400 --minw 8 --maxw 15 --thresh 0.05 --align center --dfile description --p YFIF_CL_peaks_MEME.fasta --n YFIF_NC_R1.peaks_blacklisted_MEME.fasta
Genes color-coded by:
	rRNA
	ncRNA
	tRNA
	tmRNA

## Sheet: STREME_top_motif
motif_ID	motif_ALT_ID	motif_Score	Location	Class	is_h	oldout?
1-AACCTTTACW	STREME-1	0.23	Chromosome:3945770-3945787	13.73	tp	0	rrlC
1-AACCTTTACW	STREME-1	0.23	Chromosome:3424652-3424731	13.73	tp	0	rrlD
1-AACCTTTACW	STREME-1	0.23	Chromosome:2924360-2924466	12.36	tp	0	csrB
1-AACCTTTACW	STREME-1	0.23	Chromosome:3427767-3427803	12	tp	0	rrsD
1-AACCTTTACW	STREME-1	0.23	Chromosome:1746541-1746565	11.79	tp	0	valW
1-AACCTTTACW	STREME-1	0.23	Chromosome:1746462-1746480	11.79	tp	0	valV
1-AACCTTTACW	STREME-1	0.23	Chromosome:226923-226985	10.51	tp	0	rrlH
1-AACCTTTACW	STREME-1	0.23	Chromosome:226326-226371	10.46	tp	0	rrlH
1-AACCTTTACW	STREME-1	0.23	Chromosome:3664928-3664940	9.39	tp	0	gadY
1-AACCTTTACW	STREME-1	0.23	Chromosome:3945861-3945904	7.36	tp	0	rrlC
1-AACCTTTACW	STREME-1	0.23	Chromosome:224853-224889	6.62	tp	0	rrsH
1-AACCTTTACW	STREME-1	0.23	Chromosome:4168184-4168202	6.37	tp	0	rrsB
1-AACCTTTACW	STREME-1	0.23	Chromosome:4040573-4040605	6.35	tp	0	rrfA
1-AACCTTTACW	STREME-1	0.23	Chromosome:2999020-2999031	5.88	tp	0	glyU
1-AACCTTTACW	STREME-1	0.23	Chromosome:3658024-3658050	5.42	tp	0	arrS
1-AACCTTTACW	STREME-1	0.23	Chromosome:2755621-2755641	5.26	tp	0	ssrA
1-AACCTTTACW	STREME-1	0.23	Chromosome:3946172-3946220	5.21	tp	0	rrlC
1-AACCTTTACW	STREME-1	0.23	Chromosome:226534-226566	4.91	tp	0	rrlH
1-AACCTTTACW	STREME-1	0.23	Chromosome:3708644-3708664	4.79	tp	0	proK
1-AACCTTTACW	STREME-1	0.23	Chromosome:3982740-3982775	4.78	tp	0	proM
1-AACCTTTACW	STREME-1	0.23	Chromosome:697007-697032	4.74	tp	0	leuW
1-AACCTTTACW	STREME-1	0.23	Chromosome:3056019-3056034	4.65	tp	0	srrS
1-AACCTTTACW	STREME-1	0.23	Chromosome:2286238-2286249	4.41	tp	0	proL
1-AACCTTTACW	STREME-1	0.23	Chromosome:226886-226904	3.73	tp	0	rrlH
1-AACCTTTACW	STREME-1	0.23	Chromosome:4606239-4606256	3.71	tp	0	leuP
1-AACCTTTACW	STREME-1	0.23	Chromosome:4037784-4037812	3.62	tp	0	rrlA
1-AACCTTTACW	STREME-1	0.23	Chromosome:888042-888054	3.6	tp	0	rybB
1-AACCTTTACW	STREME-1	0.23	Chromosome:2755815-2755835	3.32	tp	0	ssrA
1-AACCTTTACW	STREME-1	0.23	Chromosome:226281-226298	3.27	tp	0	rrlH
1-AACCTTTACW	STREME-1	0.23	Chromosome:3322106-3322130	3.18	tp	0	leuU
1-AACCTTTACW	STREME-1	0.23	Chromosome:3056069-3056094	3.16	tp	0	srrS
1-AACCTTTACW	STREME-1	0.23	Chromosome:507210-507226	3.15	tp	0	chiX
1-AACCTTTACW	STREME-1	0.23	Chromosome:4049942-4049969	2.91	tp	0	spf
1-AACCTTTACW	STREME-1	0.23	Chromosome:3836250-3836274	2.83	tp	0	selC
1-AACCTTTACW	STREME-1	0.23	Chromosome:4175683-4175707	2.73	tp	0	glyT
