# Supplementary material for: Interrogation of RNA-protein interaction dynamics in bacterial growth
Source: Mol Syst Biol. 2024 Mar 26;20(5):573–89. doi: 10.1038/s44320-024-00031-y (PMC11066096; doi:10.1038/s44320-024-00031-y)
Supplement: Supplementary file 8 — Dataset EV7 [file 44320_2024_31_MOESM8_ESM.xlsx]

## Sheet: README
STREME analysis HtpG table
Completed at MEMESuite interface https://meme-suite.org/meme/doc/streme.html
HtpG CL peaks against the control NC peaks.
parameters:	streme --verbosity 1 --oc . --dna --totallength 4000000 --time 14400 --minw 8 --maxw 15 --thresh 0.05 --align center --dfile description --p HTPG_CL_peaks_MEME.fasta --n HTPG_NC_R1.peaks_blacklisted_MEME.fasta
Genes color-coded by:
	rRNA
	ncRNA
	tRNA
	tmRNA
	CDS

## Sheet: STREME_top_motif
motif_ID	motif_ALT_ID	motif_Score	seq_ID seq_Score seq_	Class	is_h	oldout?
1-HGGWTTTYAA	STREME-1	0.28	Chromosome:1991849-1991874	12.59	tp	0	leuZ
1-HGGWTTTYAA	STREME-1	0.28	Chromosome:224760-224772	12.27	tp	0	rrsH
1-HGGWTTTYAA	STREME-1	0.28	Chromosome:1031658-1031681	12.15	tp	0	serT
1-HGGWTTTYAA	STREME-1	0.28	Chromosome:1991944-1991977	11.92	tp	0	cysT
1-HGGWTTTYAA	STREME-1	0.28	Chromosome:3836250-3836276	10.48	tp	0	selC
1-HGGWTTTYAA	STREME-1	0.28	Chromosome:2043514-2043528	10.17	tp	0	serU
1-HGGWTTTYAA	STREME-1	0.28	Chromosome:3982742-3982784	9.08	tp	0	proM
1-HGGWTTTYAA	STREME-1	0.28	Chromosome:2286237-2286254	7.42	tp	0	proL
1-HGGWTTTYAA	STREME-1	0.28	Chromosome:2755691-2755724	7.29	tp	0	ssrA
1-HGGWTTTYAA	STREME-1	0.28	Chromosome:4175683-4175711	7.06	tp	0	glyT
1-HGGWTTTYAA	STREME-1	0.28	Chromosome:3318243-3318261	6.75	tp	0	metY
1-HGGWTTTYAA	STREME-1	0.28	Chromosome:1108557-1108568	4.73	tp	0	opgC
1-HGGWTTTYAA	STREME-1	0.28	Chromosome:4539472-4539491	4.4	tp	0	nanC
1-HGGWTTTYAA	STREME-1	0.28	Chromosome:3583131-3583151	4.3	tp	0	yrhA
1-HGGWTTTYAA	STREME-1	0.28	Chromosome:1746462-1746484	3.73	tp	0	valV
1-HGGWTTTYAA	STREME-1	0.28	Chromosome:1746543-1746563	3.73	tp	0	valW
1-HGGWTTTYAA	STREME-1	0.28	Chromosome:3982403-3982420	2.85	tp	0	argX
1-HGGWTTTYAA	STREME-1	0.28	Chromosome:3424652-3424697	2.8	tp	0	rrlD
1-HGGWTTTYAA	STREME-1	0.28	Chromosome:2999019-2999031	2.8	tp	0	glyU
1-HGGWTTTYAA	STREME-1	0.28	Chromosome:697009-697019	2.18	tp	0	leuW
1-HGGWTTTYAA	STREME-1	0.28	Chromosome:734086-734100	2.05	tp	0	ybfB
1-HGGWTTTYAA	STREME-1	0.28	Chromosome:476504-476542	1.48	tp	0	ffs
1-HGGWTTTYAA	STREME-1	0.28	Chromosome:3322104-3322130	1.2	tp	0	leuU
1-HGGWTTTYAA	STREME-1	0.28	Chromosome:4606239-4606257	0.95	tp	0	leuP
