# Supplementary material for: Interrogation of RNA-protein interaction dynamics in bacterial growth
Source: Mol Syst Biol. 2024 Mar 26;20(5):573–89. doi: 10.1038/s44320-024-00031-y (PMC11066096; doi:10.1038/s44320-024-00031-y)
Supplement: Supplementary file 10 — Dataset EV9 [file 44320_2024_31_MOESM10_ESM.xlsx]

## Sheet: README
Primer information for iCLIP experiment.
3′ infrared adaptor (IDT, HPLC purified DNA with 5’ phosphate)	Primers used for infrared adaptor for initial gel-based optimisation, but not later when multiplexing.
RT primers (IDT, HPLC-purified)	RT step. Structure: WWW: 3 wobble mix of A and T; N: any nucleotide; iSP18: an 18-atom hexaethyleneglycol spacer
cDNA elution oligo	Elution step
PCR primers (HPLC purified):	PCR primers for adding Illumina sequencing adaptors to library
iCLIP library preparation following Huppertz et al, Methods 2014
Infrared imaging introduced from the irCLIP method following Zarnegar et al, Nat methods, 2016

## Sheet: iCLIP primers
3′ infrared adaptor (IDT, HPLC purified DNA with 5’ phosphate)
Name	Sample	Sequence (5' --> 3')
L3-IR-phos	ALL	/5Phos/AG ATC GGA AGA GCG GTT CAG AAA AAA AAA AAA /iAzideN/AA AAA AAA AAA A/3Bio/
RT primers (IDT, HPLC-purified)
WWW: 3 wobble mix of A and T; N: any nucleotide; iSP18: an 18-atom hexaethyleneglycol spacer
Name	Sample	Sequence (5' --> 3')	Barcode
irCLIP_ddRT_13	NEG	/5Phos/ WWW TCCGG NNNN AGATCGGAAGAGCGTCGTGAT /iSp18/ GGATCC /iSp18/ TACTGAACCGC	NNNN,TCCAC_0,WWW
irCLIP_ddRT_18	HTPG NC	/5Phos/ WWW AAGGT NNNN AGATCGGAAGAGCGTCGTGAT /iSp18/ GGATCC /iSp18/ TACTGAACCGC	NNNN,ACCTT_0,WWW
irCLIP_ddRT_19	HTPG CL1	/5Phos/ WWW AATAC NNNN AGATCGGAAGAGCGTCGTGAT /iSp18/ GGATCC /iSp18/ TACTGAACCGC	NNNN,GTATT_0,WWW
irCLIP_ddRT_20	HTPG CL2	/5Phos/ WWW ACGCA NNNN AGATCGGAAGAGCGTCGTGAT /iSp18/ GGATCC /iSp18/ TACTGAACCGC	NNNN,TGCGT_0,WWW
irCLIP_ddRT_14	YFIF NC	/5Phos/ WWW TGCCT NNNN AGATCGGAAGAGCGTCGTGAT /iSp18/ GGATCC /iSp18/ TACTGAACCGC	NNNN,AGGCA_0,WWW
irCLIP_ddRT_15	YFIF CL1	5Phos/ WWW TATTC NNNN AGATCGGAAGAGCGTCGTGAT /iSp18/ GGATCC /iSp18/ TACTGAACCGC	NNNN,GAATA_0,WWW
irCLIP_ddRT_16	YFIF CL2	/5Phos/ WWW TTAAA NNNN AGATCGGAAGAGCGTCGTGAT /iSp18/ GGATCC /iSp18/ TACTGAACCGC	NNNN,TTTAA_0,WWW
irCLIP_ddRT_17	YFIF CL3	5Phos/ WWW AAATG NNNN AGATCGGAAGAGCGTCGTGAT /iSp18/ GGATCC /iSp18/ TACTGAACCGC	NNNN,CATTT_0,WWW
cDNA elution oligo
Name	Sample	Sequence (5' --> 3')
P3 tall	ALL	GCATTCCTGCTGAACCGCTCTTCCGATCT
PCR primers (HPLC purified):
Name	Sample	Sequence (5' --> 3')
P3 Solexa:	ALL	CAAGCAGAAGACGGCATACGAGATCGGTCTCGGCATTCCTGCTGAACCGCTCTTCCGATCT
P5 Solexa:	ALL	AATGATACGGCGACCACCGAGATCTACACTCTTTCCCTACACGACGCTCTTCCGATCT
