# Supplementary material for: Interrogation of RNA-protein interaction dynamics in bacterial growth
Source: Mol Syst Biol. 2024 Mar 26;20(5):573–89. doi: 10.1038/s44320-024-00031-y (PMC11066096; doi:10.1038/s44320-024-00031-y)
Supplement: Supplementary file 11 — Dataset EV10 [file 44320_2024_31_MOESM11_ESM.xlsx]

## Sheet: README
Orthologue reference table
The hierarchical orthologous groups (HOGs) for each candidate protein (i.e. experimentally uncharacterised RBPs) were retrieved from the OMA browser (https://omabrowser.org/oma/home/), these are sets of genes that are inferred to have descended from a common ancestral gene.
GENE_NAME	Gene name of candidate RBP as refered to in manuscript
UNIPROTKB	Uniprot ID
HOG	hierarchical orthologous groups (“HOGs”), groups of genes defined for particular taxonomic ranges and identify all genes that have descended from a common ancestral gene in that taxonomic range
OMA	Cliques of orthologous pairs (“OMA groups” )
Size	Size of OMA group
Data retrieved from OMA browser in July 2023
Further documentation on browser: https://omabrowser.org/oma/about/

## Sheet: ORTHOLOGS
GENE_NAME	UNIPROTKB	HOG	OMA	Size
PhoL	P0A9K3	HOG:C0862928	1171686	1534
YajQ	P0A8E7	HOG:C0893608	1184994	813
YbcJ	P0AAS7	HOG:C0862766	1111938	666
YceD	P0AB28	HOG:C0848593	1135998	323
YdgA	P77804	HOG:C0897318	1042837	244
YdhQ	P77552	HOG:C0846069	113067	50
YeaG	P0ACY3	HOG:C0890081	1139355	496
YebC	P0A8A0	HOG:C0890528	1185246	2439
YegP	P76402	HOG:C0896161	1005338	186
YfiF	P0AGJ5	HOG:C0848708	684746	363
YgeZ	P0ADE8	HOG:C0853294	1160135	657
YhgF	P46837	HOG:C0884738	680926	1410
YhjG	P37645	HOG:C0858530	1098162	226
YicC	P23839	HOG:C0893592	1174847	956
YjgA	P0A8X0	HOG:C0893892	1188017	463
YjjV	P39408	HOG:C0888627	1134574	2340
YnhG	P76193	HOG:C0896147	934227	589
